# Supplementary material for: Methylation Dynamics in Helicobacter pylori: Exploring Acidic Stress Effects on Epigenetic Acclimation
Source: Microorganisms. 2026 Jul 9;14(7):1501. doi: 10.3390/microorganisms14071501 (PMC13413632; doi:10.3390/microorganisms14071501)
Supplement: Supplementary file 1 [file microorganisms-14-01501-s001.zip]

Archive with 2 entries (2 files):
- Supplemental Table S1 - Unmethylated Promoters.xlsx
- Supplemental Table S2 - Complete Methylomes.xlsx
