# Supplementary material for: Methylation Dynamics in Helicobacter pylori: Exploring Acidic Stress Effects on Epigenetic Acclimation
Source: Microorganisms. 2026 Jul 9;14(7):1501. doi: 10.3390/microorganisms14071501 (PMC13413632; doi:10.3390/microorganisms14071501)
Supplement: Supplementary file 1 [file microorganisms-14-01501-s001.zip › Supplemental Table S1 - Unmethylated Promoters.xlsx]

## Sheet: Sheet1
Control pH 7	Control pH 5	∆arsS pH 7	∆arsS pH 5
HP0004	HP0004	HP0004	HP0004
HP0009	HP0009	HP0009	HP0009
HP0011	HP0011	HP0011	HP0011
HP0012	HP0012	HP0012	HP0012
HP0013	HP0013	HP0013	HP0013
HP0019	HP0019	HP0019	HP0019
HP0022	HP0022	HP0022	HP0022
HP0024	HP0024	HP0024	HP0024
HP0026	HP0026	HP0026	HP0026
HP0027	HP0027	HP0027	HP0027
HP0030	HP0030	HP0030	HP0030
HP0031	HP0031	HP0031	HP0031
HP0052	HP0052	HP0052	HP0052
HP0059	HP0059	HP0059	HP0059
HP0071	HP0071	HP0071	HP0071
HP0073	HP0073	HP0073	HP0073
HP0075	HP0075	HP0075	HP0075
HP0076	HP0076	HP0076	HP0076
HP0080	HP0080	HP0080	HP0080
HP0081	HP0081	HP0081	HP0081
HP0084	HP0084	HP0084	HP0084
HP0088	HP0088	HP0088	HP0088
HP0090	HP0090	HP0090	HP0090
HP0094	HP0094	HP0094	HP0094
HP0095	HP0095	HP0095	HP0095
HP0097	HP0097	HP0097	HP0097
HP0103	HP0103	HP0103	HP0103
HP0107	HP0107	HP0107	HP0107
HP0108	HP0108	HP0108	HP0108
HP0115	HP0115	HP0115	HP0115
HP0118	HP0118	HP0118	HP0118
HP0119	HP0119	HP0119	HP0119
HP0127	HP0127	HP0127	HP0127
HP0129	HP0129	HP0129	HP0129
HP0130	HP0130	HP0130	HP0130
HP0132	HP0132	HP0132	HP0132
HP0133	HP0133	HP0133	HP0133
HP0139	HP0139	HP0139	HP0139
HP0140	HP0140	HP0140	HP0140
HP0143	HP0143	HP0143	HP0143
HP0144	HP0144	HP0144	HP0144
HP0151	HP0151	HP0151	HP0151
HP0152	HP0152	HP0152	HP0152
HP0153	HP0153	HP0153	HP0153
HP0159	HP0159	HP0159	HP0159
HP0160	HP0160	HP0160	HP0160
HP0166	HP0166	HP0163	HP0163
HP0171	HP0171	HP0166	HP0166
HP0174	HP0174	HP0171	HP0171
HP0176	HP0176	HP0174	HP0174
HP0180	HP0180	HP0176	HP0176
HP0181	HP0181	HP0180	HP0180
HP0188	HP0188	HP0181	HP0181
HP0189	HP0189	HP0188	HP0188
HP0194	HP0194	HP0189	HP0189
HP0197	HP0197	HP0194	HP0194
HP0198	HP0198	HP0197	HP0197
HP0201	HP0201	HP0198	HP0198
HP0204	HP0204	HP0201	HP0201
HP0211	HP0211	HP0204	HP0204
HP0217	HP0217	HP0211	HP0211
HP0219	HP0219	HP0217	HP0217
HP0220	HP0220	HP0219	HP0219
HP0224	HP0224	HP0220	HP0220
HP0226	HP0226	HP0224	HP0224
HP0227	HP0227	HP0226	HP0226
HP0229	HP0229	HP0227	HP0227
HP0230	HP0230	HP0229	HP0229
HP0231	HP0231	HP0230	HP0230
HP0246	HP0246	HP0231	HP0231
HP0252	HP0252	HP0246	HP0246
HP0258	HP0258	HP0252	HP0252
HP0262	HP0262	HP0258	HP0258
HP0275	HP0275	HP0262	HP0262
HP0277	HP0277	HP0275	HP0275
HP0281	HP0281	HP0277	HP0277
HP0282	HP0282	HP0281	HP0281
HP0289	HP0289	HP0282	HP0282
HP0295	HP0295	HP0289	HP0289
HP0296	HP0296	HP0295	HP0295
HP0298	HP0298	HP0296	HP0296
HP0305	HP0305	HP0298	HP0298
HP0316	HP0316	HP0305	HP0305
HP0317	HP0317	HP0316	HP0316
HP0318	HP0318	HP0317	HP0317
HP0322	HP0322	HP0318	HP0318
HP0323	HP0323	HP0322	HP0322
HP0325	HP0325	HP0323	HP0323
HP0335	HP0335	HP0325	HP0325
HP0346	HP0346	HP0335	HP0335
HP0350	HP0350	HP0346	HP0346
HP0358	HP0358	HP0350	HP0350
HP0360	HP0360	HP0358	HP0358
HP0364	HP0364	HP0360	HP0360
HP0371	HP0371	HP0364	HP0364
HP0372	HP0372	HP0371	HP0371
HP0373	HP0373	HP0372	HP0372
HP0380	HP0380	HP0373	HP0373
HP0382	HP0382	HP0380	HP0380
HP0383	HP0383	HP0382	HP0382
HP0384	HP0384	HP0383	HP0383
HP0385	HP0385	HP0384	HP0384
HP0390	HP0390	HP0385	HP0385
HP0399	HP0399	HP0390	HP0390
HP0403	HP0403	HP0399	HP0399
HP0408	HP0410	HP0403	HP0403
HP0410	HP0416	HP0410	HP0410
HP0416	HP0437	HP0416	HP0416
HP0437	HP0470	HP0437	HP0437
HP0470	HP0471	HP0470	HP0470
HP0471	HP0476	HP0471	HP0471
HP0476	HP0477	HP0476	HP0476
HP0477	HP0480	HP0477	HP0477
HP0480	HP0485	HP0480	HP0480
HP0485	HP0486	HP0485	HP0485
HP0486	HP0491	HP0486	HP0486
HP0491	HP0496	HP0491	HP0491
HP0496	HP0497	HP0496	HP0496
HP0497	HP0498	HP0497	HP0497
HP0498	HP0504	HP0498	HP0498
HP0504	HP0506	HP0504	HP0504
HP0506	HP0514	HP0506	HP0506
HP0514	HP0519	HP0514	HP0514
HP0519	HP0528	HP0519	HP0519
HP0528	HP0530	HP0528	HP0528
HP0530	HP0531	HP0530	HP0530
HP0531	HP0534	HP0531	HP0531
HP0534	HP0536	HP0534	HP0534
HP0536	HP0539	HP0536	HP0536
HP0539	HP0543	HP0539	HP0539
HP0546	HP0546	HP0546	HP0546
HP0550	HP0550	HP0550	HP0550
HP0551	HP0551	HP0551	HP0551
HP0556	HP0556	HP0556	HP0556
HP0563	HP0563	HP0563	HP0563
HP0565	HP0565	HP0565	HP0565
HP0570	HP0570	HP0570	HP0570
HP0579	HP0579	HP0579	HP0579
HP0586	HP0586	HP0586	HP0586
HP0596	HP0596	HP0596	HP0596
HP0601	HP0601	HP0601	HP0601
HP0602	HP0602	HP0602	HP0602
HP0604	HP0604	HP0604	HP0604
HP0615	HP0615	HP0615	HP0615
HP0624	HP0624	HP0624	HP0624
HP0625	HP0625	HP0625	HP0625
HP0630	HP0630	HP0630	HP0630
HP0637	HP0637	HP0637	HP0637
HP0638	HP0638	HP0638	HP0638
HP0639	HP0639	HP0639	HP0639
HP0651	HP0651	HP0651	HP0651
HP0653	HP0653	HP0653	HP0653
HP0654	HP0654	HP0654	HP0654
HP0655	HP0655	HP0655	HP0655
HP0667	HP0667	HP0667	HP0667
HP0669	HP0669	HP0669	HP0669
HP0671	HP0671	HP0671	HP0671
HP0680	HP0680	HP0680	HP0680
HP0682	HP0682	HP0682	HP0682
HP0686	HP0686	HP0686	HP0686
HP0687	HP0687	HP0687	HP0687
HP0688	HP0688	HP0688	HP0688
HP0690	HP0690	HP0690	HP0690
HP0694	HP0694	HP0694	HP0694
HP0695	HP0695	HP0695	HP0695
HP0698	HP0698	HP0698	HP0698
HP0705	HP0705	HP0705	HP0705
HP0709	HP0709	HP0709	HP0709
HP0710	HP0710	HP0710	HP0710
HP0711	HP0711	HP0711	HP0711
HP0717	HP0717	HP0717	HP0717
HP0718	HP0718	HP0718	HP0718
HP0722	HP0722	HP0722	HP0722
HP0723	HP0723	HP0723	HP0723
HP0724	HP0724	HP0724	HP0724
HP0725	HP0725	HP0725	HP0725
HP0726	HP0726	HP0726	HP0726
HP0736	HP0736	HP0736	HP0736
HP0737	HP0737	HP0737	HP0737
HP0738	HP0738	HP0738	HP0738
HP0740	HP0740	HP0740	HP0740
HP0743	HP0743	HP0743	HP0743
HP0756	HP0756	HP0756	HP0756
HP0761	HP0761	HP0761	HP0761
HP0762	HP0762	HP0762	HP0762
HP0768	HP0768	HP0768	HP0768
HP0769	HP0769	HP0769	HP0769
HP0774	HP0774	HP0774	HP0774
HP0782	HP0777	HP0777	HP0777
HP0788	HP0782	HP0782	HP0782
HP0795	HP0788	HP0788	HP0788
HP0797	HP0795	HP0795	HP0795
HP0802	HP0797	HP0797	HP0797
HP0803	HP0802	HP0802	HP0802
HP0806	HP0803	HP0803	HP0803
HP0808	HP0806	HP0806	HP0806
HP0812	HP0808	HP0808	HP0808
HP0813	HP0812	HP0812	HP0812
HP0817	HP0813	HP0813	HP0813
HP0818	HP0817	HP0817	HP0817
HP0824	HP0818	HP0818	HP0818
HP0827	HP0824	HP0824	HP0824
HP0828	HP0827	HP0827	HP0827
HP0833	HP0828	HP0828	HP0828
HP0834	HP0833	HP0833	HP0833
HP0835	HP0834	HP0834	HP0834
HP0848	HP0835	HP0835	HP0835
HP0850	HP0848	HP0848	HP0848
HP0851	HP0850	HP0850	HP0850
HP0853	HP0851	HP0851	HP0851
HP0866	HP0853	HP0853	HP0853
HP0869	HP0866	HP0866	HP0866
HP0870	HP0869	HP0869	HP0869
HP0872	HP0870	HP0870	HP0870
HP0875	HP0872	HP0872	HP0872
HP0876	HP0875	HP0875	HP0875
HP0881	HP0876	HP0876	HP0876
HP0885	HP0881	HP0881	HP0881
HP0886	HP0885	HP0885	HP0885
HP0887	HP0886	HP0886	HP0886
HP0893	HP0887	HP0887	HP0887
HP0895	HP0893	HP0893	HP0893
HP0897	HP0895	HP0895	HP0895
HP0900	HP0897	HP0897	HP0897
HP0905	HP0900	HP0900	HP0900
HP0912	HP0905	HP0905	HP0905
HP0916	HP0912	HP0912	HP0912
HP0917	HP0916	HP0916	HP0916
HP0920	HP0917	HP0917	HP0917
HP0921	HP0920	HP0920	HP0920
HP0924	HP0921	HP0921	HP0921
HP0925	HP0924	HP0924	HP0924
HP0930	HP0925	HP0925	HP0925
HP0938	HP0930	HP0930	HP0930
HP0947	HP0938	HP0938	HP0938
HP0953	HP0947	HP0947	HP0947
HP0958	HP0953	HP0953	HP0953
HP0961	HP0958	HP0958	HP0958
HP0973	HP0961	HP0961	HP0961
HP0974	HP0973	HP0973	HP0973
HP0976	HP0974	HP0974	HP0974
HP0979	HP0976	HP0976	HP0976
HP0983	HP0979	HP0979	HP0979
HP0986	HP0983	HP0983	HP0983
HP0988	HP0986	HP0986	HP0986
HP0992	HP0988	HP0988	HP0988
HP0993	HP0992	HP0992	HP0992
HP0997	HP0993	HP0993	HP0993
HP1001	HP0997	HP0997	HP0997
HP1004	HP1001	HP1001	HP1001
HP1005	HP1004	HP1004	HP1004
HP1009	HP1005	HP1005	HP1005
HP1014	HP1009	HP1009	HP1009
HP1017	HP1014	HP1014	HP1014
HP1018	HP1017	HP1017	HP1017
HP1022	HP1018	HP1018	HP1018
HP1023	HP1022	HP1022	HP1022
HP1024	HP1023	HP1023	HP1023
HP1027	HP1024	HP1024	HP1024
HP1034	HP1027	HP1027	HP1027
HP1038	HP1034	HP1034	HP1034
HP1043	HP1038	HP1038	HP1038
HP1044	HP1043	HP1043	HP1043
HP1045	HP1044	HP1044	HP1044
HP1052	HP1045	HP1045	HP1045
HP1057	HP1052	HP1052	HP1052
HP1060	HP1057	HP1057	HP1057
HP1067	HP1060	HP1060	HP1060
HP1073	HP1067	HP1066	HP1066
HP1077	HP1073	HP1067	HP1067
HP1082	HP1077	HP1073	HP1073
HP1083	HP1082	HP1077	HP1077
HP1085	HP1083	HP1082	HP1082
HP1094	HP1085	HP1083	HP1083
HP1095	HP1094	HP1085	HP1085
HP1098	HP1095	HP1094	HP1094
HP1100	HP1098	HP1095	HP1095
HP1104	HP1100	HP1098	HP1098
HP1105	HP1104	HP1100	HP1100
HP1107	HP1105	HP1104	HP1104
HP1114	HP1107	HP1105	HP1105
HP1116	HP1114	HP1107	HP1107
HP1117	HP1116	HP1114	HP1114
HP1122	HP1117	HP1116	HP1116
HP1137	HP1122	HP1117	HP1117
HP1139	HP1137	HP1122	HP1122
HP1143	HP1139	HP1137	HP1137
HP1152	HP1143	HP1139	HP1139
HP1156	HP1152	HP1143	HP1143
HP1165	HP1156	HP1152	HP1152
HP1167	HP1162	HP1156	HP1156
HP1168	HP1165	HP1162	HP1162
HP1170	HP1167	HP1165	HP1165
HP1171	HP1168	HP1167	HP1167
HP1172	HP1170	HP1168	HP1168
HP1174	HP1171	HP1170	HP1170
HP1177	HP1172	HP1171	HP1171
HP1180	HP1174	HP1172	HP1172
HP1184	HP1177	HP1174	HP1174
HP1185	HP1180	HP1177	HP1177
HP1187	HP1184	HP1180	HP1180
HP1188	HP1185	HP1184	HP1184
HP1189	HP1187	HP1185	HP1185
HP1190	HP1188	HP1187	HP1187
HP1191	HP1189	HP1188	HP1188
HP1197	HP1190	HP1189	HP1189
HP1203a	HP1191	HP1190	HP1190
HP1205	HP1197	HP1191	HP1191
HP1207	HP1203a	HP1197	HP1197
HP1212	HP1205	HP1203a	HP1203a
HP1221	HP1207	HP1205	HP1205
HP1222	HP1212	HP1207	HP1207
HP1225	HP1221	HP1221	HP1212
HP1227	HP1222	HP1222	HP1221
HP1228	HP1225	HP1225	HP1222
HP1234	HP1227	HP1227	HP1225
HP1241	HP1228	HP1228	HP1227
HP1243	HP1234	HP1234	HP1228
HP1246	HP1241	HP1241	HP1234
HP1250	HP1243	HP1243	HP1241
HP1253	HP1246	HP1246	HP1243
HP1260	HP1250	HP1250	HP1246
HP1266	HP1253	HP1253	HP1250
HP1285	HP1260	HP1260	HP1253
HP1286	HP1266	HP1266	HP1260
HP1287	HP1285	HP1285	HP1266
HP1297	HP1286	HP1286	HP1285
HP1320	HP1287	HP1287	HP1286
HP1321	HP1297	HP1297	HP1287
HP1326	HP1320	HP1320	HP1297
HP1332	HP1321	HP1321	HP1320
HP1335	HP1326	HP1326	HP1321
HP1336	HP1332	HP1332	HP1326
HP1339	HP1335	HP1335	HP1332
HP1342	HP1336	HP1336	HP1335
HP1346	HP1339	HP1339	HP1336
HP1353	HP1342	HP1342	HP1339
HP1360	HP1346	HP1346	HP1342
HP1361	HP1353	HP1353	HP1346
HP1372	HP1360	HP1360	HP1353
HP1376	HP1361	HP1361	HP1360
HP1377	HP1372	HP1372	HP1361
HP1382	HP1376	HP1376	HP1372
HP1385	HP1377	HP1377	HP1376
HP1386	HP1382	HP1382	HP1377
HP1390	HP1385	HP1385	HP1382
HP1397	HP1386	HP1386	HP1385
HP1402	HP1390	HP1390	HP1386
HP1403	HP1397	HP1397	HP1390
HP1408	HP1402	HP1402	HP1397
HP1409	HP1403	HP1403	HP1402
HP1413	HP1408	HP1408	HP1403
HP1424	HP1409	HP1409	HP1408
HP1425	HP1413	HP1413	HP1409
HP1426	HP1424	HP1424	HP1413
HP1431	HP1425	HP1425	HP1424
HP1432	HP1426	HP1426	HP1425
HP1435	HP1431	HP1431	HP1426
HP1436	HP1432	HP1432	HP1431
HP1437	HP1435	HP1435	HP1432
HP1440	HP1436	HP1436	HP1435
HP1441	HP1437	HP1437	HP1436
HP1445	HP1440	HP1440	HP1437
HP1458	HP1441	HP1441	HP1440
HP1460	HP1445	HP1445	HP1441
HP1461	HP1458	HP1458	HP1445
HP1466	HP1460	HP1460	HP1458
HP1469	HP1461	HP1461	HP1460
HP1473	HP1466	HP1466	HP1461
HP1490	HP1469	HP1469	HP1466
HP1491	HP1473	HP1473	HP1469
HP1492	HP1490	HP1490	HP1473
HP1493	HP1491	HP1491	HP1490
HP1501	HP1492	HP1492	HP1491
HP1502	HP1493	HP1493	HP1492
HP1505	HP1501	HP1501	HP1493
HP1509	HP1502	HP1502	HP1501
HP1512	HP1505	HP1505	HP1502
HP1515	HP1509	HP1509	HP1505
HP1523	HP1512	HP1512	HP1509
HP1524	HP1515	HP1515	HP1512
HP1531	HP1523	HP1523	HP1515
HP1534	HP1524	HP1524	HP1523
HP1536	HP1531	HP1531	HP1524
HP1540	HP1534	HP1534	HP1531
HP1551	HP1536	HP1536	HP1534
HP1554	HP1540	HP1540	HP1536
HP1559	HP1551	HP1551	HP1540
HP1563	HP1554	HP1554	HP1551
HP1572	HP1559	HP1559	HP1554
HP1573	HP1563	HP1563	HP1559
HP1578	HP1572	HP1572	HP1563
HP1581	HP1573	HP1573	HP1572
HP1588	HP1578	HP1578	HP1573
HPnc0030	HP1581	HP1581	HP1578
HPnc0040	HP1588	HP1588	HP1581
HPnc1810	HPnc0030	HPnc0030	HP1588
HPnc1820	HPnc0040	HPnc0040	HPnc0030
HPnc1880	HPnc1810	HPnc1810	HPnc0040
HPnc2450	HPnc1820	HPnc1820	HPnc1810
HPnc2630	HPnc1880	HPnc1880	HPnc1820
HPnc3110	HPnc2450	HPnc2450	HPnc1880
HPnc3830	HPnc2630	HPnc2630	HPnc2450
HPnc4160	HPnc3110	HPnc3110	HPnc2630
HPnc4590	HPnc3830	HPnc3830	HPnc3110
HPnc4850	HPnc4160	HPnc4160	HPnc3830
HPnc5300	HPnc4590	HPnc4590	HPnc4160
HPnc5490	HPnc4850	HPnc4850	HPnc4590
HPnc5800	HPnc5300	HPnc5300	HPnc4850
HPnc6320	HPnc5490	HPnc5490	HPnc5300
HPnc6340	HPnc5800	HPnc5800	HPnc5490
HPnc6870	HPnc6320	HPnc6320	HPnc5800
HPnc6910	HPnc6340	HPnc6340	HPnc6320
HPnc7430	HPnc6870	HPnc6870	HPnc6340
HPnc7510	HPnc6910	HPnc6910	HPnc6870
HPnc7520	HPnc7430	HPnc7430	HPnc6910
HPnc7630	HPnc7510	HPnc7510	HPnc7430
HPnc7670	HPnc7520	HPnc7520	HPnc7510
HPnc7770	HPnc7630	HPnc7630	HPnc7520
HPnc8050	HPnc7670	HPnc7670	HPnc7630
HPnc8060	HPnc7770	HPnc7770	HPnc7670
HPnc8160	HPnc8050	HPnc8050	HPnc7770
HPnc8330	HPnc8060	HPnc8060	HPnc8050
HPr04	HPnc8160	HPnc8160	HPnc8060
HPr07	HPnc8330	HPnc8330	HPnc8160
HPt05	HPr04	HPr04	HPnc8330
HPt06	HPr07	HPr07	HPr04
HPt07	HPt05	HPt05	HPr07
HPt08	HPt06	HPt06	HPt05
HPt09	HPt07	HPt07	HPt06
HPt10	HPt08	HPt08	HPt07
HPt12	HPt09	HPt09	HPt08
HPt13	HPt10	HPt10	HPt09
HPt18	HPt12	HPt12	HPt10
HPt22	HPt13	HPt13	HPt12
HPt26	HPt18	HPt18	HPt13
HPt28	HPt22	HPt19	HPt18
HPt33	HPt26	HPt22	HPt19
HPt35	HPt28	HPt26	HPt22
RNase_P_RNA	HPt33	HPt28	HPt26
sRNA_Li_13	HPt35	HPt33	HPt28
sRNA_Li_14	RNase_P_RNA	HPt35	HPt33
sRNA_Li_22	sRNA_Li_13	RNase_P_RNA	HPt35
	sRNA_Li_14	sRNA_Li_13	RNase_P_RNA
	sRNA_Li_22	sRNA_Li_14	sRNA_Li_13
		sRNA_Li_22	sRNA_Li_14
			sRNA_Li_22
