# Supplementary material for: Methylation Dynamics in Helicobacter pylori: Exploring Acidic Stress Effects on Epigenetic Acclimation
Source: Microorganisms. 2026 Jul 9;14(7):1501. doi: 10.3390/microorganisms14071501 (PMC13413632; doi:10.3390/microorganisms14071501)
Supplement: Supplementary file 1 [file microorganisms-14-01501-s001.zip › Supplemental Table S2 - Complete Methylomes.xlsx]

## Sheet: Supplemental Table 2a
Sample	Type	Position	Strand	IPDRatio	Motif	Classification	Gene_ID	Gene_Type	Coverage	Identification	Score
Ctrl pH7	m6A	217	-	4.29	GAGG	Intergenic Region			547	535	579
Ctrl pH7	m6A	255	+	5.35	GANTC	Coding Region	HP0001	TRANSCRIPTION	534	656	713
Ctrl pH7	m6A	257	-	4.46	GANTC	Coding Region	HP0001	TRANSCRIPTION	548	597	604
Ctrl pH7	m6A	300	+	5.36	RCGDAD	Coding Region	HP0001	TRANSCRIPTION	545	695	740
Ctrl pH7	m6A	368	-	5.78	RCGDAD	Coding Region	HP0001	TRANSCRIPTION	562	738	769
Ctrl pH7	m6A	383	+	4.56	RCGDAD	Coding Region	HP0001	TRANSCRIPTION	525	494	526
Ctrl pH7	m6A	398	+	4.8	CATG	Coding Region	HP0001	TRANSCRIPTION	549	659	694
Ctrl pH7	m6A	399	-	5.52	CATG	Coding Region	HP0001	TRANSCRIPTION	560	764	735
Ctrl pH7	m6A	440	-	6.97	TCGA	Coding Region	HP0001	TRANSCRIPTION	557	772	822
Ctrl pH7	m6A	443	+	5.66	TCGA	Coding Region	HP0001	TRANSCRIPTION	547	746	727
Ctrl pH7	m6A	446	+	3.59	GAGG	Coding Region	HP0001	TRANSCRIPTION	551	427	444
Ctrl pH7	m6A	530	-	4.56	GAAGA	Coding Region	HP0001	TRANSCRIPTION	565	649	607
Ctrl pH7	m4C	531	+	4.71	TCTTC	Coding Region	HP0001	TRANSCRIPTION	548	605	618
Ctrl pH7	m6A	539	+	5.48	CATG	Coding Region	HP0001	TRANSCRIPTION	561	699	751
Ctrl pH7	m6A	540	-	5.64	CATG	Coding Region	HP0001	TRANSCRIPTION	557	787	741
Ctrl pH7	m6A	563	-	4.53	GAAGA	Coding Region	HP0001	TRANSCRIPTION	569	579	602
Ctrl pH7	m4C	564	+	2.6	TCTTC	Coding Region	HP0001	TRANSCRIPTION	550	231	274
Ctrl pH7	m6A	675	+	3.88	GAGG	Coding Region	HP0002	BIOSYNTHESIS OF COFACTORS, PROSTHETIC GROUPS, AND CARRIERS	569	535	504
Ctrl pH7	m6A	679	-	2.36		Coding Region	HP0002	BIOSYNTHESIS OF COFACTORS, PROSTHETIC GROUPS, AND CARRIERS	568	163	191
Ctrl pH7	m6A	715	-	5.83	GCAG	Coding Region	HP0002	BIOSYNTHESIS OF COFACTORS, PROSTHETIC GROUPS, AND CARRIERS	567	649	685
Ctrl pH7	m6A	777	+	4.52	CATG	Coding Region	HP0002	BIOSYNTHESIS OF COFACTORS, PROSTHETIC GROUPS, AND CARRIERS	575	674	695
Ctrl pH7	m6A	778	-	4.91	CATG	Coding Region	HP0002	BIOSYNTHESIS OF COFACTORS, PROSTHETIC GROUPS, AND CARRIERS	569	682	703
Ctrl pH7	m6A	797	+	4.5	CATG	Coding Region	HP0002	BIOSYNTHESIS OF COFACTORS, PROSTHETIC GROUPS, AND CARRIERS	576	629	641
Ctrl pH7	m6A	798	-	5.96	CATG	Coding Region	HP0002	BIOSYNTHESIS OF COFACTORS, PROSTHETIC GROUPS, AND CARRIERS	562	795	774
Ctrl pH7	m6A	845	+	4.19	RCGDAD,GANTC	Coding Region	HP0002	BIOSYNTHESIS OF COFACTORS, PROSTHETIC GROUPS, AND CARRIERS	564	664	559
Ctrl pH7	m6A	847	-	3.03	GANTC	Coding Region	HP0002	BIOSYNTHESIS OF COFACTORS, PROSTHETIC GROUPS, AND CARRIERS	560	243	207
Ctrl pH7	m6A	854	-	3.61	GAGG	Coding Region	HP0002	BIOSYNTHESIS OF COFACTORS, PROSTHETIC GROUPS, AND CARRIERS	553	503	474
Ctrl pH7	m6A	861	+	5.38	GATC	Coding Region	HP0002	BIOSYNTHESIS OF COFACTORS, PROSTHETIC GROUPS, AND CARRIERS	557	820	811
Ctrl pH7	m6A	862	-	6.01	GATC	Coding Region	HP0002	BIOSYNTHESIS OF COFACTORS, PROSTHETIC GROUPS, AND CARRIERS	552	755	769
Ctrl pH7	m6A	965	+	8.02	GATC	Coding Region	HP0002	BIOSYNTHESIS OF COFACTORS, PROSTHETIC GROUPS, AND CARRIERS	548	991	1013
Ctrl pH7	m6A	966	-	5.97	GATC	Coding Region	HP0002	BIOSYNTHESIS OF COFACTORS, PROSTHETIC GROUPS, AND CARRIERS	558	845	831
Ctrl pH7	m6A	969	-	4.25	GAGG	Coding Region	HP0002	BIOSYNTHESIS OF COFACTORS, PROSTHETIC GROUPS, AND CARRIERS	554	605	597
Ctrl pH7	m6A	980	+	4.68	CATG	Coding Region	HP0002	BIOSYNTHESIS OF COFACTORS, PROSTHETIC GROUPS, AND CARRIERS	549	632	663
Ctrl pH7	m6A	981	-	4.51	CATG	Coding Region	HP0002	BIOSYNTHESIS OF COFACTORS, PROSTHETIC GROUPS, AND CARRIERS	555	596	628
Ctrl pH7	m6A	994	+	4.98	GCAG	Coding Region	HP0002	BIOSYNTHESIS OF COFACTORS, PROSTHETIC GROUPS, AND CARRIERS	541	636	665
Ctrl pH7	m6A	1007	-	3.6	DGAAGG	Coding Region	HP0002	BIOSYNTHESIS OF COFACTORS, PROSTHETIC GROUPS, AND CARRIERS	548	481	473
Ctrl pH7	m6A	1059	+	3.49	GANTC	Coding Region	HP0002	BIOSYNTHESIS OF COFACTORS, PROSTHETIC GROUPS, AND CARRIERS	551	419	446
Ctrl pH7	m6A	1061	-	4.99	GANTC	Coding Region	HP0002	BIOSYNTHESIS OF COFACTORS, PROSTHETIC GROUPS, AND CARRIERS	549	644	649
Ctrl pH7	m4C	1089	+	2.85		Coding Region	HP0002	BIOSYNTHESIS OF COFACTORS, PROSTHETIC GROUPS, AND CARRIERS	563	168	278
Ctrl pH7	m6A	1091	-	4.08	DGAAGG	Coding Region	HP0002	BIOSYNTHESIS OF COFACTORS, PROSTHETIC GROUPS, AND CARRIERS	521	530	514
Ctrl pH7	m6A	1104	+	4.89	CATG	Coding Region	HP0002	BIOSYNTHESIS OF COFACTORS, PROSTHETIC GROUPS, AND CARRIERS	565	656	685
Ctrl pH7	m6A	1105	-	5.39	CATG	Coding Region	HP0002	BIOSYNTHESIS OF COFACTORS, PROSTHETIC GROUPS, AND CARRIERS	568	761	756
Ctrl pH7	m6A	1140	+	5.45	CATG	Coding Region	HP0003	CELL ENVELOPE	561	679	676
Ctrl pH7	m6A	1141	-	5.18	CATG	Coding Region	HP0003	CELL ENVELOPE	569	712	697
Ctrl pH7	m6A	1179	+	4.68	CATG	Coding Region	HP0003	CELL ENVELOPE	563	566	596
Ctrl pH7	m6A	1180	-	5.41	CATG	Coding Region	HP0003	CELL ENVELOPE	564	763	772
Ctrl pH7	m6A	1211	+	3.87	GATC	Coding Region	HP0003	CELL ENVELOPE	564	721	497
Ctrl pH7	m6A	1212	-	4.78	GATC	Coding Region	HP0003	CELL ENVELOPE	570	695	698
Ctrl pH7	m6A	1217	+	5.6	CATG	Coding Region	HP0003	CELL ENVELOPE	563	716	746
Ctrl pH7	m6A	1218	-	5.36	CATG	Coding Region	HP0003	CELL ENVELOPE	567	744	694
Ctrl pH7	m6A	1259	+	7.74	GCAG	Coding Region	HP0003	CELL ENVELOPE	563	844	910
Ctrl pH7	m6A	1371	+	5.88	CATG	Coding Region	HP0003	CELL ENVELOPE	568	670	708
Ctrl pH7	m6A	1372	-	5.38	CATG	Coding Region	HP0003	CELL ENVELOPE	563	701	726
Ctrl pH7	m6A	1420	-	5.73	GCAG	Coding Region	HP0003	CELL ENVELOPE	559	673	693
Ctrl pH7	m6A	1527	+	4.32	CATG	Coding Region	HP0003	CELL ENVELOPE	563	564	602
Ctrl pH7	m6A	1528	-	3.18	CATG	Coding Region	HP0003	CELL ENVELOPE	560	374	408
Ctrl pH7	m6A	1542	+	5.6	CATG	Coding Region	HP0003	CELL ENVELOPE	556	655	669
Ctrl pH7	m6A	1543	-	4.94	CATG	Coding Region	HP0003	CELL ENVELOPE	554	675	666
Ctrl pH7	m6A	1601	+	4.46	GATC	Coding Region	HP0003	CELL ENVELOPE	564	660	702
Ctrl pH7	m6A	1602	-	5.86	RCGDAD,GATC	Coding Region	HP0003	CELL ENVELOPE	557	799	802
Ctrl pH7	m6A	1641	-	5.05	RCGDAD	Coding Region	HP0003	CELL ENVELOPE	559	635	639
Ctrl pH7	m6A	1655	-	5.07	GCAG	Coding Region	HP0003	CELL ENVELOPE	558	593	644
Ctrl pH7	m6A	1679	+	4.3	CATG	Coding Region	HP0003	CELL ENVELOPE	553	602	625
Ctrl pH7	m6A	1680	-	4.51	CATG	Coding Region	HP0003	CELL ENVELOPE	556	596	601
Ctrl pH7	m6A	1713	-	5.72	GAGG	Coding Region	HP0003	CELL ENVELOPE	554	617	634
Ctrl pH7	m6A	1719	+	5.96	GATC	Coding Region	HP0003	CELL ENVELOPE	547	878	899
Ctrl pH7	m6A	1720	-	5.53	GATC	Coding Region	HP0003	CELL ENVELOPE	547	776	756
Ctrl pH7	m6A	1760	-	3.43	GAGG	Coding Region	HP0003	CELL ENVELOPE	559	406	429
Ctrl pH7	m6A	1894	+	4.59	CATG	Coding Region	HP0003	CELL ENVELOPE	555	622	641
Ctrl pH7	m6A	1895	-	4.32	CATG	Coding Region	HP0003	CELL ENVELOPE	560	566	580
Ctrl pH7	m6A	1915	+	4.06	RCGDAD	Coding Region	HP0003	CELL ENVELOPE	561	503	536
Ctrl pH7	m6A	1944	+	5.55	CATG	Coding Region	HP0003	CELL ENVELOPE	554	704	737
Ctrl pH7	m6A	1945	-	4.83	CATG	Coding Region	HP0003	CELL ENVELOPE	566	617	639
Ctrl pH7	m6A	2018	-	4.91	GCAG	Coding Region	HP0004	CENTRAL INTERMEDIARY METABOLISM	572	651	651
Ctrl pH7	m6A	2101	+	4.72	GAGG	Coding Region	HP0004	CENTRAL INTERMEDIARY METABOLISM	556	587	621
Ctrl pH7	m6A	2117	+	2.22		Coding Region	HP0004	CENTRAL INTERMEDIARY METABOLISM	559	85	137
Ctrl pH7	m6A	2128	+	2.11	HHTCAVNNNNNNTGY	Coding Region	HP0004	CENTRAL INTERMEDIARY METABOLISM	527	85	135
Ctrl pH7	m6A	2144	+	4.74	CATG	Coding Region	HP0004	CENTRAL INTERMEDIARY METABOLISM	547	583	602
Ctrl pH7	m6A	2145	-	4.69	CATG	Coding Region	HP0004	CENTRAL INTERMEDIARY METABOLISM	555	605	636
Ctrl pH7	m6A	2191	-	5.57	GAAGA	Coding Region	HP0004	CENTRAL INTERMEDIARY METABOLISM	548	672	683
Ctrl pH7	m4C	2192	+	3.33	TCTTC	Coding Region	HP0004	CENTRAL INTERMEDIARY METABOLISM	523	426	426
Ctrl pH7	m6A	2262	+	4.6	CATG	Coding Region	HP0004	CENTRAL INTERMEDIARY METABOLISM	537	674	715
Ctrl pH7	m6A	2263	-	5.91	CATG	Coding Region	HP0004	CENTRAL INTERMEDIARY METABOLISM	540	724	734
Ctrl pH7	m6A	2334	+	5.37	CATG	Coding Region	HP0004	CENTRAL INTERMEDIARY METABOLISM	538	589	726
Ctrl pH7	m6A	2335	-	5.57	CATG	Coding Region	HP0004	CENTRAL INTERMEDIARY METABOLISM	552	585	619
Ctrl pH7	m6A	2348	+	5.4	RCGDAD	Coding Region	HP0004	CENTRAL INTERMEDIARY METABOLISM	545	712	757
Ctrl pH7	m6A	2375	+	3.85	GANTC	Coding Region	HP0004	CENTRAL INTERMEDIARY METABOLISM	545	461	489
Ctrl pH7	m6A	2377	-	3.96	GANTC	Coding Region	HP0004	CENTRAL INTERMEDIARY METABOLISM	554	517	535
Ctrl pH7	m6A	2413	+	3.97	CATG	Coding Region	HP0004	CENTRAL INTERMEDIARY METABOLISM	543	512	540
Ctrl pH7	m6A	2414	-	4.86	CATG	Coding Region	HP0004	CENTRAL INTERMEDIARY METABOLISM	553	671	672
Ctrl pH7	m6A	2433	-	4.25	RCGDAD	Coding Region	HP0004	CENTRAL INTERMEDIARY METABOLISM	539	540	549
Ctrl pH7	m6A	2470	+	4.15	GANTC	Coding Region	HP0004	CENTRAL INTERMEDIARY METABOLISM	536	558	528
Ctrl pH7	m6A	2472	-	4.05	GANTC	Coding Region	HP0004	CENTRAL INTERMEDIARY METABOLISM	543	527	523
Ctrl pH7	m6A	2477	+	5.75	GANTC	Coding Region	HP0004	CENTRAL INTERMEDIARY METABOLISM	529	712	717
Ctrl pH7	m6A	2479	-	4.44	GANTC	Coding Region	HP0004	CENTRAL INTERMEDIARY METABOLISM	545	693	611
Ctrl pH7	m6A	2548	-	6.63	GAAGA	Coding Region	HP0004	CENTRAL INTERMEDIARY METABOLISM	552	754	761
Ctrl pH7	m4C	2549	+	2.18	TCTTC	Coding Region	HP0004	CENTRAL INTERMEDIARY METABOLISM	525	119	144
Ctrl pH7	m6A	2630	-	5.42	RCGDAD	Promoter Region	HP0004	CENTRAL INTERMEDIARY METABOLISM	535	685	673
Ctrl pH7	m6A	2719	+	5.54	CATG	Coding Region	HP0005	PURINES, PYRIMIDINES, NUCLEOSIDES AND NUCLEOTIDES	540	790	808
Ctrl pH7	m6A	2720	-	5.41	CATG	Coding Region	HP0005	PURINES, PYRIMIDINES, NUCLEOSIDES AND NUCLEOTIDES	552	657	659
Ctrl pH7	m6A	2756	+	5.1	GAGG	Coding Region	HP0005	PURINES, PYRIMIDINES, NUCLEOSIDES AND NUCLEOTIDES	527	570	620
Ctrl pH7	m6A	2786	+	4.35	DGAAGG	Coding Region	HP0005	PURINES, PYRIMIDINES, NUCLEOSIDES AND NUCLEOTIDES	540	575	574
Ctrl pH7	m6A	2820	+	4.99	GATC	Coding Region	HP0005	PURINES, PYRIMIDINES, NUCLEOSIDES AND NUCLEOTIDES	538	653	669
Ctrl pH7	m6A	2821	-	5.44	GATC	Coding Region	HP0005	PURINES, PYRIMIDINES, NUCLEOSIDES AND NUCLEOTIDES	550	758	771
Ctrl pH7	m6A	2923	+	5.02	CATG	Coding Region	HP0005	PURINES, PYRIMIDINES, NUCLEOSIDES AND NUCLEOTIDES	544	603	648
Ctrl pH7	m6A	2924	-	3.85	CATG	Coding Region	HP0005	PURINES, PYRIMIDINES, NUCLEOSIDES AND NUCLEOTIDES	552	448	503
Ctrl pH7	m4C	2946	+	2.03		Coding Region	HP0005	PURINES, PYRIMIDINES, NUCLEOSIDES AND NUCLEOTIDES	544	59	122
Ctrl pH7	m6A	2965	+	4.88	CATG	Coding Region	HP0005	PURINES, PYRIMIDINES, NUCLEOSIDES AND NUCLEOTIDES	543	616	677
Ctrl pH7	m6A	2966	-	4.59	CATG	Coding Region	HP0005	PURINES, PYRIMIDINES, NUCLEOSIDES AND NUCLEOTIDES	552	556	609
Ctrl pH7	m4C	2974	-	2.18		Coding Region	HP0005	PURINES, PYRIMIDINES, NUCLEOSIDES AND NUCLEOTIDES	553	166	165
Ctrl pH7	m6A	2986	+	6.57	GCAG	Coding Region	HP0005	PURINES, PYRIMIDINES, NUCLEOSIDES AND NUCLEOTIDES	543	723	772
Ctrl pH7	m6A	3084	+	2.49	RCGDAD	Coding Region	HP0005	PURINES, PYRIMIDINES, NUCLEOSIDES AND NUCLEOTIDES	551	181	198
Ctrl pH7	m4C	3085	-	3.72	TCTTC	Coding Region	HP0005	PURINES, PYRIMIDINES, NUCLEOSIDES AND NUCLEOTIDES	546	469	477
Ctrl pH7	m6A	3086	+	6.17	GAGG,GAAGA	Coding Region	HP0005	PURINES, PYRIMIDINES, NUCLEOSIDES AND NUCLEOTIDES	547	715	749
Ctrl pH7	m6A	3209	+	4.31	GAGG	Coding Region	HP0005	PURINES, PYRIMIDINES, NUCLEOSIDES AND NUCLEOTIDES	524	451	478
Ctrl pH7	m6A	3257	+	5.46	GATC	Coding Region	HP0005	PURINES, PYRIMIDINES, NUCLEOSIDES AND NUCLEOTIDES	531	892	686
Ctrl pH7	m6A	3258	-	5.84	GATC	Coding Region	HP0005	PURINES, PYRIMIDINES, NUCLEOSIDES AND NUCLEOTIDES	548	885	858
Ctrl pH7	m6A	3272	+	5.37	GAGG	Coding Region	HP0005	PURINES, PYRIMIDINES, NUCLEOSIDES AND NUCLEOTIDES	532	625	665
Ctrl pH7	m6A	3275	+	5.14	GATC	Coding Region	HP0005	PURINES, PYRIMIDINES, NUCLEOSIDES AND NUCLEOTIDES	537	712	707
Ctrl pH7	m6A	3276	-	5.28	GATC	Coding Region	HP0005	PURINES, PYRIMIDINES, NUCLEOSIDES AND NUCLEOTIDES	538	733	748
Ctrl pH7	m4C	3457	-	5.08	TCTTC	Coding Region	HP0006	BIOSYNTHESIS OF COFACTORS, PROSTHETIC GROUPS, AND CARRIERS	533	626	654
Ctrl pH7	m6A	3458	+	4.36	GAAGA	Coding Region	HP0006	BIOSYNTHESIS OF COFACTORS, PROSTHETIC GROUPS, AND CARRIERS	509	493	516
Ctrl pH7	m4C	3592	-	4.14	TCTTC	Coding Region	HP0006	BIOSYNTHESIS OF COFACTORS, PROSTHETIC GROUPS, AND CARRIERS	547	552	577
Ctrl pH7	m6A	3593	+	5.51	GAAGA	Coding Region	HP0006	BIOSYNTHESIS OF COFACTORS, PROSTHETIC GROUPS, AND CARRIERS	541	657	703
Ctrl pH7	m6A	3609	-	4.56	GAGG	Coding Region	HP0006	BIOSYNTHESIS OF COFACTORS, PROSTHETIC GROUPS, AND CARRIERS	552	561	569
Ctrl pH7	m6A	3702	+	5.6	GCAG	Coding Region	HP0006	BIOSYNTHESIS OF COFACTORS, PROSTHETIC GROUPS, AND CARRIERS	535	635	663
Ctrl pH7	m6A	3752	+	5.4	GAGG	Coding Region	HP0006	BIOSYNTHESIS OF COFACTORS, PROSTHETIC GROUPS, AND CARRIERS	541	709	675
Ctrl pH7	m6A	3760	+	4.38	CATG	Coding Region	HP0006	BIOSYNTHESIS OF COFACTORS, PROSTHETIC GROUPS, AND CARRIERS	542	623	605
Ctrl pH7	m6A	3761	-	5.59	CATG	Coding Region	HP0006	BIOSYNTHESIS OF COFACTORS, PROSTHETIC GROUPS, AND CARRIERS	549	718	733
Ctrl pH7	m6A	3766	+	3.11	RCGDAD	Coding Region	HP0006	BIOSYNTHESIS OF COFACTORS, PROSTHETIC GROUPS, AND CARRIERS	522	319	313
Ctrl pH7	m6A	3793	+	6.49	GATC	Coding Region	HP0006	BIOSYNTHESIS OF COFACTORS, PROSTHETIC GROUPS, AND CARRIERS	534	810	820
Ctrl pH7	m6A	3794	-	4.95	GATC	Coding Region	HP0006	BIOSYNTHESIS OF COFACTORS, PROSTHETIC GROUPS, AND CARRIERS	557	626	649
Ctrl pH7	m6A	3836	+	5.16	RCGDAD	Coding Region	HP0006	BIOSYNTHESIS OF COFACTORS, PROSTHETIC GROUPS, AND CARRIERS	540	579	649
Ctrl pH7	m6A	3918	+	5.34	CATG	Coding Region	HP0006	BIOSYNTHESIS OF COFACTORS, PROSTHETIC GROUPS, AND CARRIERS	545	670	665
Ctrl pH7	m6A	3919	-	4.56	CATG	Coding Region	HP0006	BIOSYNTHESIS OF COFACTORS, PROSTHETIC GROUPS, AND CARRIERS	549	563	609
Ctrl pH7	m6A	3925	+	5.37	GATC	Coding Region	HP0006	BIOSYNTHESIS OF COFACTORS, PROSTHETIC GROUPS, AND CARRIERS	546	747	770
Ctrl pH7	m6A	3926	-	3.72	GATC	Coding Region	HP0006	BIOSYNTHESIS OF COFACTORS, PROSTHETIC GROUPS, AND CARRIERS	549	590	459
Ctrl pH7	m6A	4034	+	4.84	GCAG	Coding Region	HP0006	BIOSYNTHESIS OF COFACTORS, PROSTHETIC GROUPS, AND CARRIERS	538	600	588
Ctrl pH7	m6A	4360	+	5.7	RCGDAD	Intergenic Region			549	603	647
Ctrl pH7	m6A	4401	+	4.83	GANTC	Intergenic Region			550	604	625
Ctrl pH7	m6A	4403	-	3.45	TCGA,GANTC	Intergenic Region			542	417	430
Ctrl pH7	m6A	4406	+	5.15	TCGA	Intergenic Region			548	685	701
Ctrl pH7	m6A	4420	-	4.23	GCAG	Intergenic Region			550	504	549
Ctrl pH7	m6A	4432	+	5.53	GCAG	Intergenic Region			549	693	718
Ctrl pH7	m6A	4490	+	4.71	CATG	Intergenic Region			542	613	667
Ctrl pH7	m6A	4491	-	4.15	CATG	Intergenic Region			547	552	572
Ctrl pH7	m6A	4501	+	4.63	CATG	Intergenic Region			535	583	594
Ctrl pH7	m6A	4502	-	4.81	CATG	Intergenic Region			546	587	612
Ctrl pH7	m6A	4518	+	5.64	GANTC	Intergenic Region			540	658	719
Ctrl pH7	m6A	4520	-	3.87	TCGA,GANTC	Intergenic Region			545	501	513
Ctrl pH7	m6A	4523	+	4.68	TCGA	Intergenic Region			535	566	593
Ctrl pH7	m6A	4624	+	4.4	GANTC	Intergenic Region			555	593	563
Ctrl pH7	m6A	4626	-	3.29	GANTC	Intergenic Region			559	271	255
Ctrl pH7	m6A	4687	+	5.68	DGAAGG	Intergenic Region			555	697	685
Ctrl pH7	m6A	4703	+	5.22	CATG	Coding Region	HP0007	HYPOTHETICAL PROTEIEN	543	569	615
Ctrl pH7	m6A	4704	-	6.02	CATG	Coding Region	HP0007	HYPOTHETICAL PROTEIEN	551	690	731
Ctrl pH7	m6A	4927	+	5.26	GATC	Intergenic Region			543	701	709
Ctrl pH7	m6A	4928	-	4.94	GATC	Intergenic Region			550	707	726
Ctrl pH7	m6A	5002	+	6.39	GATC	Coding Region	HP0008	HYPOTHETICAL PROTEIEN	549	815	864
Ctrl pH7	m6A	5003	-	5.99	GATC	Coding Region	HP0008	HYPOTHETICAL PROTEIEN	547	786	794
Ctrl pH7	m6A	5009	+	4.44	ACANNNNNNNNTAG	Coding Region	HP0008	HYPOTHETICAL PROTEIEN	538	559	579
Ctrl pH7	m6A	5018	-	5.14	CTANNNNNNNNTGT	Intergenic Region			562	672	693
Ctrl pH7	m6A	5088	+	6.14	GATC	Intergenic Region			550	684	705
Ctrl pH7	m6A	5089	-	5.71	GATC	Intergenic Region			561	752	773
Ctrl pH7	m6A	5153	-	4.27	RCGDAD	Intergenic Region			531	514	533
Ctrl pH7	m6A	5174	+	4.66	GAGG	Intergenic Region			510	515	536
Ctrl pH7	m6A	5282	-	4.15	GCAG	Coding Region	HP0009	CELL ENVELOPE	521	500	520
Ctrl pH7	m6A	5320	-	4.12	RCGDAD	Coding Region	HP0009	CELL ENVELOPE	513	560	547
Ctrl pH7	m6A	5329	+	5.41	GATC	Coding Region	HP0009	CELL ENVELOPE	519	722	718
Ctrl pH7	m6A	5330	-	5.05	GATC	Coding Region	HP0009	CELL ENVELOPE	524	646	660
Ctrl pH7	m6A	5338	+	5.3	GATC	Coding Region	HP0009	CELL ENVELOPE	513	704	659
Ctrl pH7	m6A	5339	-	5.22	GAAGA,GATC	Coding Region	HP0009	CELL ENVELOPE	524	720	710
Ctrl pH7	m4C	5340	+	4.29	TCTTC	Coding Region	HP0009	CELL ENVELOPE	509	488	531
Ctrl pH7	m6A	5361	+	4.92	CATG	Coding Region	HP0009	CELL ENVELOPE	520	613	637
Ctrl pH7	m6A	5362	-	5.6	CATG	Coding Region	HP0009	CELL ENVELOPE	527	750	749
Ctrl pH7	m6A	5373	+	6	CATG	Coding Region	HP0009	CELL ENVELOPE	510	692	700
Ctrl pH7	m6A	5374	-	5.02	CATG	Coding Region	HP0009	CELL ENVELOPE	518	726	699
Ctrl pH7	m6A	5376	+	5.55	GATC	Coding Region	HP0009	CELL ENVELOPE	519	796	744
Ctrl pH7	m6A	5377	-	4.83	GATC	Coding Region	HP0009	CELL ENVELOPE	523	661	622
Ctrl pH7	m6A	5406	+	3.67	GANTC	Coding Region	HP0009	CELL ENVELOPE	512	442	463
Ctrl pH7	m6A	5408	-	4.68	GANTC	Coding Region	HP0009	CELL ENVELOPE	522	570	590
Ctrl pH7	m6A	5443	-	4.69	RCGDAD	Coding Region	HP0009	CELL ENVELOPE	524	672	588
Ctrl pH7	m6A	5599	+	5.87	GAGG	Coding Region	HP0009	CELL ENVELOPE	514	626	645
Ctrl pH7	m6A	5636	+	4.38	GAGG	Coding Region	HP0009	CELL ENVELOPE	518	529	546
Ctrl pH7	m6A	5670	+	4.58	CATG	Coding Region	HP0009	CELL ENVELOPE	525	569	597
Ctrl pH7	m6A	5671	-	4.58	CATG	Coding Region	HP0009	CELL ENVELOPE	527	600	615
Ctrl pH7	m6A	5709	-	4.73	GAAGA	Coding Region	HP0009	CELL ENVELOPE	529	588	589
Ctrl pH7	m4C	5710	+	4.36	TCTTC	Coding Region	HP0009	CELL ENVELOPE	505	487	525
Ctrl pH7	m6A	5755	+	4.95	GATC	Coding Region	HP0009	CELL ENVELOPE	527	674	706
Ctrl pH7	m6A	5756	-	4.4	GATC	Coding Region	HP0009	CELL ENVELOPE	535	589	592
Ctrl pH7	m6A	5853	+	4.75	RCGDAD	Coding Region	HP0009	CELL ENVELOPE	535	585	614
Ctrl pH7	m6A	6008	-	5.54	GCAG	Coding Region	HP0009	CELL ENVELOPE	531	625	653
Ctrl pH7	m6A	6012	-	5.06	GAGG	Coding Region	HP0009	CELL ENVELOPE	537	674	600
Ctrl pH7	m4C	6033	+	2.04		Coding Region	HP0009	CELL ENVELOPE	526	26	108
Ctrl pH7	m6A	6060	+	5.17	GATC	Coding Region	HP0009	CELL ENVELOPE	526	677	700
Ctrl pH7	m6A	6061	-	6.29	GATC	Coding Region	HP0009	CELL ENVELOPE	532	887	873
Ctrl pH7	m6A	6112	-	4.8	GAAGA	Coding Region	HP0009	CELL ENVELOPE	536	589	609
Ctrl pH7	m4C	6113	+	3.43	TCTTC	Coding Region	HP0009	CELL ENVELOPE	522	381	423
Ctrl pH7	m6A	6159	-	4.1	GCAG	Coding Region	HP0009	CELL ENVELOPE	532	522	543
Ctrl pH7	m6A	6195	-	7.54	GCAG	Coding Region	HP0009	CELL ENVELOPE	531	715	760
Ctrl pH7	m6A	6252	+	5.53	GATC	Coding Region	HP0009	CELL ENVELOPE	524	708	742
Ctrl pH7	m6A	6253	-	5.56	GATC	Coding Region	HP0009	CELL ENVELOPE	537	858	845
Ctrl pH7	m6A	6298	+	5.07	CATG	Coding Region	HP0009	CELL ENVELOPE	524	649	670
Ctrl pH7	m6A	6299	-	4.82	CATG	Coding Region	HP0009	CELL ENVELOPE	543	679	688
Ctrl pH7	m6A	6321	+	2.52	HHTCAVNNNNNNTGY	Coding Region	HP0009	CELL ENVELOPE	536	141	177
Ctrl pH7	m6A	6324	+	5	GCAG	Coding Region	HP0009	CELL ENVELOPE	533	563	588
Ctrl pH7	m6A	6326	+	3.76	GAGG	Coding Region	HP0009	CELL ENVELOPE	533	465	436
Ctrl pH7	m6A	6418	+	5.82	GATC	Coding Region	HP0009	CELL ENVELOPE	538	730	744
Ctrl pH7	m6A	6419	-	6.11	GATC	Coding Region	HP0009	CELL ENVELOPE	547	825	788
Ctrl pH7	m6A	6421	+	4.48	CATG	Coding Region	HP0009	CELL ENVELOPE	533	570	608
Ctrl pH7	m6A	6422	-	5	CATG	Coding Region	HP0009	CELL ENVELOPE	545	691	719
Ctrl pH7	m6A	6527	+	4.6	CATG	Coding Region	HP0009	CELL ENVELOPE	543	583	587
Ctrl pH7	m6A	6528	-	3.52	CATG	Coding Region	HP0009	CELL ENVELOPE	547	438	463
Ctrl pH7	m6A	6533	+	4.92	GCAG	Coding Region	HP0009	CELL ENVELOPE	545	590	616
Ctrl pH7	m6A	6544	+	4.05	GAGG	Coding Region	HP0009	CELL ENVELOPE	547	555	518
Ctrl pH7	m6A	6696	-	4.42	RCGDAD	Coding Region	HP0009	CELL ENVELOPE	534	576	611
Ctrl pH7	m6A	6811	-	5.98	ATTAAT	Coding Region	HP0009	CELL ENVELOPE	514	783	697
Ctrl pH7	m6A	6814	+	5.05	ATTAAT	Coding Region	HP0009	CELL ENVELOPE	528	637	642
Ctrl pH7	m6A	6818	+	5.74	GATC	Coding Region	HP0009	CELL ENVELOPE	523	720	661
Ctrl pH7	m6A	6819	-	4.32	GATC	Coding Region	HP0009	CELL ENVELOPE	528	525	570
Ctrl pH7	m6A	6824	+	5.1	GANTC	Coding Region	HP0009	CELL ENVELOPE	517	632	589
Ctrl pH7	m6A	6826	-	6.89	GANTC	Coding Region	HP0009	CELL ENVELOPE	528	895	835
Ctrl pH7	m6A	6828	+	3.88	CATG	Coding Region	HP0009	CELL ENVELOPE	519	492	465
Ctrl pH7	m6A	6829	-	5.35	CATG	Coding Region	HP0009	CELL ENVELOPE	521	617	665
Ctrl pH7	m6A	6852	-	3.34	RCGDAD	Coding Region	HP0009	CELL ENVELOPE	530	385	406
Ctrl pH7	m6A	6861	+	5.3	GATC	Coding Region	HP0009	CELL ENVELOPE	516	662	685
Ctrl pH7	m6A	6862	-	4.72	GATC	Coding Region	HP0009	CELL ENVELOPE	524	625	600
Ctrl pH7	m6A	6952	-	5.2	RCGDAD	Coding Region	HP0009	CELL ENVELOPE	525	701	701
Ctrl pH7	m6A	7009	-	3.79	TCGA	Coding Region	HP0009	CELL ENVELOPE	523	536	509
Ctrl pH7	m6A	7012	+	4.79	TCGA,GATC	Coding Region	HP0009	CELL ENVELOPE	522	647	649
Ctrl pH7	m6A	7013	-	5.78	GATC	Coding Region	HP0009	CELL ENVELOPE	526	883	808
Ctrl pH7	m6A	7032	+	4.13	DGAAGG	Coding Region	HP0009	CELL ENVELOPE	522	509	509
Ctrl pH7	m6A	7037	-	6.3	GCAG	Coding Region	HP0009	CELL ENVELOPE	521	712	751
Ctrl pH7	m6A	7063	+	3.54	GAGG	Coding Region	HP0009	CELL ENVELOPE	518	342	380
Ctrl pH7	m6A	7125	-	5.82	RCGDAD	Coding Region	HP0009	CELL ENVELOPE	499	751	749
Ctrl pH7	m4C	7151	+	2.02		Intergenic Region			511	66	123
Ctrl pH7	m4C	7173	+	2.37		Intergenic Region			521	205	190
Ctrl pH7	m6A	7195	-	4.29	GAAGA	Intergenic Region			519	563	568
Ctrl pH7	m4C	7196	+	3.07	TCTTC	Intergenic Region			500	338	353
Ctrl pH7	m6A	7483	-	5.3	GCAG	Intergenic Region			537	677	652
Ctrl pH7	m6A	7578	+	6.58	GCAG	Intergenic Region			525	686	728
Ctrl pH7	m6A	7610	+	4.15	CATG	Coding Region	HP0010	CELLULAR PROCESSES	522	499	547
Ctrl pH7	m6A	7611	-	5.82	CATG	Coding Region	HP0010	CELLULAR PROCESSES	534	728	743
Ctrl pH7	m6A	7619	+	5.3	CATG	Coding Region	HP0010	CELLULAR PROCESSES	519	603	655
Ctrl pH7	m6A	7620	-	4.17	CATG	Coding Region	HP0010	CELLULAR PROCESSES	531	521	536
Ctrl pH7	m6A	7624	-	4.45	GAGG	Coding Region	HP0010	CELLULAR PROCESSES	532	534	471
Ctrl pH7	m6A	7637	+	5.83	CATG	Coding Region	HP0010	CELLULAR PROCESSES	520	736	749
Ctrl pH7	m6A	7638	-	3.66	CATG	Coding Region	HP0010	CELLULAR PROCESSES	529	448	472
Ctrl pH7	m6A	7673	-	3.9	GAAGA	Coding Region	HP0010	CELLULAR PROCESSES	535	535	473
Ctrl pH7	m4C	7674	+	4.04	TCTTC	Coding Region	HP0010	CELLULAR PROCESSES	502	563	546
Ctrl pH7	m6A	7687	+	5.52	CATG	Coding Region	HP0010	CELLULAR PROCESSES	514	707	714
Ctrl pH7	m6A	7688	-	4.35	CATG	Coding Region	HP0010	CELLULAR PROCESSES	531	500	511
Ctrl pH7	m6A	7715	+	4.54	GCAG	Coding Region	HP0010	CELLULAR PROCESSES	519	546	554
Ctrl pH7	m6A	7748	+	5.51	GATC	Coding Region	HP0010	CELLULAR PROCESSES	518	702	719
Ctrl pH7	m6A	7749	-	4.37	GATC	Coding Region	HP0010	CELLULAR PROCESSES	528	642	606
Ctrl pH7	m6A	7780	-	2.92	DGAAGG	Coding Region	HP0010	CELLULAR PROCESSES	510	213	252
Ctrl pH7	m4C	7831	+	2.07		Coding Region	HP0010	CELLULAR PROCESSES	469	102	127
Ctrl pH7	m6A	7834	-	4.42	RCGDAD	Coding Region	HP0010	CELLULAR PROCESSES	497	510	520
Ctrl pH7	m6A	7922	+	5.49	CATG	Coding Region	HP0010	CELLULAR PROCESSES	530	803	669
Ctrl pH7	m6A	7923	-	4.77	CATG	Coding Region	HP0010	CELLULAR PROCESSES	539	604	625
Ctrl pH7	m4C	7981	+	2.04		Coding Region	HP0010	CELLULAR PROCESSES	523	83	124
Ctrl pH7	m6A	7988	+	4.54	RCGDAD	Coding Region	HP0010	CELLULAR PROCESSES	525	650	576
Ctrl pH7	m6A	8021	-	6.7	GAAGA	Coding Region	HP0010	CELLULAR PROCESSES	536	717	758
Ctrl pH7	m4C	8022	+	2.59	TCTTC	Coding Region	HP0010	CELLULAR PROCESSES	514	219	248
Ctrl pH7	m4C	8041	+	2.14		Coding Region	HP0010	CELLULAR PROCESSES	523	114	144
Ctrl pH7	m6A	8098	+	5.99	GCAG	Coding Region	HP0010	CELLULAR PROCESSES	531	687	718
Ctrl pH7	m6A	8210	+	3.81	GANTC	Coding Region	HP0010	CELLULAR PROCESSES	520	447	503
Ctrl pH7	m6A	8212	-	6.11	GANTC	Coding Region	HP0010	CELLULAR PROCESSES	535	721	733
Ctrl pH7	m6A	8227	+	5.21	CATG	Coding Region	HP0010	CELLULAR PROCESSES	517	605	646
Ctrl pH7	m6A	8228	-	4.84	CATG	Coding Region	HP0010	CELLULAR PROCESSES	535	593	605
Ctrl pH7	m6A	8252	+	5.55	GATC	Coding Region	HP0010	CELLULAR PROCESSES	520	704	728
Ctrl pH7	m6A	8253	-	6.22	GATC	Coding Region	HP0010	CELLULAR PROCESSES	534	744	760
Ctrl pH7	m6A	8283	-	4.51	DGAAGG	Coding Region	HP0010	CELLULAR PROCESSES	524	575	570
Ctrl pH7	m6A	8323	+	5.26	GANTC	Coding Region	HP0010	CELLULAR PROCESSES	524	637	632
Ctrl pH7	m6A	8325	-	4.9	GANTC	Coding Region	HP0010	CELLULAR PROCESSES	530	637	652
Ctrl pH7	m6A	8336	-	4.56	GAAGA	Coding Region	HP0010	CELLULAR PROCESSES	541	565	607
Ctrl pH7	m4C	8337	+	3.89	TCTTC	Coding Region	HP0010	CELLULAR PROCESSES	515	517	505
Ctrl pH7	m6A	8392	-	4.19	GAAGA	Coding Region	HP0010	CELLULAR PROCESSES	540	478	505
Ctrl pH7	m4C	8393	+	4.29	TCTTC	Coding Region	HP0010	CELLULAR PROCESSES	505	500	526
Ctrl pH7	m6A	8425	-	4.74	GCAG	Coding Region	HP0010	CELLULAR PROCESSES	532	567	593
Ctrl pH7	m6A	8443	-	4.69	GAGG	Coding Region	HP0010	CELLULAR PROCESSES	534	509	525
Ctrl pH7	m6A	8464	+	4.17	GANTC	Coding Region	HP0010	CELLULAR PROCESSES	525	545	577
Ctrl pH7	m6A	8466	-	3.4	GANTC	Coding Region	HP0010	CELLULAR PROCESSES	532	378	410
Ctrl pH7	m6A	8483	-	3.66	GAGG	Coding Region	HP0010	CELLULAR PROCESSES	530	433	448
Ctrl pH7	m6A	8489	-	3.64	GAAGA	Coding Region	HP0010	CELLULAR PROCESSES	531	528	469
Ctrl pH7	m4C	8490	+	3.15	TCTTC	Coding Region	HP0010	CELLULAR PROCESSES	505	319	357
Ctrl pH7	m6A	8519	-	3.94	GAGG	Coding Region	HP0010	CELLULAR PROCESSES	517	498	512
Ctrl pH7	m6A	8525	+	4.98	CATG	Coding Region	HP0010	CELLULAR PROCESSES	514	616	652
Ctrl pH7	m6A	8526	-	5.78	CATG	Coding Region	HP0010	CELLULAR PROCESSES	527	643	673
Ctrl pH7	m6A	8558	+	4.69	CATG	Coding Region	HP0010	CELLULAR PROCESSES	514	581	604
Ctrl pH7	m6A	8559	-	4.56	CATG	Coding Region	HP0010	CELLULAR PROCESSES	525	591	606
Ctrl pH7	m6A	8576	-	4.52	RCGDAD	Coding Region	HP0010	CELLULAR PROCESSES	531	616	612
Ctrl pH7	m6A	8648	+	3.7	GAGG	Coding Region	HP0010	CELLULAR PROCESSES	519	345	359
Ctrl pH7	m6A	8656	-	4.26	GAGG	Coding Region	HP0010	CELLULAR PROCESSES	528	528	535
Ctrl pH7	m6A	8662	+	2.22	HHTCAVNNNNNNTGY	Coding Region	HP0010	CELLULAR PROCESSES	503	127	147
Ctrl pH7	m6A	8669	+	4.7	CATG	Coding Region	HP0010	CELLULAR PROCESSES	523	473	605
Ctrl pH7	m6A	8670	-	4.25	CATG	Coding Region	HP0010	CELLULAR PROCESSES	527	571	532
Ctrl pH7	m6A	8674	-	4.21	DGAAGG	Coding Region	HP0010	CELLULAR PROCESSES	510	510	499
Ctrl pH7	m6A	8693	-	4.09	GAAGA	Coding Region	HP0010	CELLULAR PROCESSES	532	500	518
Ctrl pH7	m4C	8694	+	3.29	TCTTC	Coding Region	HP0010	CELLULAR PROCESSES	508	362	409
Ctrl pH7	m6A	8711	-	5.9	GAAGA	Coding Region	HP0010	CELLULAR PROCESSES	536	673	693
Ctrl pH7	m4C	8712	+	3.25	TCTTC	Coding Region	HP0010	CELLULAR PROCESSES	516	351	384
Ctrl pH7	m6A	8723	+	5.8	GATC	Coding Region	HP0010	CELLULAR PROCESSES	528	722	739
Ctrl pH7	m6A	8724	-	5.07	GATC	Coding Region	HP0010	CELLULAR PROCESSES	532	672	681
Ctrl pH7	m6A	8782	+	4.99	GATC	Coding Region	HP0010	CELLULAR PROCESSES	517	654	674
Ctrl pH7	m6A	8783	-	4.32	GATC	Coding Region	HP0010	CELLULAR PROCESSES	525	554	569
Ctrl pH7	m6A	8794	+	5.85	GCAG	Coding Region	HP0010	CELLULAR PROCESSES	513	629	661
Ctrl pH7	m6A	8819	-	4.47	GAAGA	Coding Region	HP0010	CELLULAR PROCESSES	525	536	550
Ctrl pH7	m4C	8820	+	3.76	TCTTC	Coding Region	HP0010	CELLULAR PROCESSES	486	463	464
Ctrl pH7	m6A	8861	-	5.77	ATTAAT	Coding Region	HP0010	CELLULAR PROCESSES	515	667	670
Ctrl pH7	m6A	8864	+	4.72	ATTAAT	Coding Region	HP0010	CELLULAR PROCESSES	519	588	604
Ctrl pH7	m6A	8888	+	4.28	CATG	Coding Region	HP0010	CELLULAR PROCESSES	517	520	564
Ctrl pH7	m6A	8889	-	4.06	CATG	Coding Region	HP0010	CELLULAR PROCESSES	521	493	518
Ctrl pH7	m6A	8893	-	3.99	GAGG	Coding Region	HP0010	CELLULAR PROCESSES	528	431	338
Ctrl pH7	m6A	8934	-	4.26	GAGG	Coding Region	HP0010	CELLULAR PROCESSES	520	490	498
Ctrl pH7	m6A	8941	-	4.53	DGAAGG	Coding Region	HP0010	CELLULAR PROCESSES	508	513	505
Ctrl pH7	m6A	8995	+	6.32	GCAG	Coding Region	HP0010	CELLULAR PROCESSES	517	664	706
Ctrl pH7	m6A	9041	+	4.63	CATG	Coding Region	HP0010	CELLULAR PROCESSES	513	550	572
Ctrl pH7	m6A	9042	-	4.34	CATG	Coding Region	HP0010	CELLULAR PROCESSES	525	541	577
Ctrl pH7	m4C	9118	-	2.12		Coding Region	HP0010	CELLULAR PROCESSES	540	108	130
Ctrl pH7	m6A	9128	+	5	GATC	Coding Region	HP0010	CELLULAR PROCESSES	528	641	665
Ctrl pH7	m6A	9129	-	5.87	GATC	Coding Region	HP0010	CELLULAR PROCESSES	544	842	843
Ctrl pH7	m6A	9141	-	4.21	GCAG	Coding Region	HP0010	CELLULAR PROCESSES	537	539	552
Ctrl pH7	m6A	9145	-	4.77	GAGG	Coding Region	HP0010	CELLULAR PROCESSES	534	620	484
Ctrl pH7	m6A	9155	+	4.8	CATG	Coding Region	HP0010	CELLULAR PROCESSES	527	575	599
Ctrl pH7	m6A	9156	-	5.12	CATG	Coding Region	HP0010	CELLULAR PROCESSES	535	635	631
Ctrl pH7	m6A	9175	+	4.33	CATG	Coding Region	HP0010	CELLULAR PROCESSES	521	556	592
Ctrl pH7	m6A	9176	-	4.87	CATG	Coding Region	HP0010	CELLULAR PROCESSES	533	570	589
Ctrl pH7	m6A	9193	-	4.49	DGAAGG	Coding Region	HP0010	CELLULAR PROCESSES	515	557	524
Ctrl pH7	m6A	9283	+	6.55	GATC	Coding Region	HP0011	CELLULAR PROCESSES	518	749	758
Ctrl pH7	m6A	9284	-	4.99	GATC	Coding Region	HP0011	CELLULAR PROCESSES	536	643	623
Ctrl pH7	m6A	9286	+	5.29	CATG	Coding Region	HP0011	CELLULAR PROCESSES	514	632	656
Ctrl pH7	m6A	9287	-	5.5	CATG	Coding Region	HP0011	CELLULAR PROCESSES	531	680	714
Ctrl pH7	m6A	9301	+	4.65	CATG	Coding Region	HP0011	CELLULAR PROCESSES	505	582	612
Ctrl pH7	m6A	9302	-	5.63	CATG	Coding Region	HP0011	CELLULAR PROCESSES	525	694	694
Ctrl pH7	m6A	9313	+	4.08	CATG	Coding Region	HP0011	CELLULAR PROCESSES	501	463	496
Ctrl pH7	m6A	9314	-	4.89	CATG	Coding Region	HP0011	CELLULAR PROCESSES	514	511	561
Ctrl pH7	m6A	9325	+	5.41	CATG	Coding Region	HP0011	CELLULAR PROCESSES	505	623	659
Ctrl pH7	m6A	9326	-	3.62	CATG	Coding Region	HP0011	CELLULAR PROCESSES	525	417	450
Ctrl pH7	m6A	9374	-	5.09	GAAGA	Coding Region	HP0011	CELLULAR PROCESSES	532	673	691
Ctrl pH7	m4C	9375	+	5.09	TCTTC	Coding Region	HP0011	CELLULAR PROCESSES	496	512	565
Ctrl pH7	m6A	9392	+	3.25	CATG	Coding Region	HP0011	CELLULAR PROCESSES	511	382	404
Ctrl pH7	m6A	9393	-	5.57	CATG	Coding Region	HP0011	CELLULAR PROCESSES	522	626	612
Ctrl pH7	m6A	9421	-	4.66	GCAG	Coding Region	HP0011	CELLULAR PROCESSES	519	553	570
Ctrl pH7	m6A	9446	+	4.35	GATC	Coding Region	HP0011	CELLULAR PROCESSES	507	548	566
Ctrl pH7	m6A	9447	-	4.51	GATC	Coding Region	HP0011	CELLULAR PROCESSES	523	635	623
Ctrl pH7	m6A	9457	-	3.84	DGAAGG	Coding Region	HP0011	CELLULAR PROCESSES	498	425	420
Ctrl pH7	m6A	9479	-	3.35	GAGG	Coding Region	HP0011	CELLULAR PROCESSES	524	390	412
Ctrl pH7	m6A	9508	-	4.68	RCGDAD	Coding Region	HP0011	CELLULAR PROCESSES	523	560	597
Ctrl pH7	m6A	9572	-	6.03	GAAGA	Coding Region	HP0011	CELLULAR PROCESSES	533	710	720
Ctrl pH7	m4C	9573	+	3.61	TCTTC	Coding Region	HP0011	CELLULAR PROCESSES	501	357	457
Ctrl pH7	m6A	9575	-	4.38	GAAGA	Coding Region	HP0011	CELLULAR PROCESSES	536	530	562
Ctrl pH7	m4C	9576	+	4.46	TCTTC	Coding Region	HP0011	CELLULAR PROCESSES	504	461	513
Ctrl pH7	m4C	9898	-	2.64	TCTTC	Intergenic Region			536	263	289
Ctrl pH7	m6A	9899	+	5.14	GAAGA	Intergenic Region			510	588	578
Ctrl pH7	m6A	9904	+	4.81	CATG	Intergenic Region			521	584	599
Ctrl pH7	m6A	9905	-	4.57	CATG	Intergenic Region			546	627	624
Ctrl pH7	m6A	9914	+	4.55	GANTC	Coding Region	HP0012	REPLICATION	520	574	604
Ctrl pH7	m6A	9916	-	4.35	GANTC	Coding Region	HP0012	REPLICATION	553	668	605
Ctrl pH7	m6A	9933	+	5.18	GATC	Coding Region	HP0012	REPLICATION	519	726	751
Ctrl pH7	m6A	9934	-	4.55	GATC	Coding Region	HP0012	REPLICATION	548	621	616
Ctrl pH7	m6A	9989	+	5.32	GAGG	Coding Region	HP0012	REPLICATION	516	594	614
Ctrl pH7	m6A	10010	+	4.95	CATG	Coding Region	HP0012	REPLICATION	516	597	623
Ctrl pH7	m6A	10011	-	3.11	CATG	Coding Region	HP0012	REPLICATION	541	296	351
Ctrl pH7	m6A	10029	+	5.1	CATG	Coding Region	HP0012	REPLICATION	516	658	627
Ctrl pH7	m6A	10030	-	5.52	CATG	Coding Region	HP0012	REPLICATION	545	698	748
Ctrl pH7	m4C	10034	-	3.01	TCTTC	Coding Region	HP0012	REPLICATION	536	414	339
Ctrl pH7	m6A	10035	+	3.62	GAAGA	Coding Region	HP0012	REPLICATION	509	426	430
Ctrl pH7	m4C	10042	+	2.27		Coding Region	HP0012	REPLICATION	506	162	179
Ctrl pH7	m6A	10177	+	5.6	GANTC	Coding Region	HP0012	REPLICATION	513	618	661
Ctrl pH7	m6A	10179	-	5.4	GANTC	Coding Region	HP0012	REPLICATION	538	691	712
Ctrl pH7	m6A	10218	+	5.39	GATC	Coding Region	HP0012	REPLICATION	506	624	652
Ctrl pH7	m6A	10219	-	4.92	GATC	Coding Region	HP0012	REPLICATION	530	630	624
Ctrl pH7	m4C	10229	-	3.33	TCTTC	Coding Region	HP0012	REPLICATION	507	423	394
Ctrl pH7	m6A	10230	+	4.44	GAAGA	Coding Region	HP0012	REPLICATION	509	541	579
Ctrl pH7	m4C	10271	-	3.84	TCTTC	Coding Region	HP0012	REPLICATION	498	469	490
Ctrl pH7	m6A	10272	+	6.5	GAAGA	Coding Region	HP0012	REPLICATION	504	673	692
Ctrl pH7	m6A	10315	+	5.94	GAGG	Coding Region	HP0012	REPLICATION	495	640	651
Ctrl pH7	m6A	10365	+	4.74	RCGDAD	Coding Region	HP0012	REPLICATION	499	610	606
Ctrl pH7	m6A	10449	+	5.73	GATC	Coding Region	HP0012	REPLICATION	496	668	688
Ctrl pH7	m6A	10450	-	5.49	GATC	Coding Region	HP0012	REPLICATION	515	665	683
Ctrl pH7	m6A	10476	+	5.22	GATC	Coding Region	HP0012	REPLICATION	505	712	738
Ctrl pH7	m6A	10477	-	5.34	GATC	Coding Region	HP0012	REPLICATION	527	834	822
Ctrl pH7	m6A	10484	+	4.71	CATG	Coding Region	HP0012	REPLICATION	501	575	613
Ctrl pH7	m6A	10485	-	5.71	CATG	Coding Region	HP0012	REPLICATION	517	669	689
Ctrl pH7	m6A	10528	+	2.11	GAGG	Coding Region	HP0012	REPLICATION	500	102	105
Ctrl pH7	m6A	10567	-	3.79	RCGDAD	Coding Region	HP0012	REPLICATION	514	392	399
Ctrl pH7	m6A	10665	+	4.18	GAGG	Coding Region	HP0012	REPLICATION	501	525	511
Ctrl pH7	m6A	10773	+	5.03	GATC	Coding Region	HP0012	REPLICATION	508	656	684
Ctrl pH7	m6A	10774	-	5.48	GATC	Coding Region	HP0012	REPLICATION	531	737	740
Ctrl pH7	m6A	10810	+	4.18	GCAG	Coding Region	HP0012	REPLICATION	504	497	529
Ctrl pH7	m6A	10822	+	6.75	GCAG	Coding Region	HP0012	REPLICATION	502	693	717
Ctrl pH7	m6A	10862	+	5.64	GAGG	Coding Region	HP0012	REPLICATION	503	387	558
Ctrl pH7	m6A	10867	+	3.61	GAGG	Coding Region	HP0012	REPLICATION	508	411	412
Ctrl pH7	m6A	10896	+	4.68	GATC	Coding Region	HP0012	REPLICATION	512	550	536
Ctrl pH7	m6A	10897	-	4.74	GATC	Coding Region	HP0012	REPLICATION	530	713	711
Ctrl pH7	m6A	10905	+	7.13	RCGDAD	Coding Region	HP0012	REPLICATION	509	621	770
Ctrl pH7	m6A	10910	+	5.32	GATC	Coding Region	HP0012	REPLICATION	507	738	748
Ctrl pH7	m6A	10911	-	4.83	GATC	Coding Region	HP0012	REPLICATION	527	649	659
Ctrl pH7	m6A	10958	+	4.95	CATG	Coding Region	HP0012	REPLICATION	506	602	638
Ctrl pH7	m6A	10959	-	4.25	CATG	Coding Region	HP0012	REPLICATION	525	583	597
Ctrl pH7	m6A	10988	+	3.99	CATG	Coding Region	HP0012	REPLICATION	506	566	534
Ctrl pH7	m6A	10989	-	5.07	CATG	Coding Region	HP0012	REPLICATION	519	610	618
Ctrl pH7	m6A	10995	+	4.47	RCGDAD,GANTC	Coding Region	HP0012	REPLICATION	504	569	598
Ctrl pH7	m6A	10997	-	4.34	GANTC	Coding Region	HP0012	REPLICATION	527	563	563
Ctrl pH7	m6A	11013	+	5.64	GATC	Coding Region	HP0012	REPLICATION	503	742	766
Ctrl pH7	m6A	11014	-	4.81	GATC	Coding Region	HP0012	REPLICATION	525	637	649
Ctrl pH7	m6A	11089	+	3.35	RCGDAD	Coding Region	HP0012	REPLICATION	497	388	436
Ctrl pH7	m6A	11130	+	4.14	CATG	Coding Region	HP0012	REPLICATION	495	511	536
Ctrl pH7	m6A	11131	-	5.18	CATG	Coding Region	HP0012	REPLICATION	515	631	648
Ctrl pH7	m6A	11152	+	3.15	GANTC	Coding Region	HP0012	REPLICATION	493	354	372
Ctrl pH7	m6A	11154	-	4.36	GANTC	Coding Region	HP0012	REPLICATION	518	555	572
Ctrl pH7	m6A	11200	-	4.17	GAGG	Coding Region	HP0012	REPLICATION	503	491	496
Ctrl pH7	m6A	11214	+	3.32	CATG	Coding Region	HP0012	REPLICATION	484	359	397
Ctrl pH7	m6A	11215	-	5.26	CATG	Coding Region	HP0012	REPLICATION	505	597	617
Ctrl pH7	m6A	11258	+	6.06	GATC	Coding Region	HP0012	REPLICATION	484	738	758
Ctrl pH7	m6A	11259	-	4.94	RCGDAD,GATC	Coding Region	HP0012	REPLICATION	499	639	648
Ctrl pH7	m4C	11276	-	4.75	TCTTC	Promoter Region	HP0012	REPLICATION	481	495	536
Ctrl pH7	m6A	11277	+	3.5	GAAGA	Promoter Region	HP0012	REPLICATION	483	351	402
Ctrl pH7	m6A	11409	+	4.63	RCGDAD	Coding Region	HP0012	REPLICATION	479	557	561
Ctrl pH7	m6A	11525	+	6.27	GATC	Coding Region	HP0012	REPLICATION	478	774	807
Ctrl pH7	m6A	11526	-	4.62	GATC	Coding Region	HP0012	REPLICATION	486	494	533
Ctrl pH7	m6A	11568	+	4.41	ACANNNNNNNNTAG	Coding Region	HP0012	REPLICATION	473	475	502
Ctrl pH7	m6A	11577	-	5.08	CTANNNNNNNNTGT	Coding Region	HP0012	REPLICATION	488	556	591
Ctrl pH7	m6A	11644	+	4.81	CATG	Coding Region	HP0013	HYPOTHETICAL PROTEIEN	474	532	560
Ctrl pH7	m6A	11645	-	4.12	CATG	Coding Region	HP0013	HYPOTHETICAL PROTEIEN	484	535	542
Ctrl pH7	m6A	11660	+	4.76	GATC	Coding Region	HP0013	HYPOTHETICAL PROTEIEN	474	584	601
Ctrl pH7	m6A	11661	-	5.41	GATC	Coding Region	HP0013	HYPOTHETICAL PROTEIEN	481	687	707
Ctrl pH7	m6A	11789	+	4.69	GCAG	Coding Region	HP0013	HYPOTHETICAL PROTEIEN	460	507	521
Ctrl pH7	m6A	11857	-	4.17	GCAG	Coding Region	HP0013	HYPOTHETICAL PROTEIEN	476	484	500
Ctrl pH7	m6A	11861	+	5.44	CATG	Coding Region	HP0013	HYPOTHETICAL PROTEIEN	461	612	641
Ctrl pH7	m6A	11862	-	3.9	CATG	Coding Region	HP0013	HYPOTHETICAL PROTEIEN	479	507	493
Ctrl pH7	m6A	11869	+	5.18	CATG	Coding Region	HP0013	HYPOTHETICAL PROTEIEN	462	575	595
Ctrl pH7	m6A	11870	-	4.54	CATG	Coding Region	HP0013	HYPOTHETICAL PROTEIEN	472	504	534
Ctrl pH7	m6A	11912	+	4.97	RCGDAD	Coding Region	HP0013	HYPOTHETICAL PROTEIEN	455	568	557
Ctrl pH7	m6A	11983	+	5.29	GAGG	Coding Region	HP0013	HYPOTHETICAL PROTEIEN	457	586	590
Ctrl pH7	m4C	12010	-	3.69	TCTTC	Coding Region	HP0013	HYPOTHETICAL PROTEIEN	460	402	432
Ctrl pH7	m6A	12011	+	4.87	GAGG,GAAGA	Coding Region	HP0013	HYPOTHETICAL PROTEIEN	455	524	542
Ctrl pH7	m6A	12023	+	7.53	GATC	Coding Region	HP0013	HYPOTHETICAL PROTEIEN	453	845	833
Ctrl pH7	m6A	12024	-	4.72	GATC	Coding Region	HP0013	HYPOTHETICAL PROTEIEN	466	555	553
Ctrl pH7	m6A	12048	+	3.26	GCAG	Coding Region	HP0013	HYPOTHETICAL PROTEIEN	452	279	296
Ctrl pH7	m6A	12094	+	3.92	CATG	Coding Region	HP0013	HYPOTHETICAL PROTEIEN	450	434	458
Ctrl pH7	m6A	12095	-	4.4	CATG	Coding Region	HP0013	HYPOTHETICAL PROTEIEN	464	511	530
Ctrl pH7	m6A	12097	+	2.12		Coding Region	HP0013	HYPOTHETICAL PROTEIEN	451	85	144
Ctrl pH7	m6A	12187	+	4.81	GCAG	Coding Region	HP0013	HYPOTHETICAL PROTEIEN	450	484	505
Ctrl pH7	m6A	12202	+	5.33	GATC	Coding Region	HP0013	HYPOTHETICAL PROTEIEN	454	684	715
Ctrl pH7	m6A	12203	-	4.93	GATC	Coding Region	HP0013	HYPOTHETICAL PROTEIEN	469	618	649
Ctrl pH7	m6A	12243	+	5.56	GAGG	Coding Region	HP0013	HYPOTHETICAL PROTEIEN	452	575	563
Ctrl pH7	m4C	12319	-	5.76	TCTTC	Coding Region	HP0013	HYPOTHETICAL PROTEIEN	456	574	616
Ctrl pH7	m6A	12320	+	4.07	GAAGA	Coding Region	HP0013	HYPOTHETICAL PROTEIEN	457	548	493
Ctrl pH7	m4C	12394	-	3.13	TCTTC	Coding Region	HP0013	HYPOTHETICAL PROTEIEN	449	262	331
Ctrl pH7	m6A	12395	+	5.2	GAAGA	Coding Region	HP0013	HYPOTHETICAL PROTEIEN	445	464	519
Ctrl pH7	m4C	12397	-	2.91	TCTTC	Coding Region	HP0013	HYPOTHETICAL PROTEIEN	445	370	316
Ctrl pH7	m6A	12398	+	3.36	GAAGA	Coding Region	HP0013	HYPOTHETICAL PROTEIEN	426	321	317
Ctrl pH7	m4C	12499	-	3.27	TCTTC	Coding Region	HP0013	HYPOTHETICAL PROTEIEN	447	345	363
Ctrl pH7	m6A	12500	+	3.95	GAAGA	Coding Region	HP0013	HYPOTHETICAL PROTEIEN	450	487	513
Ctrl pH7	m6A	12563	-	3.33	GAGG	Coding Region	HP0013	HYPOTHETICAL PROTEIEN	447	281	266
Ctrl pH7	m6A	12653	+	3.37	GAGG	Promoter Region	HP0014	HYPOTHETICAL PROTEIEN	436	360	390
Ctrl pH7	m6A	12720	+	4.34	GAGG	Intergenic Region			433	467	473
Ctrl pH7	m6A	12728	+	4.78	CATG	Coding Region	HP0014	HYPOTHETICAL PROTEIEN	435	478	517
Ctrl pH7	m6A	12729	-	4.24	CATG	Coding Region	HP0014	HYPOTHETICAL PROTEIEN	448	446	472
Ctrl pH7	m6A	12769	+	5.13	GCAG	Coding Region	HP0014	HYPOTHETICAL PROTEIEN	432	530	562
Ctrl pH7	m6A	12787	+	4.28	GCAG	Coding Region	HP0014	HYPOTHETICAL PROTEIEN	433	446	445
Ctrl pH7	m6A	12794	+	4.93	GANTC	Coding Region	HP0014	HYPOTHETICAL PROTEIEN	430	555	559
Ctrl pH7	m6A	12796	-	4.36	GANTC	Coding Region	HP0014	HYPOTHETICAL PROTEIEN	445	535	535
Ctrl pH7	m6A	12812	+	5.13	CATG	Coding Region	HP0014	HYPOTHETICAL PROTEIEN	425	504	555
Ctrl pH7	m6A	12813	-	4.86	CATG	Coding Region	HP0014	HYPOTHETICAL PROTEIEN	432	475	511
Ctrl pH7	m4C	12824	-	4.26	TCTTC	Coding Region	HP0014	HYPOTHETICAL PROTEIEN	430	440	430
Ctrl pH7	m6A	12825	+	3.98	GAAGA	Coding Region	HP0014	HYPOTHETICAL PROTEIEN	411	394	410
Ctrl pH7	m6A	12927	+	5.38	GATC	Coding Region	HP0014	HYPOTHETICAL PROTEIEN	407	615	598
Ctrl pH7	m6A	12928	-	4.17	GATC	Coding Region	HP0014	HYPOTHETICAL PROTEIEN	423	494	504
Ctrl pH7	m6A	12949	+	4.2	GCAG	Coding Region	HP0014	HYPOTHETICAL PROTEIEN	410	455	477
Ctrl pH7	m6A	13028	+	6.35	CATG	Coding Region	HP0014	HYPOTHETICAL PROTEIEN	411	687	673
Ctrl pH7	m6A	13029	-	5.38	CATG	Coding Region	HP0014	HYPOTHETICAL PROTEIEN	429	543	568
Ctrl pH7	m6A	13119	+	5.16	GCAG	Coding Region	HP0014	HYPOTHETICAL PROTEIEN	410	447	491
Ctrl pH7	m6A	13305	+	3.7	GANTC	Coding Region	HP0014	HYPOTHETICAL PROTEIEN	411	354	351
Ctrl pH7	m6A	13307	-	4.8	GANTC	Coding Region	HP0014	HYPOTHETICAL PROTEIEN	421	438	464
Ctrl pH7	m6A	13314	+	4.06	GAGG	Coding Region	HP0014	HYPOTHETICAL PROTEIEN	403	389	416
Ctrl pH7	m6A	13428	+	3.55	GAGG	Coding Region	HP0014	HYPOTHETICAL PROTEIEN	415	265	213
Ctrl pH7	m6A	13436	+	6.63	GATC	Coding Region	HP0014	HYPOTHETICAL PROTEIEN	412	656	644
Ctrl pH7	m6A	13437	-	5.79	GATC	Coding Region	HP0014	HYPOTHETICAL PROTEIEN	418	599	619
Ctrl pH7	m6A	13475	+	4.12	GANTC	Coding Region	HP0014	HYPOTHETICAL PROTEIEN	416	484	526
Ctrl pH7	m6A	13477	-	5.22	GANTC	Coding Region	HP0014	HYPOTHETICAL PROTEIEN	425	547	573
Ctrl pH7	m6A	13485	-	4.05	GAGG	Coding Region	HP0014	HYPOTHETICAL PROTEIEN	420	434	406
Ctrl pH7	m4C	13493	-	4.62	TCTTC	Coding Region	HP0014	HYPOTHETICAL PROTEIEN	399	539	497
Ctrl pH7	m6A	13494	+	4.36	GAGG,GAAGA	Coding Region	HP0014	HYPOTHETICAL PROTEIEN	412	436	427
Ctrl pH7	m6A	13632	+	5.29	GAGG	Promoter Region	HP0015	HYPOTHETICAL PROTEIEN	426	540	555
Ctrl pH7	m6A	13693	+	4.2	DGAAGG	Intergenic Region			425	449	469
Ctrl pH7	m6A	13741	+	5.12	CATG	Coding Region	HP0015	HYPOTHETICAL PROTEIEN	417	500	530
Ctrl pH7	m6A	13742	-	5.1	CATG	Coding Region	HP0015	HYPOTHETICAL PROTEIEN	420	523	545
Ctrl pH7	m6A	13767	+	5.22	DGAAGG	Coding Region	HP0015	HYPOTHETICAL PROTEIEN	421	517	529
Ctrl pH7	m6A	13775	+	4.84	GAGG	Coding Region	HP0015	HYPOTHETICAL PROTEIEN	426	492	494
Ctrl pH7	m6A	13852	+	5.47	GATC	Coding Region	HP0015	HYPOTHETICAL PROTEIEN	422	560	586
Ctrl pH7	m6A	13853	-	5.62	GATC	Coding Region	HP0015	HYPOTHETICAL PROTEIEN	423	652	691
Ctrl pH7	m6A	13870	+	4.18	GAGG	Coding Region	HP0015	HYPOTHETICAL PROTEIEN	421	415	435
Ctrl pH7	m6A	13894	+	5.33	GATC	Coding Region	HP0015	HYPOTHETICAL PROTEIEN	427	558	566
Ctrl pH7	m6A	13895	-	5.81	GATC	Coding Region	HP0015	HYPOTHETICAL PROTEIEN	425	642	649
Ctrl pH7	m6A	13906	+	5.32	GATC	Coding Region	HP0015	HYPOTHETICAL PROTEIEN	424	574	585
Ctrl pH7	m6A	13907	-	5.62	GATC	Coding Region	HP0015	HYPOTHETICAL PROTEIEN	427	661	637
Ctrl pH7	m6A	13961	+	3.89	RCGDAD	Coding Region	HP0015	HYPOTHETICAL PROTEIEN	415	406	424
Ctrl pH7	m4C	14009	-	3.76	TCTTC	Coding Region	HP0016	HYPOTHETICAL PROTEIEN	405	382	416
Ctrl pH7	m6A	14010	+	5.44	GAAGA	Coding Region	HP0016	HYPOTHETICAL PROTEIEN	414	519	544
Ctrl pH7	m4C	14181	-	2.16	TCTTC	Coding Region	HP0016	HYPOTHETICAL PROTEIEN	395	106	143
Ctrl pH7	m6A	14182	+	5.63	GAAGA	Coding Region	HP0016	HYPOTHETICAL PROTEIEN	405	541	589
Ctrl pH7	m6A	14189	+	3.86	GCAG	Coding Region	HP0016	HYPOTHETICAL PROTEIEN	400	402	415
Ctrl pH7	m6A	14223	+	4.16	CTANNNNNNNNTGT	Coding Region	HP0016	HYPOTHETICAL PROTEIEN	387	322	346
Ctrl pH7	m6A	14232	-	4.22	ACANNNNNNNNTAG	Coding Region	HP0016	HYPOTHETICAL PROTEIEN	406	428	495
Ctrl pH7	m6A	14245	+	5.77	RCGDAD	Intergenic Region			406	518	539
Ctrl pH7	m4C	14335	-	3.57	TCTTC	Coding Region	HP0017	CELLULAR PROCESSES	405	350	361
Ctrl pH7	m6A	14336	+	4.95	GAAGA	Coding Region	HP0017	CELLULAR PROCESSES	410	409	424
Ctrl pH7	m6A	14405	-	4.24	RCGDAD,GAGG	Coding Region	HP0017	CELLULAR PROCESSES	415	412	451
Ctrl pH7	m6A	14415	+	4.07	DGAAGG	Coding Region	HP0017	CELLULAR PROCESSES	425	467	433
Ctrl pH7	m6A	14456	+	5.84	GATC	Coding Region	HP0017	CELLULAR PROCESSES	424	630	657
Ctrl pH7	m6A	14457	-	5.45	GATC	Coding Region	HP0017	CELLULAR PROCESSES	421	639	638
Ctrl pH7	m6A	14486	+	5.33	GANTC	Coding Region	HP0017	CELLULAR PROCESSES	426	610	611
Ctrl pH7	m6A	14488	-	5.59	GANTC	Coding Region	HP0017	CELLULAR PROCESSES	429	493	534
Ctrl pH7	m6A	14530	+	4.55	RCGDAD	Coding Region	HP0017	CELLULAR PROCESSES	418	394	387
Ctrl pH7	m6A	14537	+	4.43	GATC	Coding Region	HP0017	CELLULAR PROCESSES	424	438	474
Ctrl pH7	m6A	14538	-	5.67	GATC	Coding Region	HP0017	CELLULAR PROCESSES	432	598	607
Ctrl pH7	m6A	14561	+	6.88	GANTC	Coding Region	HP0017	CELLULAR PROCESSES	422	668	673
Ctrl pH7	m6A	14563	-	5.32	GANTC	Coding Region	HP0017	CELLULAR PROCESSES	429	649	607
Ctrl pH7	m6A	14587	+	4.79	GANTC	Coding Region	HP0017	CELLULAR PROCESSES	419	474	506
Ctrl pH7	m6A	14589	-	6.24	GANTC	Coding Region	HP0017	CELLULAR PROCESSES	423	618	623
Ctrl pH7	m6A	14657	+	5.48	CATG	Coding Region	HP0017	CELLULAR PROCESSES	425	523	526
Ctrl pH7	m6A	14658	-	4.81	CATG	Coding Region	HP0017	CELLULAR PROCESSES	427	556	566
Ctrl pH7	m6A	14689	+	4.17	CATG	Coding Region	HP0017	CELLULAR PROCESSES	424	454	474
Ctrl pH7	m6A	14690	-	5.38	CATG	Coding Region	HP0017	CELLULAR PROCESSES	426	529	553
Ctrl pH7	m6A	14693	+	4	CATG	Coding Region	HP0017	CELLULAR PROCESSES	424	424	428
Ctrl pH7	m6A	14694	-	4.59	CATG	Coding Region	HP0017	CELLULAR PROCESSES	428	497	518
Ctrl pH7	m6A	14813	+	3.8	GAGG	Coding Region	HP0017	CELLULAR PROCESSES	433	331	357
Ctrl pH7	m4C	14838	+	2.21		Coding Region	HP0017	CELLULAR PROCESSES	424	20	151
Ctrl pH7	m6A	14840	-	3.26	ATTAAT	Coding Region	HP0017	CELLULAR PROCESSES	424	327	351
Ctrl pH7	m6A	14843	+	4.04	ATTAAT	Coding Region	HP0017	CELLULAR PROCESSES	437	527	532
Ctrl pH7	m4C	14845	-	2.2		Coding Region	HP0017	CELLULAR PROCESSES	388	16	135
Ctrl pH7	m6A	14852	+	6.16	GATC	Coding Region	HP0017	CELLULAR PROCESSES	436	721	751
Ctrl pH7	m6A	14853	-	5.63	GATC	Coding Region	HP0017	CELLULAR PROCESSES	436	633	628
Ctrl pH7	m6A	15004	+	4.37	GATC	Coding Region	HP0017	CELLULAR PROCESSES	438	492	527
Ctrl pH7	m6A	15005	-	5.11	GATC	Coding Region	HP0017	CELLULAR PROCESSES	428	554	557
Ctrl pH7	m6A	15019	+	4.35	GATC	Coding Region	HP0017	CELLULAR PROCESSES	432	455	489
Ctrl pH7	m6A	15020	-	4.77	GATC	Coding Region	HP0017	CELLULAR PROCESSES	438	546	564
Ctrl pH7	m6A	15059	-	3.27	GAAGA	Coding Region	HP0017	CELLULAR PROCESSES	435	353	360
Ctrl pH7	m4C	15060	+	3.49	TCTTC	Coding Region	HP0017	CELLULAR PROCESSES	429	368	391
Ctrl pH7	m6A	15112	+	4.35	GAGG	Coding Region	HP0017	CELLULAR PROCESSES	441	476	477
Ctrl pH7	m6A	15127	+	4.22	CATG	Coding Region	HP0017	CELLULAR PROCESSES	445	480	499
Ctrl pH7	m6A	15128	-	5.07	CATG	Coding Region	HP0017	CELLULAR PROCESSES	435	569	577
Ctrl pH7	m6A	15193	+	5.03	CATG	Coding Region	HP0017	CELLULAR PROCESSES	448	564	594
Ctrl pH7	m6A	15194	-	4.14	CATG	Coding Region	HP0017	CELLULAR PROCESSES	437	472	499
Ctrl pH7	m6A	15202	-	4.92	RCGDAD	Coding Region	HP0017	CELLULAR PROCESSES	425	586	498
Ctrl pH7	m6A	15323	+	4.32	DGAAGG	Coding Region	HP0017	CELLULAR PROCESSES	454	489	514
Ctrl pH7	m6A	15388	-	5.96	GAGG	Coding Region	HP0017	CELLULAR PROCESSES	461	590	595
Ctrl pH7	m6A	15450	+	4.37	CATG	Coding Region	HP0017	CELLULAR PROCESSES	469	556	566
Ctrl pH7	m6A	15451	-	6.75	CATG	Coding Region	HP0017	CELLULAR PROCESSES	461	608	625
Ctrl pH7	m6A	15652	+	5.3	CATG	Coding Region	HP0017	CELLULAR PROCESSES	443	590	612
Ctrl pH7	m6A	15653	-	4.03	CATG	Coding Region	HP0017	CELLULAR PROCESSES	440	488	505
Ctrl pH7	m6A	15680	+	4.66	GCAG	Coding Region	HP0017	CELLULAR PROCESSES	446	526	534
Ctrl pH7	m6A	15722	+	5.9	CATG	Coding Region	HP0017	CELLULAR PROCESSES	442	600	623
Ctrl pH7	m6A	15723	-	5.06	CATG	Coding Region	HP0017	CELLULAR PROCESSES	439	538	558
Ctrl pH7	m6A	15773	+	5.34	GCAG	Coding Region	HP0017	CELLULAR PROCESSES	444	548	567
Ctrl pH7	m6A	15775	+	4.95	GANTC	Coding Region	HP0017	CELLULAR PROCESSES	450	487	513
Ctrl pH7	m6A	15777	-	5.79	GANTC	Coding Region	HP0017	CELLULAR PROCESSES	442	654	668
Ctrl pH7	m6A	15796	-	5.07	DGAAGG	Coding Region	HP0017	CELLULAR PROCESSES	432	527	546
Ctrl pH7	m6A	15808	+	3.78	CATG	Coding Region	HP0017	CELLULAR PROCESSES	437	378	391
Ctrl pH7	m6A	15809	-	5.75	CATG	Coding Region	HP0017	CELLULAR PROCESSES	428	561	582
Ctrl pH7	m6A	15815	+	5.52	GATC	Coding Region	HP0017	CELLULAR PROCESSES	442	594	604
Ctrl pH7	m6A	15816	-	5.71	GATC	Coding Region	HP0017	CELLULAR PROCESSES	432	776	695
Ctrl pH7	m6A	15825	-	4	DGAAGG	Coding Region	HP0017	CELLULAR PROCESSES	428	490	472
Ctrl pH7	m4C	15850	-	4.92	TCTTC	Coding Region	HP0017	CELLULAR PROCESSES	410	478	503
Ctrl pH7	m6A	15851	+	4.07	GAAGA	Coding Region	HP0017	CELLULAR PROCESSES	440	503	505
Ctrl pH7	m4C	16126	-	5.67	TCTTC	Coding Region	HP0017	CELLULAR PROCESSES	439	574	617
Ctrl pH7	m6A	16127	+	5.85	GAAGA,GANTC	Coding Region	HP0017	CELLULAR PROCESSES	459	598	638
Ctrl pH7	m6A	16129	-	5.18	GANTC	Coding Region	HP0017	CELLULAR PROCESSES	451	524	599
Ctrl pH7	m6A	16321	+	4.77	CATG	Coding Region	HP0017	CELLULAR PROCESSES	455	533	544
Ctrl pH7	m6A	16322	-	4.98	CATG	Coding Region	HP0017	CELLULAR PROCESSES	445	526	544
Ctrl pH7	m6A	16327	+	4.9	GANTC	Coding Region	HP0017	CELLULAR PROCESSES	454	565	573
Ctrl pH7	m6A	16329	-	4	GANTC	Coding Region	HP0017	CELLULAR PROCESSES	442	413	397
Ctrl pH7	m6A	16439	+	5.06	GCAG	Coding Region	HP0017	CELLULAR PROCESSES	443	516	538
Ctrl pH7	m6A	16477	+	4.58	CATG	Coding Region	HP0017	CELLULAR PROCESSES	459	471	478
Ctrl pH7	m6A	16478	-	5.19	CATG	Coding Region	HP0017	CELLULAR PROCESSES	447	489	508
Ctrl pH7	m6A	16527	-	5.01	YCGRATD	Coding Region	HP0017	CELLULAR PROCESSES	431	570	510
Ctrl pH7	m6A	16532	+	5.01	YCGRATD,GANTC	Coding Region	HP0017	CELLULAR PROCESSES	459	592	602
Ctrl pH7	m6A	16534	-	5.75	GANTC	Coding Region	HP0017	CELLULAR PROCESSES	456	564	589
Ctrl pH7	m6A	16541	+	4	CATG	Coding Region	HP0017	CELLULAR PROCESSES	461	410	438
Ctrl pH7	m6A	16542	-	4.29	CATG	Coding Region	HP0017	CELLULAR PROCESSES	452	504	509
Ctrl pH7	m6A	16603	+	4.18	GAGG	Coding Region	HP0017	CELLULAR PROCESSES	462	478	500
Ctrl pH7	m6A	16684	+	3.86	ACANNNNNNNNTAG	Intergenic Region			447	438	453
Ctrl pH7	m6A	16693	-	4.97	CTANNNNNNNNTGT	Intergenic Region			435	523	542
Ctrl pH7	m6A	16699	+	4.89	GANTC	Intergenic Region			447	540	534
Ctrl pH7	m6A	16701	-	4.44	GANTC	Intergenic Region			428	505	492
Ctrl pH7	m6A	16703	-	5.64	GCAG	Intergenic Region			432	595	596
Ctrl pH7	m6A	16770	+	3.92	GATC	Intergenic Region			445	448	432
Ctrl pH7	m6A	16771	-	4.99	GATC	Intergenic Region			428	611	637
Ctrl pH7	m6A	16817	-	4.69	RCGDAD	Promoter Region	HP0018	HYPOTHETICAL PROTEIEN	436	441	512
Ctrl pH7	m6A	16872	-	4.76		Coding Region	HP0018	HYPOTHETICAL PROTEIEN	426	586	549
Ctrl pH7	m4C	16968	-	2.5	TCTTC	Coding Region	HP0018	HYPOTHETICAL PROTEIEN	435	280	216
Ctrl pH7	m6A	16969	+	5.24	GAAGA	Coding Region	HP0018	HYPOTHETICAL PROTEIEN	429	503	512
Ctrl pH7	m6A	17064	-	4.29	RCGDAD	Coding Region	HP0018	HYPOTHETICAL PROTEIEN	434	503	524
Ctrl pH7	m6A	17101	+	6.25	GATC	Coding Region	HP0018	HYPOTHETICAL PROTEIEN	443	673	665
Ctrl pH7	m6A	17102	-	5.13	GATC	Coding Region	HP0018	HYPOTHETICAL PROTEIEN	435	711	652
Ctrl pH7	m6A	17147	+	4.42	GAGG	Coding Region	HP0018	HYPOTHETICAL PROTEIEN	444	453	485
Ctrl pH7	m6A	17172	+	5.23	CATG	Coding Region	HP0018	HYPOTHETICAL PROTEIEN	445	523	571
Ctrl pH7	m6A	17173	-	4.44	CATG	Coding Region	HP0018	HYPOTHETICAL PROTEIEN	440	451	473
Ctrl pH7	m6A	17176	-	5.33	ATTAAT	Coding Region	HP0018	HYPOTHETICAL PROTEIEN	433	597	576
Ctrl pH7	m6A	17179	+	5.46	ATTAAT	Coding Region	HP0018	HYPOTHETICAL PROTEIEN	450	596	568
Ctrl pH7	m6A	17215	+	3.99	GAGG	Coding Region	HP0018	HYPOTHETICAL PROTEIEN	438	417	420
Ctrl pH7	m6A	17253	+	5.03	CATG	Coding Region	HP0018	HYPOTHETICAL PROTEIEN	435	563	571
Ctrl pH7	m6A	17254	-	4.65	CATG	Coding Region	HP0018	HYPOTHETICAL PROTEIEN	434	540	550
Ctrl pH7	m6A	17316	+	5.38	GCAG	Coding Region	HP0018	HYPOTHETICAL PROTEIEN	458	543	583
Ctrl pH7	m6A	17338	+	5.1	GAGG	Coding Region	HP0018	HYPOTHETICAL PROTEIEN	458	549	585
Ctrl pH7	m6A	17364	+	6.05	GATC	Coding Region	HP0018	HYPOTHETICAL PROTEIEN	462	717	669
Ctrl pH7	m6A	17365	-	4.93	TCGA,GATC	Coding Region	HP0018	HYPOTHETICAL PROTEIEN	452	581	612
Ctrl pH7	m6A	17368	+	4.5	TCGA,GANTC	Coding Region	HP0018	HYPOTHETICAL PROTEIEN	460	546	550
Ctrl pH7	m6A	17370	-	7.64	GANTC	Coding Region	HP0018	HYPOTHETICAL PROTEIEN	455	680	732
Ctrl pH7	m6A	17389	-	3.09	ATTAAT	Coding Region	HP0018	HYPOTHETICAL PROTEIEN	434	322	319
Ctrl pH7	m6A	17392	+	4.05	ATTAAT	Coding Region	HP0018	HYPOTHETICAL PROTEIEN	465	497	506
Ctrl pH7	m6A	17514	-	5.27	RCGDAD	Coding Region	HP0018	HYPOTHETICAL PROTEIEN	456	524	529
Ctrl pH7	m6A	17571	+	4.48	GATC	Coding Region	HP0018	HYPOTHETICAL PROTEIEN	456	554	555
Ctrl pH7	m6A	17572	-	4.91	GATC	Coding Region	HP0018	HYPOTHETICAL PROTEIEN	454	655	654
Ctrl pH7	m6A	17643	+	4.86	GATC	Coding Region	HP0018	HYPOTHETICAL PROTEIEN	457	590	561
Ctrl pH7	m6A	17644	-	4.46	GATC	Coding Region	HP0018	HYPOTHETICAL PROTEIEN	457	575	600
Ctrl pH7	m4C	17655	-	3.32	TCTTC	Coding Region	HP0018	HYPOTHETICAL PROTEIEN	447	354	367
Ctrl pH7	m6A	17656	+	3.83	GAAGA	Coding Region	HP0018	HYPOTHETICAL PROTEIEN	457	419	461
Ctrl pH7	m6A	17681	+	4.89	RCGDAD	Coding Region	HP0018	HYPOTHETICAL PROTEIEN	465	596	623
Ctrl pH7	m6A	17709	+	4.91	GATC	Coding Region	HP0018	HYPOTHETICAL PROTEIEN	465	711	598
Ctrl pH7	m6A	17710	-	5.08	TCGA,GATC	Coding Region	HP0018	HYPOTHETICAL PROTEIEN	457	542	555
Ctrl pH7	m6A	17713	+	5.71	TCGA,GANTC	Coding Region	HP0018	HYPOTHETICAL PROTEIEN	466	680	672
Ctrl pH7	m6A	17714	-	3.93	YCGAATC	Coding Region	HP0018	HYPOTHETICAL PROTEIEN	461	488	426
Ctrl pH7	m6A	17715	-	9.8	GANTC	Coding Region	HP0018	HYPOTHETICAL PROTEIEN	464	735	787
Ctrl pH7	m6A	17826	-	3.97	GAGG	Coding Region	HP0018	HYPOTHETICAL PROTEIEN	462	457	461
Ctrl pH7	m6A	17852	+	6.19	RCGDAD	Coding Region	HP0018	HYPOTHETICAL PROTEIEN	471	662	678
Ctrl pH7	m6A	17863	+	5.54	GCAG	Coding Region	HP0018	HYPOTHETICAL PROTEIEN	469	602	633
Ctrl pH7	m6A	17916	+	4.66	CATG	Coding Region	HP0018	HYPOTHETICAL PROTEIEN	463	537	557
Ctrl pH7	m6A	17917	-	5.37	CATG	Coding Region	HP0018	HYPOTHETICAL PROTEIEN	460	619	616
Ctrl pH7	m6A	17954	+	4.2	GAGG	Coding Region	HP0018	HYPOTHETICAL PROTEIEN	464	494	511
Ctrl pH7	m6A	17996	+	4.62	GCAG	Coding Region	HP0018	HYPOTHETICAL PROTEIEN	462	535	568
Ctrl pH7	m6A	18037	-	2.91	GAGG	Coding Region	HP0018	HYPOTHETICAL PROTEIEN	463	273	248
Ctrl pH7	m6A	18039	+	5.5	CATG	Coding Region	HP0018	HYPOTHETICAL PROTEIEN	464	613	640
Ctrl pH7	m6A	18040	-	5.22	CATG	Coding Region	HP0018	HYPOTHETICAL PROTEIEN	461	549	580
Ctrl pH7	m6A	18077	-	4.27	TCGA	Coding Region	HP0018	HYPOTHETICAL PROTEIEN	470	493	495
Ctrl pH7	m6A	18080	+	6.64	TCGA	Coding Region	HP0018	HYPOTHETICAL PROTEIEN	474	683	723
Ctrl pH7	m6A	18085	+	4.43	GANTC	Coding Region	HP0018	HYPOTHETICAL PROTEIEN	470	531	567
Ctrl pH7	m6A	18087	-	4.6	GANTC	Coding Region	HP0018	HYPOTHETICAL PROTEIEN	472	512	530
Ctrl pH7	m6A	18128	+	5.69	GATC	Coding Region	HP0018	HYPOTHETICAL PROTEIEN	479	747	752
Ctrl pH7	m6A	18129	-	4.94	GATC	Coding Region	HP0018	HYPOTHETICAL PROTEIEN	476	633	656
Ctrl pH7	m6A	18185	+	5.86	GCAG	Coding Region	HP0018	HYPOTHETICAL PROTEIEN	474	593	607
Ctrl pH7	m6A	18234	+	5.1	GCAG	Coding Region	HP0018	HYPOTHETICAL PROTEIEN	453	608	607
Ctrl pH7	m6A	18258	+	4.33	GANTC	Coding Region	HP0018	HYPOTHETICAL PROTEIEN	453	480	504
Ctrl pH7	m6A	18260	-	4.61	GANTC	Coding Region	HP0018	HYPOTHETICAL PROTEIEN	466	473	480
Ctrl pH7	m6A	18380	+	5.79	CATG	Coding Region	HP0019	CELLULAR PROCESSES	460	610	632
Ctrl pH7	m6A	18381	-	4.78	CATG	Coding Region	HP0019	CELLULAR PROCESSES	462	572	590
Ctrl pH7	m6A	18405	+	5.34	GATC	Coding Region	HP0019	CELLULAR PROCESSES	462	657	654
Ctrl pH7	m6A	18406	-	4.3	GATC	Coding Region	HP0019	CELLULAR PROCESSES	462	493	498
Ctrl pH7	m6A	18500	+	5.3	GATC	Coding Region	HP0019	CELLULAR PROCESSES	464	638	664
Ctrl pH7	m6A	18501	-	6.76	RCGDAD,GATC	Coding Region	HP0019	CELLULAR PROCESSES	467	675	680
Ctrl pH7	m6A	18522	+	5.28	CATG	Coding Region	HP0019	CELLULAR PROCESSES	467	573	591
Ctrl pH7	m6A	18523	-	4.28	CATG	Coding Region	HP0019	CELLULAR PROCESSES	470	434	476
Ctrl pH7	m6A	18556	-	4.64	RCGDAD	Coding Region	HP0019	CELLULAR PROCESSES	460	596	601
Ctrl pH7	m6A	18567	+	3.27	GAGG	Coding Region	HP0019	CELLULAR PROCESSES	466	338	325
Ctrl pH7	m6A	18657	-	3.42	RCGDAD	Coding Region	HP0019	CELLULAR PROCESSES	478	370	375
Ctrl pH7	m4C	18692	-	4.6	TCTTC	Coding Region	HP0019	CELLULAR PROCESSES	468	526	552
Ctrl pH7	m6A	18693	+	4.04	GAAGA	Coding Region	HP0019	CELLULAR PROCESSES	458	488	491
Ctrl pH7	m6A	18743	+	4.48	GATC	Coding Region	HP0019	CELLULAR PROCESSES	458	522	529
Ctrl pH7	m6A	18744	-	5.1	GATC	Coding Region	HP0019	CELLULAR PROCESSES	475	609	624
Ctrl pH7	m6A	18756	+	3.94	RCGDAD	Coding Region	HP0019	CELLULAR PROCESSES	464	452	465
Ctrl pH7	m6A	18811	+	4.91	GATC	Coding Region	HP0019	CELLULAR PROCESSES	455	573	571
Ctrl pH7	m6A	18812	-	5.17	GATC	Coding Region	HP0019	CELLULAR PROCESSES	473	597	682
Ctrl pH7	m6A	18814	-	4.88	GCAG	Coding Region	HP0019	CELLULAR PROCESSES	471	601	556
Ctrl pH7	m6A	18817	+	3.81	GCAG	Coding Region	HP0019	CELLULAR PROCESSES	459	336	369
Ctrl pH7	m4C	18920	-	4.36	TCTTC	Coding Region	HP0019	CELLULAR PROCESSES	468	494	517
Ctrl pH7	m6A	18921	+	4.94	GAAGA	Coding Region	HP0019	CELLULAR PROCESSES	472	559	591
Ctrl pH7	m6A	18930	+	4.57	ACANNNNNNNNTAG	Coding Region	HP0019	CELLULAR PROCESSES	470	477	507
Ctrl pH7	m6A	18939	-	5.28	CTANNNNNNNNTGT	Coding Region	HP0019	CELLULAR PROCESSES	490	577	597
Ctrl pH7	m6A	18990	+	3.99	GANTC	Coding Region	HP0019	CELLULAR PROCESSES	476	375	355
Ctrl pH7	m6A	18992	-	3.11	GANTC	Coding Region	HP0019	CELLULAR PROCESSES	479	184	204
Ctrl pH7	m6A	19013	+	5.6	CATG	Coding Region	HP0019	CELLULAR PROCESSES	471	642	681
Ctrl pH7	m6A	19014	-	4.35	CATG	Coding Region	HP0019	CELLULAR PROCESSES	479	545	574
Ctrl pH7	m6A	19149	+	5.31	GAGG	Coding Region	HP0019	CELLULAR PROCESSES	473	545	565
Ctrl pH7	m6A	19169	+	5.57	GATC	Coding Region	HP0019	CELLULAR PROCESSES	474	725	726
Ctrl pH7	m6A	19170	-	5.91	GATC	Coding Region	HP0019	CELLULAR PROCESSES	482	708	711
Ctrl pH7	m6A	19176	+	4.83	GCAG	Coding Region	HP0019	CELLULAR PROCESSES	473	530	551
Ctrl pH7	m6A	19223	-	4.33	GAAGA	Coding Region	HP0019	CELLULAR PROCESSES	499	561	577
Ctrl pH7	m4C	19224	+	3.94	TCTTC	Coding Region	HP0019	CELLULAR PROCESSES	462	460	479
Ctrl pH7	m6A	19251	+	3.94	GAAGA	Coding Region	HP0019	CELLULAR PROCESSES	486	514	504
Ctrl pH7	m6A	19253	+	4.74	CATG	Coding Region	HP0019	CELLULAR PROCESSES	485	539	556
Ctrl pH7	m6A	19254	-	4.45	CATG	Coding Region	HP0019	CELLULAR PROCESSES	494	525	560
Ctrl pH7	m6A	19269	+	4.4	DGAAGG	Coding Region	HP0019	CELLULAR PROCESSES	489	564	558
Ctrl pH7	m6A	19342	+	5.68	CATG	Coding Region	HP0019	CELLULAR PROCESSES	476	559	598
Ctrl pH7	m6A	19343	-	5.79	CATG	Coding Region	HP0020	CENTRAL INTERMEDIARY METABOLISM	487	708	712
Ctrl pH7	m6A	19392	+	2.17		Coding Region	HP0020	CENTRAL INTERMEDIARY METABOLISM	480	95	132
Ctrl pH7	m6A	19501	+	4.88	GAGG	Coding Region	HP0020	CENTRAL INTERMEDIARY METABOLISM	482	498	499
Ctrl pH7	m6A	19541	+	5.04	GAGG	Coding Region	HP0020	CENTRAL INTERMEDIARY METABOLISM	481	529	556
Ctrl pH7	m4C	19561	-	5.57	TCTTC	Coding Region	HP0020	CENTRAL INTERMEDIARY METABOLISM	501	607	655
Ctrl pH7	m6A	19562	+	5.08	GAAGA	Coding Region	HP0020	CENTRAL INTERMEDIARY METABOLISM	487	526	583
Ctrl pH7	m6A	19619	+	5.65	GAGG	Coding Region	HP0020	CENTRAL INTERMEDIARY METABOLISM	494	583	614
Ctrl pH7	m4C	19635	-	2		Coding Region	HP0020	CENTRAL INTERMEDIARY METABOLISM	520	92	119
Ctrl pH7	m6A	19681	-	3.74	RCGDAD	Coding Region	HP0020	CENTRAL INTERMEDIARY METABOLISM	521	449	466
Ctrl pH7	m6A	19762	+	5.84	GAGG	Coding Region	HP0020	CENTRAL INTERMEDIARY METABOLISM	489	629	655
Ctrl pH7	m6A	19773	-	5.03	GAGG	Coding Region	HP0020	CENTRAL INTERMEDIARY METABOLISM	504	574	602
Ctrl pH7	m6A	19785	+	3.24	RCGDAD	Coding Region	HP0020	CENTRAL INTERMEDIARY METABOLISM	494	258	292
Ctrl pH7	m6A	19798	+	4.4	GATC	Coding Region	HP0020	CENTRAL INTERMEDIARY METABOLISM	491	572	593
Ctrl pH7	m6A	19799	-	7.71	GATC	Coding Region	HP0020	CENTRAL INTERMEDIARY METABOLISM	505	892	903
Ctrl pH7	m6A	19809	+	4.47	CATG	Coding Region	HP0020	CENTRAL INTERMEDIARY METABOLISM	488	548	575
Ctrl pH7	m6A	19810	-	4.77	CATG	Coding Region	HP0020	CENTRAL INTERMEDIARY METABOLISM	508	610	663
Ctrl pH7	m6A	19836	-	4.52	RCGDAD	Coding Region	HP0020	CENTRAL INTERMEDIARY METABOLISM	510	558	571
Ctrl pH7	m6A	19848	+	4.88	RCGDAD	Coding Region	HP0020	CENTRAL INTERMEDIARY METABOLISM	493	616	629
Ctrl pH7	m6A	19871	+	4.9	CATG	Coding Region	HP0020	CENTRAL INTERMEDIARY METABOLISM	494	658	661
Ctrl pH7	m6A	19872	-	4.93	CATG	Coding Region	HP0020	CENTRAL INTERMEDIARY METABOLISM	507	568	606
Ctrl pH7	m6A	19880	+	5.06	GAGG	Coding Region	HP0020	CENTRAL INTERMEDIARY METABOLISM	496	570	570
Ctrl pH7	m6A	19904	+	2.18		Coding Region	HP0020	CENTRAL INTERMEDIARY METABOLISM	493	59	130
Ctrl pH7	m6A	19905	-	4.18	RCGDAD	Coding Region	HP0020	CENTRAL INTERMEDIARY METABOLISM	516	542	568
Ctrl pH7	m6A	19952	+	4.71	CATG	Coding Region	HP0020	CENTRAL INTERMEDIARY METABOLISM	497	539	590
Ctrl pH7	m6A	19953	-	5.39	CATG	Coding Region	HP0020	CENTRAL INTERMEDIARY METABOLISM	510	718	715
Ctrl pH7	m6A	19987	+	4.75	CATG	Coding Region	HP0020	CENTRAL INTERMEDIARY METABOLISM	498	608	608
Ctrl pH7	m6A	19988	-	4.36	CATG	Coding Region	HP0020	CENTRAL INTERMEDIARY METABOLISM	515	594	614
Ctrl pH7	m6A	20177	+	4.11	GATC	Coding Region	HP0020	CENTRAL INTERMEDIARY METABOLISM	496	511	537
Ctrl pH7	m6A	20178	-	5.87	GATC	Coding Region	HP0020	CENTRAL INTERMEDIARY METABOLISM	505	743	736
Ctrl pH7	m6A	20191	+	5.33	GANTC	Coding Region	HP0020	CENTRAL INTERMEDIARY METABOLISM	494	557	601
Ctrl pH7	m6A	20193	-	5.92	GANTC	Coding Region	HP0020	CENTRAL INTERMEDIARY METABOLISM	514	654	692
Ctrl pH7	m6A	20218	+	4.68	CATG	Coding Region	HP0020	CENTRAL INTERMEDIARY METABOLISM	493	568	607
Ctrl pH7	m6A	20219	-	5.29	CATG	Coding Region	HP0020	CENTRAL INTERMEDIARY METABOLISM	506	575	575
Ctrl pH7	m6A	20285	+	6.04	GAAGA	Coding Region	HP0020	CENTRAL INTERMEDIARY METABOLISM	490	628	637
Ctrl pH7	m6A	20428	+	5.87	CATG	Coding Region	HP0020	CENTRAL INTERMEDIARY METABOLISM	494	640	675
Ctrl pH7	m6A	20429	-	4.27	CATG	Coding Region	HP0020	CENTRAL INTERMEDIARY METABOLISM	513	512	554
Ctrl pH7	m6A	20498	+	4.5	GATC	Coding Region	HP0020	CENTRAL INTERMEDIARY METABOLISM	499	625	614
Ctrl pH7	m6A	20499	-	5.07	GATC	Coding Region	HP0020	CENTRAL INTERMEDIARY METABOLISM	514	725	755
Ctrl pH7	m4C	20539	-	2.35	TCTTC	Coding Region	HP0020	CENTRAL INTERMEDIARY METABOLISM	496	162	188
Ctrl pH7	m6A	20540	+	4.47	GAAGA	Coding Region	HP0020	CENTRAL INTERMEDIARY METABOLISM	504	556	577
Ctrl pH7	m6A	20599	-	6.08	RCGDAD	Coding Region	HP0021	HYPOTHETICAL PROTEIEN	533	684	707
Ctrl pH7	m6A	20651	+	5.18	CATG	Coding Region	HP0021	HYPOTHETICAL PROTEIEN	516	662	683
Ctrl pH7	m6A	20652	-	5.35	CATG	Coding Region	HP0021	HYPOTHETICAL PROTEIEN	528	648	665
Ctrl pH7	m6A	20675	+	4.55	CATG	Coding Region	HP0021	HYPOTHETICAL PROTEIEN	514	609	636
Ctrl pH7	m6A	20676	-	5.19	CATG	Coding Region	HP0021	HYPOTHETICAL PROTEIEN	527	638	665
Ctrl pH7	m6A	20767	+	4.72	RCGDAD	Coding Region	HP0021	HYPOTHETICAL PROTEIEN	533	626	653
Ctrl pH7	m6A	20780	+	5.33	CATG	Coding Region	HP0021	HYPOTHETICAL PROTEIEN	528	639	659
Ctrl pH7	m6A	20781	-	5.23	CATG	Coding Region	HP0021	HYPOTHETICAL PROTEIEN	537	659	678
Ctrl pH7	m6A	20821	+	5.2	GATC	Coding Region	HP0021	HYPOTHETICAL PROTEIEN	528	677	709
Ctrl pH7	m6A	20822	-	5.1	GATC	Coding Region	HP0021	HYPOTHETICAL PROTEIEN	545	625	639
Ctrl pH7	m6A	20836	+	5.03	CATG	Coding Region	HP0021	HYPOTHETICAL PROTEIEN	530	642	644
Ctrl pH7	m6A	20837	-	2.83	CATG	Coding Region	HP0021	HYPOTHETICAL PROTEIEN	547	195	212
Ctrl pH7	m6A	20870	+	5.15	DGAAGG	Coding Region	HP0021	HYPOTHETICAL PROTEIEN	531	574	584
Ctrl pH7	m6A	20935	+	3.39	GANTC	Coding Region	HP0021	HYPOTHETICAL PROTEIEN	528	347	399
Ctrl pH7	m6A	20937	-	5.91	GANTC	Coding Region	HP0021	HYPOTHETICAL PROTEIEN	548	866	883
Ctrl pH7	m4C	20969	-	2.19		Coding Region	HP0021	HYPOTHETICAL PROTEIEN	556	107	152
Ctrl pH7	m6A	21101	+	4.8	GCAG	Coding Region	HP0021	HYPOTHETICAL PROTEIEN	543	608	635
Ctrl pH7	m6A	21140	+	4.99	CATG	Coding Region	HP0021	HYPOTHETICAL PROTEIEN	537	695	697
Ctrl pH7	m6A	21141	-	5.38	CATG	Coding Region	HP0021	HYPOTHETICAL PROTEIEN	570	700	717
Ctrl pH7	m6A	21174	+	3.83	GCAG	Coding Region	HP0022	HYPOTHETICAL PROTEIEN	548	558	521
Ctrl pH7	m6A	21176	+	5.36	GATC	Coding Region	HP0022	HYPOTHETICAL PROTEIEN	548	787	778
Ctrl pH7	m6A	21177	-	5.49	GATC	Coding Region	HP0022	HYPOTHETICAL PROTEIEN	566	727	767
Ctrl pH7	m6A	21185	+	3.44	DGAAGG	Coding Region	HP0022	HYPOTHETICAL PROTEIEN	551	415	461
Ctrl pH7	m6A	21258	-	4.45	ATTAAT	Coding Region	HP0022	HYPOTHETICAL PROTEIEN	552	607	585
Ctrl pH7	m6A	21261	+	5.05	ATTAAT	Coding Region	HP0022	HYPOTHETICAL PROTEIEN	559	647	656
Ctrl pH7	m6A	21330	+	4.08	GATC	Coding Region	HP0022	HYPOTHETICAL PROTEIEN	559	572	573
Ctrl pH7	m6A	21331	-	5.12	GATC	Coding Region	HP0022	HYPOTHETICAL PROTEIEN	573	775	776
Ctrl pH7	m6A	21371	+	3.43	CATG	Coding Region	HP0022	HYPOTHETICAL PROTEIEN	561	378	448
Ctrl pH7	m6A	21372	-	5.73	CATG	Coding Region	HP0022	HYPOTHETICAL PROTEIEN	571	755	777
Ctrl pH7	m6A	21387	-	5.88	GAAGA	Coding Region	HP0022	HYPOTHETICAL PROTEIEN	575	689	692
Ctrl pH7	m4C	21388	+	4.44	TCTTC	Coding Region	HP0022	HYPOTHETICAL PROTEIEN	541	606	595
Ctrl pH7	m6A	21407	+	6	CATG	Coding Region	HP0022	HYPOTHETICAL PROTEIEN	550	763	786
Ctrl pH7	m6A	21408	-	5.03	CATG	Coding Region	HP0022	HYPOTHETICAL PROTEIEN	574	699	716
Ctrl pH7	m6A	21410	+	5.23	GATC	Coding Region	HP0022	HYPOTHETICAL PROTEIEN	557	749	757
Ctrl pH7	m6A	21411	-	6.15	GATC	Coding Region	HP0022	HYPOTHETICAL PROTEIEN	566	800	792
Ctrl pH7	m6A	21423	+	5.08	GATC	Coding Region	HP0022	HYPOTHETICAL PROTEIEN	558	691	722
Ctrl pH7	m6A	21424	-	4.49	GATC	Coding Region	HP0022	HYPOTHETICAL PROTEIEN	577	777	701
Ctrl pH7	m6A	21438	-	4.83	GCAG	Coding Region	HP0022	HYPOTHETICAL PROTEIEN	574	709	684
Ctrl pH7	m6A	21456	+	4.73	CATG	Coding Region	HP0022	HYPOTHETICAL PROTEIEN	555	623	644
Ctrl pH7	m6A	21457	-	4.58	CATG	Coding Region	HP0022	HYPOTHETICAL PROTEIEN	576	633	668
Ctrl pH7	m6A	21465	+	5.02	GATC	Coding Region	HP0022	HYPOTHETICAL PROTEIEN	557	686	694
Ctrl pH7	m6A	21466	-	4.8	GATC	Coding Region	HP0022	HYPOTHETICAL PROTEIEN	578	650	656
Ctrl pH7	m6A	21477	+	6.03	GCAG	Coding Region	HP0022	HYPOTHETICAL PROTEIEN	560	680	726
Ctrl pH7	m4C	21540	-	3.84	TCTTC	Coding Region	HP0022	HYPOTHETICAL PROTEIEN	559	476	502
Ctrl pH7	m6A	21541	+	3.69	GAAGA	Coding Region	HP0022	HYPOTHETICAL PROTEIEN	562	695	518
Ctrl pH7	m6A	21545	+	5.1	GATC	Coding Region	HP0022	HYPOTHETICAL PROTEIEN	564	624	629
Ctrl pH7	m6A	21546	-	5.69	GATC	Coding Region	HP0022	HYPOTHETICAL PROTEIEN	578	887	828
Ctrl pH7	m6A	21614	+	4.74	CATG	Coding Region	HP0022	HYPOTHETICAL PROTEIEN	569	616	643
Ctrl pH7	m6A	21615	-	4.83	CATG	Coding Region	HP0022	HYPOTHETICAL PROTEIEN	579	686	697
Ctrl pH7	m6A	21623	-	4.37	GCAG	Coding Region	HP0022	HYPOTHETICAL PROTEIEN	575	585	603
Ctrl pH7	m6A	21697	+	2.54	GANTC	Coding Region	HP0022	HYPOTHETICAL PROTEIEN	561	127	174
Ctrl pH7	m6A	21699	-	5.28	GANTC	Coding Region	HP0022	HYPOTHETICAL PROTEIEN	580	693	704
Ctrl pH7	m6A	21714	+	5.49	GATC	Coding Region	HP0022	HYPOTHETICAL PROTEIEN	563	765	795
Ctrl pH7	m6A	21715	-	4.17	GATC	Coding Region	HP0022	HYPOTHETICAL PROTEIEN	577	593	591
Ctrl pH7	m6A	21740	+	5.36	GANTC	Coding Region	HP0022	HYPOTHETICAL PROTEIEN	555	689	706
Ctrl pH7	m6A	21742	-	5.33	GANTC	Coding Region	HP0022	HYPOTHETICAL PROTEIEN	575	769	792
Ctrl pH7	m4C	21876	-	3.6	TCTTC	Coding Region	HP0022	HYPOTHETICAL PROTEIEN	558	479	483
Ctrl pH7	m6A	21877	+	5.44	GAAGA,GANTC	Coding Region	HP0022	HYPOTHETICAL PROTEIEN	567	651	684
Ctrl pH7	m6A	21879	-	5.72	GANTC	Coding Region	HP0022	HYPOTHETICAL PROTEIEN	578	768	834
Ctrl pH7	m6A	22009	+	5.01	RCGDAD	Coding Region	HP0022	HYPOTHETICAL PROTEIEN	558	603	622
Ctrl pH7	m6A	22055	+	3.71	RCGDAD	Coding Region	HP0022	HYPOTHETICAL PROTEIEN	561	527	512
Ctrl pH7	m6A	22079	+	2.4	GAGG	Coding Region	HP0022	HYPOTHETICAL PROTEIEN	563	129	140
Ctrl pH7	m6A	22150	+	5.45	RCGDAD	Coding Region	HP0022	HYPOTHETICAL PROTEIEN	566	660	667
Ctrl pH7	m6A	22181	+	5.26	CATG	Coding Region	HP0022	HYPOTHETICAL PROTEIEN	561	672	716
Ctrl pH7	m6A	22182	-	6.38	CATG	Coding Region	HP0022	HYPOTHETICAL PROTEIEN	564	765	781
Ctrl pH7	m6A	22254	+	5.12	GATC	Coding Region	HP0022	HYPOTHETICAL PROTEIEN	562	698	744
Ctrl pH7	m6A	22255	-	4.73	GATC	Coding Region	HP0022	HYPOTHETICAL PROTEIEN	571	649	669
Ctrl pH7	m4C	22281	-	4.66	TCTTC	Coding Region	HP0022	HYPOTHETICAL PROTEIEN	556	581	591
Ctrl pH7	m6A	22282	+	4.18	GAAGA	Coding Region	HP0022	HYPOTHETICAL PROTEIEN	561	456	553
Ctrl pH7	m6A	22348	+	3.33	RCGDAD	Coding Region	HP0022	HYPOTHETICAL PROTEIEN	571	403	434
Ctrl pH7	m6A	22379	+	5.54	CATG	Coding Region	HP0022	HYPOTHETICAL PROTEIEN	567	747	771
Ctrl pH7	m6A	22380	-	4.81	CATG	Coding Region	HP0022	HYPOTHETICAL PROTEIEN	569	649	666
Ctrl pH7	m6A	22410	+	5.16	CATG	Coding Region	HP0022	HYPOTHETICAL PROTEIEN	565	734	771
Ctrl pH7	m6A	22411	-	3.62	CATG	Coding Region	HP0022	HYPOTHETICAL PROTEIEN	574	484	491
Ctrl pH7	m6A	22457	+	2.8		Coding Region	HP0022	HYPOTHETICAL PROTEIEN	555	223	255
Ctrl pH7	m6A	22465	-	2.33		Coding Region	HP0022	HYPOTHETICAL PROTEIEN	574	107	190
Ctrl pH7	m6A	22470	+	5.07	GCAG	Coding Region	HP0022	HYPOTHETICAL PROTEIEN	572	605	629
Ctrl pH7	m6A	22508	+	4.12	GCAG	Coding Region	HP0022	HYPOTHETICAL PROTEIEN	565	676	515
Ctrl pH7	m6A	22512	+	4.59	GATC	Coding Region	HP0022	HYPOTHETICAL PROTEIEN	571	626	656
Ctrl pH7	m6A	22513	-	5.5	GATC	Coding Region	HP0022	HYPOTHETICAL PROTEIEN	569	803	791
Ctrl pH7	m6A	22569	+	6.36	CATG	Coding Region	HP0022	HYPOTHETICAL PROTEIEN	570	782	797
Ctrl pH7	m6A	22570	-	4.11	CATG	Coding Region	HP0022	HYPOTHETICAL PROTEIEN	567	540	555
Ctrl pH7	m6A	22671	+	4.73	GCAG	Coding Region	HP0022	HYPOTHETICAL PROTEIEN	564	630	652
Ctrl pH7	m6A	22696	-	4.15	GAGG	Promoter Region	HP0022	HYPOTHETICAL PROTEIEN	571	523	533
Ctrl pH7	m6A	22861	-	4.23	GAGG	Coding Region	HP0023	HYPOTHETICAL PROTEIEN	578	550	573
Ctrl pH7	m6A	22898	+	4.52	CATG	Promoter Region	HPnc0040		568	653	657
Ctrl pH7	m6A	22899	-	4.1	CATG	Promoter Region	HPnc0040		570	558	598
Ctrl pH7	m6A	22903	+	4.88	CATG	Promoter Region	HPnc0040		567	617	663
Ctrl pH7	m6A	22904	-	5.28	CATG	Promoter Region	HPnc0040		575	740	736
Ctrl pH7	m6A	23143	+	5.44	GATC	Intergenic Region			563	770	800
Ctrl pH7	m6A	23144	-	4.64	GATC	Intergenic Region			566	621	627
Ctrl pH7	m6A	23365	-	3.34	DGAAGG	Coding Region	HP0025	CELL ENVELOPE	526	366	414
Ctrl pH7	m6A	23412	+	6.31	GATC	Coding Region	HP0025	CELL ENVELOPE	555	851	831
Ctrl pH7	m6A	23413	-	5.2	GATC	Coding Region	HP0025	CELL ENVELOPE	553	744	749
Ctrl pH7	m6A	23421	+	5.25	GATC	Coding Region	HP0025	CELL ENVELOPE	557	716	659
Ctrl pH7	m6A	23422	-	5.55	GAAGA,GATC	Coding Region	HP0025	CELL ENVELOPE	553	821	814
Ctrl pH7	m4C	23423	+	4.53	TCTTC	Coding Region	HP0025	CELL ENVELOPE	549	583	625
Ctrl pH7	m6A	23439	+	3.94	CATG	Coding Region	HP0025	CELL ENVELOPE	559	572	573
Ctrl pH7	m6A	23440	-	3.62	CATG	Coding Region	HP0025	CELL ENVELOPE	551	457	480
Ctrl pH7	m6A	23444	+	4.64	CATG	Coding Region	HP0025	CELL ENVELOPE	557	630	680
Ctrl pH7	m6A	23445	-	4.67	CATG	Coding Region	HP0025	CELL ENVELOPE	555	631	626
Ctrl pH7	m6A	23459	+	4.73	GATC	Coding Region	HP0025	CELL ENVELOPE	560	588	599
Ctrl pH7	m6A	23460	-	5.25	GATC	Coding Region	HP0025	CELL ENVELOPE	550	710	685
Ctrl pH7	m6A	23530	+	4.04	GAGG	Coding Region	HP0025	CELL ENVELOPE	562	401	419
Ctrl pH7	m6A	23565	-	4.15	RCGDAD	Coding Region	HP0025	CELL ENVELOPE	548	516	500
Ctrl pH7	m6A	23596	+	4.83	CATG	Coding Region	HP0025	CELL ENVELOPE	572	620	652
Ctrl pH7	m6A	23597	-	5.24	CATG	Coding Region	HP0025	CELL ENVELOPE	574	670	737
Ctrl pH7	m6A	23719	+	4.15	GANTC	Coding Region	HP0025	CELL ENVELOPE	547	527	563
Ctrl pH7	m6A	23721	-	4.48	GANTC	Coding Region	HP0025	CELL ENVELOPE	555	609	629
Ctrl pH7	m6A	23905	-	4.76	GCAG	Coding Region	HP0025	CELL ENVELOPE	548	597	644
Ctrl pH7	m6A	23918	+	4.11	GANTC	Coding Region	HP0025	CELL ENVELOPE	552	556	558
Ctrl pH7	m6A	23920	-	3.85	GANTC	Coding Region	HP0025	CELL ENVELOPE	546	430	431
Ctrl pH7	m6A	23950	+	3.33	GANTC	Coding Region	HP0025	CELL ENVELOPE	555	279	319
Ctrl pH7	m6A	23952	-	4.03	GANTC	Coding Region	HP0025	CELL ENVELOPE	546	505	520
Ctrl pH7	m6A	24105	-	4.49	RCGDAD	Coding Region	HP0025	CELL ENVELOPE	525	568	545
Ctrl pH7	m6A	24141	+	5.63	GANTC	Coding Region	HP0025	CELL ENVELOPE	546	693	690
Ctrl pH7	m6A	24142	-	3.83	RCGDAD	Coding Region	HP0025	CELL ENVELOPE	535	363	500
Ctrl pH7	m6A	24143	-	6.03	GANTC	Coding Region	HP0025	CELL ENVELOPE	542	695	721
Ctrl pH7	m6A	24185	+	6.3	GANTC	Coding Region	HP0025	CELL ENVELOPE	550	791	826
Ctrl pH7	m6A	24186	-	6.38	RCGDAD	Coding Region	HP0025	CELL ENVELOPE	544	770	812
Ctrl pH7	m6A	24187	-	9.8	GANTC	Coding Region	HP0025	CELL ENVELOPE	546	798	910
Ctrl pH7	m6A	24207	-	4.9	RCGDAD	Coding Region	HP0025	CELL ENVELOPE	543	633	681
Ctrl pH7	m6A	24214	+	5.78	GCAG	Coding Region	HP0025	CELL ENVELOPE	550	695	710
Ctrl pH7	m6A	24287	+	6.33	CATG	Promoter Region	HP0025	CELL ENVELOPE	540	788	815
Ctrl pH7	m6A	24288	-	4.84	CATG	Promoter Region	HP0025	CELL ENVELOPE	535	621	642
Ctrl pH7	m6A	24304	+	4.75	GANTC	Coding Region	HP0025	CELL ENVELOPE	539	543	592
Ctrl pH7	m6A	24306	-	5.39	GANTC	Coding Region	HP0025	CELL ENVELOPE	537	682	669
Ctrl pH7	m6A	24320	-	6.01	GCAG	Coding Region	HP0025	CELL ENVELOPE	537	695	722
Ctrl pH7	m6A	24323	+	4.45	GCAG	Coding Region	HP0025	CELL ENVELOPE	539	591	583
Ctrl pH7	m6A	24327	+	5.15	GANTC	Coding Region	HP0025	CELL ENVELOPE	537	667	674
Ctrl pH7	m6A	24329	-	4.7	GANTC	Coding Region	HP0025	CELL ENVELOPE	542	652	653
Ctrl pH7	m6A	24342	-	5.73	DGAAGG	Coding Region	HP0025	CELL ENVELOPE	531	601	636
Ctrl pH7	m6A	24350	-	3.83	GCAG	Coding Region	HP0025	CELL ENVELOPE	537	464	504
Ctrl pH7	m6A	24399	+	4.97	CATG	Coding Region	HP0025	CELL ENVELOPE	528	627	669
Ctrl pH7	m6A	24400	-	4.36	CATG	Coding Region	HP0025	CELL ENVELOPE	536	561	564
Ctrl pH7	m6A	24522	+	5.77	GATC	Coding Region	HP0025	CELL ENVELOPE	547	712	707
Ctrl pH7	m6A	24523	-	4.94	GATC	Coding Region	HP0025	CELL ENVELOPE	531	664	648
Ctrl pH7	m6A	24525	+	5.15	CATG	Coding Region	HP0025	CELL ENVELOPE	537	670	657
Ctrl pH7	m6A	24526	-	4.65	CATG	Coding Region	HP0025	CELL ENVELOPE	528	579	637
Ctrl pH7	m6A	24533	+	5.1	GANTC	Coding Region	HP0025	CELL ENVELOPE	535	604	642
Ctrl pH7	m6A	24535	-	4.19	GANTC	Coding Region	HP0025	CELL ENVELOPE	532	595	570
Ctrl pH7	m6A	24565	+	4.91	CATG	Coding Region	HP0025	CELL ENVELOPE	541	624	620
Ctrl pH7	m6A	24566	-	3.88	CATG	Coding Region	HP0025	CELL ENVELOPE	532	495	545
Ctrl pH7	m6A	24571	-	2.5		Coding Region	HP0025	CELL ENVELOPE	533	15	185
Ctrl pH7	m6A	24626	-	4.36	GCAG	Coding Region	HP0025	CELL ENVELOPE	544	505	516
Ctrl pH7	m6A	24646	+	3.36	CATG	Coding Region	HP0025	CELL ENVELOPE	554	421	429
Ctrl pH7	m6A	24647	-	3.85	CATG	Coding Region	HP0025	CELL ENVELOPE	545	505	542
Ctrl pH7	m6A	24652	+	4.29	CATG	Coding Region	HP0025	CELL ENVELOPE	556	547	596
Ctrl pH7	m6A	24653	-	3.49	CATG	Coding Region	HP0025	CELL ENVELOPE	549	563	461
Ctrl pH7	m6A	24726	-	4.79	GAAGA	Coding Region	HP0025	CELL ENVELOPE	545	615	644
Ctrl pH7	m4C	24727	+	3.87	TCTTC	Coding Region	HP0025	CELL ENVELOPE	530	518	540
Ctrl pH7	m6A	24738	-	3.85	GAAGA	Coding Region	HP0025	CELL ENVELOPE	549	440	462
Ctrl pH7	m4C	24739	+	3.03	TCTTC	Coding Region	HP0025	CELL ENVELOPE	528	335	374
Ctrl pH7	m6A	24790	+	4.41	CATG	Coding Region	HP0025	CELL ENVELOPE	550	571	579
Ctrl pH7	m6A	24791	-	3.73	CATG	Coding Region	HP0025	CELL ENVELOPE	546	500	513
Ctrl pH7	m6A	24878	+	4.71	GCAG	Coding Region	HP0025	CELL ENVELOPE	547	591	594
Ctrl pH7	m6A	24946	+	4.33	RCGDAD	Coding Region	HP0025	CELL ENVELOPE	557	532	561
Ctrl pH7	m6A	24991	+	4.28	GANTC	Coding Region	HP0025	CELL ENVELOPE	559	547	578
Ctrl pH7	m6A	24993	-	4.77	GANTC	Coding Region	HP0025	CELL ENVELOPE	568	669	681
Ctrl pH7	m6A	25089	+	5.83	GATC	Coding Region	HP0025	CELL ENVELOPE	576	696	759
Ctrl pH7	m6A	25090	-	4.36	TCGA,GATC	Coding Region	HP0025	CELL ENVELOPE	566	601	611
Ctrl pH7	m6A	25093	+	6.67	TCGA	Coding Region	HP0025	CELL ENVELOPE	562	735	778
Ctrl pH7	m6A	25094	+	3.68	YCGRATD	Coding Region	HP0025	CELL ENVELOPE	573	333	461
Ctrl pH7	m6A	25101	+	4.6	CATG	Coding Region	HP0025	CELL ENVELOPE	562	625	657
Ctrl pH7	m6A	25102	-	4.84	CATG	Coding Region	HP0025	CELL ENVELOPE	569	648	668
Ctrl pH7	m6A	25121	-	5.26	GCAG	Coding Region	HP0025	CELL ENVELOPE	568	639	670
Ctrl pH7	m6A	25152	-	4.97	RCGDAD	Coding Region	HP0025	CELL ENVELOPE	578	716	719
Ctrl pH7	m6A	25179	+	6.02	GATC	Coding Region	HP0025	CELL ENVELOPE	577	921	901
Ctrl pH7	m6A	25180	-	4.77	GATC	Coding Region	HP0025	CELL ENVELOPE	574	639	663
Ctrl pH7	m6A	25186	-	4.38	GAAGA	Coding Region	HP0025	CELL ENVELOPE	579	629	607
Ctrl pH7	m4C	25187	+	4.39	TCTTC	Coding Region	HP0025	CELL ENVELOPE	562	601	635
Ctrl pH7	m6A	25245	-	4.61	GCAG	Coding Region	HP0025	CELL ENVELOPE	561	599	616
Ctrl pH7	m6A	25316	+	5.42	GATC	Coding Region	HP0025	CELL ENVELOPE	572	741	768
Ctrl pH7	m6A	25317	-	6.02	GATC	Coding Region	HP0025	CELL ENVELOPE	562	820	833
Ctrl pH7	m6A	25354	+	4.59	RCGDAD,GANTC	Coding Region	HP0025	CELL ENVELOPE	579	449	458
Ctrl pH7	m6A	25356	-	4.33	GANTC	Coding Region	HP0025	CELL ENVELOPE	570	591	634
Ctrl pH7	m6A	25395	-	4.17	GAAGA	Coding Region	HP0025	CELL ENVELOPE	567	567	577
Ctrl pH7	m4C	25396	+	3.19	TCTTC	Coding Region	HP0025	CELL ENVELOPE	572	375	408
Ctrl pH7	m6A	25453	-	4.64	GAAGA	Coding Region	HP0025	CELL ENVELOPE	565	577	575
Ctrl pH7	m4C	25454	+	3.03	TCTTC	Coding Region	HP0025	CELL ENVELOPE	557	430	369
Ctrl pH7	m6A	25458	+	4.65	CATG	Coding Region	HP0025	CELL ENVELOPE	561	646	656
Ctrl pH7	m6A	25459	-	5.93	CATG	Coding Region	HP0025	CELL ENVELOPE	561	809	778
Ctrl pH7	m6A	25570	+	3.55	CATG	Intergenic Region			552	430	468
Ctrl pH7	m6A	25571	-	4.46	CATG	Intergenic Region			540	524	571
Ctrl pH7	m6A	25584	-	3.94	ATTAAT	Intergenic Region			512	580	522
Ctrl pH7	m6A	25587	+	4.49	ATTAAT	Intergenic Region			552	675	625
Ctrl pH7	m6A	25682	+	3.41	GAGG	Intergenic Region			550	370	397
Ctrl pH7	m6A	25796	+	5.74	GAGG	Intergenic Region			561	722	743
Ctrl pH7	m6A	25956	+	7.29	CATG	Intergenic Region			557	670	804
Ctrl pH7	m6A	25957	-	4.63	CATG	Intergenic Region			543	566	600
Ctrl pH7	m6A	26021	+	4.98	GANTC	Intergenic Region			565	696	723
Ctrl pH7	m6A	26022	-	5.85	RCGDAD	Intergenic Region			549	526	694
Ctrl pH7	m6A	26023	-	5.33	GANTC	Intergenic Region			550	687	723
Ctrl pH7	m6A	26088	+	5.48	CTANNNNNNNNTGT	Coding Region	HP0026	ENERGY METABOLISM	556	674	718
Ctrl pH7	m6A	26097	-	4.93	ACANNNNNNNNTAG	Coding Region	HP0026	ENERGY METABOLISM	547	615	636
Ctrl pH7	m6A	26112	+	5.66	GATC	Coding Region	HP0026	ENERGY METABOLISM	556	842	823
Ctrl pH7	m6A	26113	-	6.36	GATC	Coding Region	HP0026	ENERGY METABOLISM	545	945	920
Ctrl pH7	m6A	26135	+	4.71	CATG	Coding Region	HP0026	ENERGY METABOLISM	555	643	673
Ctrl pH7	m6A	26136	-	5.35	CATG	Coding Region	HP0026	ENERGY METABOLISM	547	667	693
Ctrl pH7	m4C	26187	-	2.21		Coding Region	HP0026	ENERGY METABOLISM	491	66	124
Ctrl pH7	m6A	26261	+	4.87	GANTC	Coding Region	HP0026	ENERGY METABOLISM	559	636	655
Ctrl pH7	m6A	26263	-	4.66	GANTC	Coding Region	HP0026	ENERGY METABOLISM	550	586	624
Ctrl pH7	m6A	26298	-	5.37	GAAGA	Coding Region	HP0026	ENERGY METABOLISM	548	692	629
Ctrl pH7	m4C	26299	+	4.15	TCTTC	Coding Region	HP0026	ENERGY METABOLISM	553	596	500
Ctrl pH7	m6A	26329	-	6.24	GAGG	Coding Region	HP0026	ENERGY METABOLISM	550	789	806
Ctrl pH7	m6A	26358	+	4.9	GCAG	Coding Region	HP0026	ENERGY METABOLISM	559	575	614
Ctrl pH7	m4C	26372	-	2.06		Coding Region	HP0026	ENERGY METABOLISM	533	78	137
Ctrl pH7	m4C	26392	-	2.22		Coding Region	HP0026	ENERGY METABOLISM	532	150	153
Ctrl pH7	m6A	26396	+	5.54	RCGDAD,GATC	Coding Region	HP0026	ENERGY METABOLISM	564	846	780
Ctrl pH7	m6A	26397	-	4.36	GATC	Coding Region	HP0026	ENERGY METABOLISM	550	606	608
Ctrl pH7	m6A	26430	+	5.14	CATG	Coding Region	HP0026	ENERGY METABOLISM	566	654	689
Ctrl pH7	m6A	26431	-	4.67	CATG	Coding Region	HP0026	ENERGY METABOLISM	545	576	589
Ctrl pH7	m6A	26502	-	4.08	GAAGA	Coding Region	HP0026	ENERGY METABOLISM	550	452	520
Ctrl pH7	m4C	26503	+	4.81	TCTTC	Coding Region	HP0026	ENERGY METABOLISM	536	749	641
Ctrl pH7	m6A	26529	-	4.72	RCGDAD	Coding Region	HP0026	ENERGY METABOLISM	542	597	558
Ctrl pH7	m6A	26540	+	4.91	CATG	Coding Region	HP0026	ENERGY METABOLISM	565	638	665
Ctrl pH7	m6A	26541	-	3.98	CATG	Coding Region	HP0026	ENERGY METABOLISM	552	502	559
Ctrl pH7	m4C	26631	-	4.22	TCTTC	Coding Region	HP0026	ENERGY METABOLISM	544	536	563
Ctrl pH7	m6A	26632	+	4.99	GAGG,GAAGA	Coding Region	HP0026	ENERGY METABOLISM	562	586	623
Ctrl pH7	m6A	26648	+	5.22	GATC	Coding Region	HP0026	ENERGY METABOLISM	560	648	647
Ctrl pH7	m6A	26649	-	5.49	GATC	Coding Region	HP0026	ENERGY METABOLISM	549	626	637
Ctrl pH7	m6A	26750	-	4.91	GAGG	Coding Region	HP0026	ENERGY METABOLISM	549	592	625
Ctrl pH7	m6A	26757	+	5.73	CATG	Coding Region	HP0026	ENERGY METABOLISM	553	693	710
Ctrl pH7	m6A	26758	-	4.52	CATG	Coding Region	HP0026	ENERGY METABOLISM	546	634	662
Ctrl pH7	m6A	26798	+	4.05	YCGRATD	Coding Region	HP0026	ENERGY METABOLISM	546	517	517
Ctrl pH7	m6A	26869	-	4.05	DGAAGG	Coding Region	HP0026	ENERGY METABOLISM	540	463	508
Ctrl pH7	m6A	26889	-	5.13	GAAGA	Coding Region	HP0026	ENERGY METABOLISM	558	741	696
Ctrl pH7	m4C	26890	+	3.68	TCTTC	Coding Region	HP0026	ENERGY METABOLISM	543	445	512
Ctrl pH7	m6A	26892	-	4.54	GAAGA	Coding Region	HP0026	ENERGY METABOLISM	565	576	619
Ctrl pH7	m4C	26893	+	2.91	TCTTC	Coding Region	HP0026	ENERGY METABOLISM	553	370	349
Ctrl pH7	m6A	26897	+	2.12	HHTCAVNNNNNNTGY	Promoter Region	HP0026	ENERGY METABOLISM	553	106	129
Ctrl pH7	m6A	26904	+	4.21	CATG	Promoter Region	HP0026	ENERGY METABOLISM	555	581	606
Ctrl pH7	m6A	26905	-	4.02	CATG	Promoter Region	HP0026	ENERGY METABOLISM	561	564	572
Ctrl pH7	m6A	26945	-	2.5	RCGDAD	Promoter Region	HP0026	ENERGY METABOLISM	537	165	183
Ctrl pH7	m6A	26986	+	5.22	DGAAGG	Coding Region	HP0026	ENERGY METABOLISM	537	582	604
Ctrl pH7	m6A	26997	+	5.05	CATG	Coding Region	HP0026	ENERGY METABOLISM	534	645	645
Ctrl pH7	m6A	26998	-	4.21	CATG	Coding Region	HP0026	ENERGY METABOLISM	528	556	572
Ctrl pH7	m6A	27014	+	4.18	CATG	Coding Region	HP0026	ENERGY METABOLISM	534	590	590
Ctrl pH7	m6A	27015	-	4.66	CATG	Coding Region	HP0026	ENERGY METABOLISM	536	591	607
Ctrl pH7	m6A	27090	+	4.9	GAGG	Coding Region	HP0026	ENERGY METABOLISM	532	590	600
Ctrl pH7	m6A	27135	-	4.51	GAAGA	Promoter Region	HP0026	ENERGY METABOLISM	542	555	578
Ctrl pH7	m4C	27136	+	4.25	TCTTC	Promoter Region	HP0026	ENERGY METABOLISM	512	496	526
Ctrl pH7	m6A	27152	-	4.12	GAGG	Coding Region	HP0026	ENERGY METABOLISM	537	535	551
Ctrl pH7	m6A	27164	-	4.13	RCGDAD	Coding Region	HP0026	ENERGY METABOLISM	521	485	536
Ctrl pH7	m6A	27192	+	4.66	GATC	Coding Region	HP0026	ENERGY METABOLISM	543	607	628
Ctrl pH7	m6A	27193	-	4.81	GATC	Coding Region	HP0026	ENERGY METABOLISM	538	707	725
Ctrl pH7	m4C	27219	-	4.53	TCTTC	Coding Region	HP0026	ENERGY METABOLISM	506	572	580
Ctrl pH7	m6A	27220	+	4.74	GAAGA	Coding Region	HP0026	ENERGY METABOLISM	534	613	595
Ctrl pH7	m6A	27230	+	5.86	GATC	Coding Region	HP0026	ENERGY METABOLISM	541	739	785
Ctrl pH7	m6A	27231	-	5.29	GATC	Coding Region	HP0026	ENERGY METABOLISM	540	721	727
Ctrl pH7	m6A	27594	+	3.7	GAGG	Coding Region	HP0027	ENERGY METABOLISM	529	506	432
Ctrl pH7	m4C	27602	-	3.74	TCTTC	Coding Region	HP0027	ENERGY METABOLISM	511	394	434
Ctrl pH7	m6A	27603	+	4.45	GAAGA	Coding Region	HP0027	ENERGY METABOLISM	522	520	534
Ctrl pH7	m6A	27630	+	3.77	CATG	Coding Region	HP0027	ENERGY METABOLISM	519	399	431
Ctrl pH7	m6A	27631	-	3.71	CATG	Coding Region	HP0027	ENERGY METABOLISM	515	440	478
Ctrl pH7	m6A	27656	-	4.25	DGAAGG	Coding Region	HP0027	ENERGY METABOLISM	490	490	492
Ctrl pH7	m6A	27663	+	4.22	GAGG	Coding Region	HP0027	ENERGY METABOLISM	516	538	555
Ctrl pH7	m6A	27679	+	4.72	GATC	Coding Region	HP0027	ENERGY METABOLISM	514	645	649
Ctrl pH7	m6A	27680	-	6.25	GATC	Coding Region	HP0027	ENERGY METABOLISM	508	811	767
Ctrl pH7	m6A	27735	+	3.64	RCGDAD	Coding Region	HP0027	ENERGY METABOLISM	503	441	469
Ctrl pH7	m6A	27757	+	4.07	CATG	Coding Region	HP0027	ENERGY METABOLISM	511	487	506
Ctrl pH7	m6A	27758	-	5.66	CATG	Coding Region	HP0027	ENERGY METABOLISM	511	634	640
Ctrl pH7	m6A	27765	+	2.76	GAGG	Coding Region	HP0027	ENERGY METABOLISM	514	398	216
Ctrl pH7	m4C	27827	-	4.07	TCTTC	Coding Region	HP0027	ENERGY METABOLISM	493	456	496
Ctrl pH7	m6A	27828	+	7.6	GAAGA	Coding Region	HP0027	ENERGY METABOLISM	506	791	799
Ctrl pH7	m6A	27913	+	4.93	DGAAGG	Coding Region	HP0027	ENERGY METABOLISM	524	558	570
Ctrl pH7	m6A	27922	+	5.63	GATC	Coding Region	HP0027	ENERGY METABOLISM	529	755	751
Ctrl pH7	m6A	27923	-	4.84	GATC	Coding Region	HP0027	ENERGY METABOLISM	529	625	663
Ctrl pH7	m6A	27939	-	6.32	RCGDAD	Coding Region	HP0027	ENERGY METABOLISM	534	770	748
Ctrl pH7	m6A	27971	+	2.81	GAGG	Coding Region	HP0027	ENERGY METABOLISM	528	364	273
Ctrl pH7	m4C	27975	+	2.13		Coding Region	HP0027	ENERGY METABOLISM	528	94	100
Ctrl pH7	m6A	27992	+	3.14	GANTC	Coding Region	HP0027	ENERGY METABOLISM	537	353	374
Ctrl pH7	m6A	27994	-	3.85	GANTC	Coding Region	HP0027	ENERGY METABOLISM	538	530	451
Ctrl pH7	m4C	28055	-	3.48	TCTTC	Coding Region	HP0027	ENERGY METABOLISM	525	421	445
Ctrl pH7	m6A	28056	+	2.86	GAAGA	Coding Region	HP0027	ENERGY METABOLISM	536	272	305
Ctrl pH7	m6A	28084	+	3.3	DGAAGG	Coding Region	HP0027	ENERGY METABOLISM	536	496	341
Ctrl pH7	m6A	28088	+	3.48	GCAG	Coding Region	HP0027	ENERGY METABOLISM	532	387	404
Ctrl pH7	m6A	28146	-	4.49	RCGDAD	Coding Region	HP0027	ENERGY METABOLISM	528	620	605
Ctrl pH7	m6A	28163	+	5.62	GCAG	Coding Region	HP0027	ENERGY METABOLISM	525	626	643
Ctrl pH7	m6A	28195	+	3.9	DGAAGG	Coding Region	HP0027	ENERGY METABOLISM	536	527	466
Ctrl pH7	m6A	28205	+	5.01	GAGG	Coding Region	HP0027	ENERGY METABOLISM	530	629	645
Ctrl pH7	m6A	28229	-	4.24	RCGDAD	Coding Region	HP0027	ENERGY METABOLISM	510	508	551
Ctrl pH7	m6A	28283	+	4.89	CATG	Coding Region	HP0027	ENERGY METABOLISM	510	602	648
Ctrl pH7	m6A	28284	-	5.95	CATG	Coding Region	HP0027	ENERGY METABOLISM	503	706	691
Ctrl pH7	m6A	28297	+	4.28		Coding Region	HP0027	ENERGY METABOLISM	512	476	500
Ctrl pH7	m6A	28307	+	5.23	CATG	Coding Region	HP0027	ENERGY METABOLISM	513	630	644
Ctrl pH7	m6A	28308	-	4.85	CATG	Coding Region	HP0027	ENERGY METABOLISM	508	602	605
Ctrl pH7	m6A	28326	-	2.49		Coding Region	HP0027	ENERGY METABOLISM	506	58	147
Ctrl pH7	m6A	28369	+	4.14	CATG	Coding Region	HP0027	ENERGY METABOLISM	507	470	510
Ctrl pH7	m6A	28370	-	3.9	CATG	Coding Region	HP0027	ENERGY METABOLISM	503	498	521
Ctrl pH7	m6A	28421	+	4.95	CATG	Coding Region	HP0027	ENERGY METABOLISM	501	534	562
Ctrl pH7	m6A	28422	-	4.09	CATG	Coding Region	HP0027	ENERGY METABOLISM	501	547	541
Ctrl pH7	m6A	28424	+	5.69	GATC	Coding Region	HP0027	ENERGY METABOLISM	506	736	735
Ctrl pH7	m6A	28425	-	5.77	GATC	Coding Region	HP0027	ENERGY METABOLISM	504	683	711
Ctrl pH7	m6A	28468	+	5.12	RCGDAD	Coding Region	HP0027	ENERGY METABOLISM	516	487	532
Ctrl pH7	m6A	28487	+	6.07	CATG	Coding Region	HP0027	ENERGY METABOLISM	506	660	692
Ctrl pH7	m6A	28488	-	4.09	CATG	Coding Region	HP0027	ENERGY METABOLISM	499	514	519
Ctrl pH7	m6A	28583	+	4.39	CATG	Coding Region	HP0027	ENERGY METABOLISM	510	583	593
Ctrl pH7	m6A	28584	-	4.58	CATG	Coding Region	HP0027	ENERGY METABOLISM	505	611	614
Ctrl pH7	m6A	28599	+	5.96	CATG	Coding Region	HP0027	ENERGY METABOLISM	503	635	655
Ctrl pH7	m6A	28600	-	3.73	CATG	Coding Region	HP0027	ENERGY METABOLISM	504	373	455
Ctrl pH7	m6A	28639	-	4.73	YCGRATD	Coding Region	HP0027	ENERGY METABOLISM	511	585	588
Ctrl pH7	m6A	28709	+	5.32	GATC	Coding Region	HP0027	ENERGY METABOLISM	511	679	703
Ctrl pH7	m6A	28710	-	4.46	GATC	Coding Region	HP0027	ENERGY METABOLISM	513	618	632
Ctrl pH7	m6A	28717	-	4.72	GCAG	Coding Region	HP0027	ENERGY METABOLISM	512	558	562
Ctrl pH7	m6A	28829	+	3.9	CATG	Coding Region	HP0027	ENERGY METABOLISM	525	494	518
Ctrl pH7	m6A	28830	-	5.11	CATG	Coding Region	HP0027	ENERGY METABOLISM	522	623	641
Ctrl pH7	m6A	28925	+	5.07	RCGDAD	Coding Region	HP0028	HYPOTHETICAL PROTEIEN	522	633	631
Ctrl pH7	m6A	28952	+	4.68	GATC	Coding Region	HP0028	HYPOTHETICAL PROTEIEN	520	643	665
Ctrl pH7	m6A	28953	-	5.06	GATC	Coding Region	HP0028	HYPOTHETICAL PROTEIEN	521	681	704
Ctrl pH7	m6A	28967	+	4.38	CATG	Coding Region	HP0028	HYPOTHETICAL PROTEIEN	521	604	628
Ctrl pH7	m6A	28968	-	5.34	CATG	Coding Region	HP0028	HYPOTHETICAL PROTEIEN	529	665	679
Ctrl pH7	m6A	28988	+	3.54	CATG	Coding Region	HP0028	HYPOTHETICAL PROTEIEN	523	377	387
Ctrl pH7	m6A	28989	-	4.08	CATG	Coding Region	HP0028	HYPOTHETICAL PROTEIEN	520	495	505
Ctrl pH7	m6A	29124	+	6.13	GATC	Coding Region	HP0028	HYPOTHETICAL PROTEIEN	531	767	785
Ctrl pH7	m6A	29125	-	4.98	GATC	Coding Region	HP0028	HYPOTHETICAL PROTEIEN	529	655	692
Ctrl pH7	m6A	29137	+	5.66	RCGDAD	Coding Region	HP0028	HYPOTHETICAL PROTEIEN	528	612	656
Ctrl pH7	m4C	29156	-	3.34	TCTTC	Coding Region	HP0028	HYPOTHETICAL PROTEIEN	521	382	409
Ctrl pH7	m6A	29157	+	4.1	GAAGA	Coding Region	HP0028	HYPOTHETICAL PROTEIEN	532	564	527
Ctrl pH7	m6A	29194	-	5.02	YCGRATD	Coding Region	HP0028	HYPOTHETICAL PROTEIEN	527	673	630
Ctrl pH7	m6A	29214	-	3.81	GAGG	Coding Region	HP0028	HYPOTHETICAL PROTEIEN	526	464	460
Ctrl pH7	m6A	29267	+	4.82	RCGDAD,GATC	Coding Region	HP0028	HYPOTHETICAL PROTEIEN	534	627	647
Ctrl pH7	m6A	29268	-	5.79	GATC	Coding Region	HP0028	HYPOTHETICAL PROTEIEN	527	818	819
Ctrl pH7	m6A	29282	+	4.84	CATG	Coding Region	HP0028	HYPOTHETICAL PROTEIEN	528	648	642
Ctrl pH7	m6A	29283	-	6.11	CATG	Coding Region	HP0028	HYPOTHETICAL PROTEIEN	525	653	692
Ctrl pH7	m6A	29360	-	4.16	RCGDAD	Coding Region	HP0028	HYPOTHETICAL PROTEIEN	520	465	500
Ctrl pH7	m4C	29392	+	3.16		Coding Region	HP0028	HYPOTHETICAL PROTEIEN	518	323	346
Ctrl pH7	m6A	29607	-	4.86	ATTAAT	Coding Region	HP0029	BIOSYNTHESIS OF COFACTORS, PROSTHETIC GROUPS, AND CARRIERS	503	572	584
Ctrl pH7	m6A	29610	+	5.12	ATTAAT	Coding Region	HP0029	BIOSYNTHESIS OF COFACTORS, PROSTHETIC GROUPS, AND CARRIERS	524	619	608
Ctrl pH7	m6A	29627	+	5.02	CATG	Coding Region	HP0029	BIOSYNTHESIS OF COFACTORS, PROSTHETIC GROUPS, AND CARRIERS	517	624	675
Ctrl pH7	m6A	29628	-	5.36	CATG	Coding Region	HP0029	BIOSYNTHESIS OF COFACTORS, PROSTHETIC GROUPS, AND CARRIERS	516	614	629
Ctrl pH7	m6A	29676	+	4.64	CATG	Coding Region	HP0029	BIOSYNTHESIS OF COFACTORS, PROSTHETIC GROUPS, AND CARRIERS	513	550	586
Ctrl pH7	m6A	29677	-	4.65	CATG	Coding Region	HP0029	BIOSYNTHESIS OF COFACTORS, PROSTHETIC GROUPS, AND CARRIERS	515	570	592
Ctrl pH7	m6A	29682	-	4.74	GAAGA	Coding Region	HP0029	BIOSYNTHESIS OF COFACTORS, PROSTHETIC GROUPS, AND CARRIERS	518	548	547
Ctrl pH7	m4C	29683	+	4.76	TCTTC	Coding Region	HP0029	BIOSYNTHESIS OF COFACTORS, PROSTHETIC GROUPS, AND CARRIERS	499	597	588
Ctrl pH7	m6A	29720	-	4.11	DGAAGG	Coding Region	HP0029	BIOSYNTHESIS OF COFACTORS, PROSTHETIC GROUPS, AND CARRIERS	501	531	499
Ctrl pH7	m6A	29801	+	7.94	GATC	Coding Region	HP0029	BIOSYNTHESIS OF COFACTORS, PROSTHETIC GROUPS, AND CARRIERS	518	740	892
Ctrl pH7	m6A	29802	-	4.17	GAAGA,GATC	Coding Region	HP0029	BIOSYNTHESIS OF COFACTORS, PROSTHETIC GROUPS, AND CARRIERS	520	564	577
Ctrl pH7	m4C	29803	+	4.59	TCTTC	Coding Region	HP0029	BIOSYNTHESIS OF COFACTORS, PROSTHETIC GROUPS, AND CARRIERS	503	538	608
Ctrl pH7	m6A	29805	-	5.55	GAAGA	Coding Region	HP0029	BIOSYNTHESIS OF COFACTORS, PROSTHETIC GROUPS, AND CARRIERS	523	615	672
Ctrl pH7	m4C	29806	+	3.78	TCTTC	Coding Region	HP0029	BIOSYNTHESIS OF COFACTORS, PROSTHETIC GROUPS, AND CARRIERS	500	430	481
Ctrl pH7	m6A	29823	+	5.02	GAGG	Coding Region	HP0029	BIOSYNTHESIS OF COFACTORS, PROSTHETIC GROUPS, AND CARRIERS	519	578	580
Ctrl pH7	m6A	29882	+	5.13	GATC	Coding Region	HP0029	BIOSYNTHESIS OF COFACTORS, PROSTHETIC GROUPS, AND CARRIERS	515	695	722
Ctrl pH7	m6A	29883	-	4.97	GATC	Coding Region	HP0029	BIOSYNTHESIS OF COFACTORS, PROSTHETIC GROUPS, AND CARRIERS	518	658	694
Ctrl pH7	m6A	30022	+	4.43	CATG	Coding Region	HP0029	BIOSYNTHESIS OF COFACTORS, PROSTHETIC GROUPS, AND CARRIERS	497	564	569
Ctrl pH7	m6A	30023	-	5.17	CATG	Coding Region	HP0029	BIOSYNTHESIS OF COFACTORS, PROSTHETIC GROUPS, AND CARRIERS	506	644	625
Ctrl pH7	m6A	30039	-	4.46	RCGDAD	Coding Region	HP0029	BIOSYNTHESIS OF COFACTORS, PROSTHETIC GROUPS, AND CARRIERS	493	595	596
Ctrl pH7	m6A	30066	+	5.13	CATG	Coding Region	HP0029	BIOSYNTHESIS OF COFACTORS, PROSTHETIC GROUPS, AND CARRIERS	501	556	590
Ctrl pH7	m6A	30067	-	4.31	CATG	Coding Region	HP0029	BIOSYNTHESIS OF COFACTORS, PROSTHETIC GROUPS, AND CARRIERS	512	513	563
Ctrl pH7	m6A	30288	+	2.51	HHTCAVNNNNNNTGY	Coding Region	HP0030	HYPOTHETICAL PROTEIEN	492	153	209
Ctrl pH7	m6A	30294	-	4.02	GAGG	Coding Region	HP0030	HYPOTHETICAL PROTEIEN	512	547	475
Ctrl pH7	m6A	30296	-	3.05	GCAG	Coding Region	HP0030	HYPOTHETICAL PROTEIEN	509	366	297
Ctrl pH7	m6A	30660	-	3.91	GAGG	Coding Region	HP0030	HYPOTHETICAL PROTEIEN	494	475	505
Ctrl pH7	m6A	30768	-	5.47	GAGG	Coding Region	HP0030	HYPOTHETICAL PROTEIEN	503	590	599
Ctrl pH7	m6A	30876	-	3.81	GAGG	Coding Region	HP0030	HYPOTHETICAL PROTEIEN	523	455	445
Ctrl pH7	m6A	30895	-	4.68	GCAG	Coding Region	HP0030	HYPOTHETICAL PROTEIEN	518	535	553
Ctrl pH7	m6A	31056	-	5.07	GAGG	Coding Region	HP0030	HYPOTHETICAL PROTEIEN	510	589	610
Ctrl pH7	m6A	31234	-	3.31	GAGG	Coding Region	HP0030	HYPOTHETICAL PROTEIEN	505	355	360
Ctrl pH7	m6A	31466	-	4.72	GCAG	Coding Region	HP0030	HYPOTHETICAL PROTEIEN	509	544	577
Ctrl pH7	m6A	31869	+	5.73	CTANNNNNNNNTGT	Intergenic Region			453	577	578
Ctrl pH7	m6A	31878	-	6.11	ACANNNNNNNNTAG	Promoter Region	HP0030	HYPOTHETICAL PROTEIEN	482	650	651
Ctrl pH7	m6A	32015	-	4.06	RCGDAD	Coding Region	HP0031	HYPOTHETICAL PROTEIEN	460	442	472
Ctrl pH7	m6A	32035	-	4.36	RCGDAD	Coding Region	HP0031	HYPOTHETICAL PROTEIEN	467	558	574
Ctrl pH7	m6A	32046	+	3.87	GAGG	Coding Region	HP0031	HYPOTHETICAL PROTEIEN	448	354	381
Ctrl pH7	m6A	32067	+	5	CATG	Coding Region	HP0031	HYPOTHETICAL PROTEIEN	452	469	507
Ctrl pH7	m6A	32068	-	4.73	CATG	Coding Region	HP0031	HYPOTHETICAL PROTEIEN	468	605	567
Ctrl pH7	m6A	32075	+	4.6	CATG	Coding Region	HP0031	HYPOTHETICAL PROTEIEN	453	515	542
Ctrl pH7	m6A	32076	-	5.73	CATG	Coding Region	HP0031	HYPOTHETICAL PROTEIEN	466	636	658
Ctrl pH7	m4C	32138	-	2.67	TCTTC	Coding Region	HP0031	HYPOTHETICAL PROTEIEN	397	118	162
Ctrl pH7	m6A	32139	+	2.44	GAAGA	Coding Region	HP0031	HYPOTHETICAL PROTEIEN	397	105	135
Ctrl pH7	m4C	32141	-	3.55	TCTTC	Coding Region	HP0031	HYPOTHETICAL PROTEIEN	348	304	331
Ctrl pH7	m6A	32142	+	3.55	GAAGA	Coding Region	HP0031	HYPOTHETICAL PROTEIEN	415	294	302
Ctrl pH7	m4C	32174	-	4.14	TCTTC	Coding Region	HP0031	HYPOTHETICAL PROTEIEN	467	467	486
Ctrl pH7	m6A	32175	+	4.2	GAAGA	Coding Region	HP0031	HYPOTHETICAL PROTEIEN	457	507	528
Ctrl pH7	m6A	32256	+	4.48	RCGDAD	Coding Region	HP0031	HYPOTHETICAL PROTEIEN	457	500	508
Ctrl pH7	m6A	32289	+	6.68	GANTC	Coding Region	HP0031	HYPOTHETICAL PROTEIEN	455	558	641
Ctrl pH7	m6A	32290	+	4.64	RCGDAD	Coding Region	HP0031	HYPOTHETICAL PROTEIEN	460	562	571
Ctrl pH7	m6A	32291	-	5.98	GANTC	Coding Region	HP0031	HYPOTHETICAL PROTEIEN	472	707	691
Ctrl pH7	m6A	32363	+	5.65	GATC	Coding Region	HP0031	HYPOTHETICAL PROTEIEN	450	672	677
Ctrl pH7	m6A	32364	-	4.43	GATC	Coding Region	HP0031	HYPOTHETICAL PROTEIEN	474	520	531
Ctrl pH7	m6A	32392	+	3.98	CATG	Intergenic Region			451	471	488
Ctrl pH7	m6A	32393	-	5.53	CATG	Intergenic Region			474	676	681
Ctrl pH7	m6A	32405	+	5.36	CATG	Coding Region	HP0032	HYPOTHETICAL PROTEIEN	457	581	601
Ctrl pH7	m6A	32406	-	4.86	CATG	Coding Region	HP0032	HYPOTHETICAL PROTEIEN	472	658	668
Ctrl pH7	m6A	32435	+	5.27	CATG	Coding Region	HP0032	HYPOTHETICAL PROTEIEN	456	558	590
Ctrl pH7	m6A	32436	-	3.78	CATG	Coding Region	HP0032	HYPOTHETICAL PROTEIEN	478	401	451
Ctrl pH7	m6A	32447	+	5.86	GATC	Coding Region	HP0032	HYPOTHETICAL PROTEIEN	459	592	608
Ctrl pH7	m6A	32448	-	4.34	GATC	Coding Region	HP0032	HYPOTHETICAL PROTEIEN	479	564	551
Ctrl pH7	m6A	32450	+	4.14	CATG	Coding Region	HP0032	HYPOTHETICAL PROTEIEN	460	449	475
Ctrl pH7	m6A	32451	-	5.2	CATG	Coding Region	HP0032	HYPOTHETICAL PROTEIEN	481	569	594
Ctrl pH7	m6A	32491	-	5.58	GCAG	Coding Region	HP0032	HYPOTHETICAL PROTEIEN	480	595	636
Ctrl pH7	m6A	32498	+	4.94	GAGG	Coding Region	HP0032	HYPOTHETICAL PROTEIEN	466	543	546
Ctrl pH7	m4C	32525	-	4.62	TCTTC	Coding Region	HP0032	HYPOTHETICAL PROTEIEN	465	507	543
Ctrl pH7	m6A	32526	+	3.87	GAGG,GAAGA	Coding Region	HP0032	HYPOTHETICAL PROTEIEN	467	407	437
Ctrl pH7	m4C	32528	-	2.33		Coding Region	HP0032	HYPOTHETICAL PROTEIEN	484	68	182
Ctrl pH7	m6A	32565	+	3.04	GAGG	Coding Region	HP0032	HYPOTHETICAL PROTEIEN	465	341	308
Ctrl pH7	m6A	32614	+	4.54	CATG	Coding Region	HP0032	HYPOTHETICAL PROTEIEN	459	505	562
Ctrl pH7	m6A	32615	-	5.14	CATG	Coding Region	HP0032	HYPOTHETICAL PROTEIEN	466	636	642
Ctrl pH7	m4C	32669	-	4.55	TCTTC	Promoter Region	HP0033	TRANSLATION	457	452	510
Ctrl pH7	m6A	32670	+	4.34	GAAGA	Promoter Region	HP0033	TRANSLATION	456	500	539
Ctrl pH7	m6A	32699	+	5.09	GATC	Coding Region	HP0033	TRANSLATION	455	564	602
Ctrl pH7	m6A	32700	-	6.95	GATC	Coding Region	HP0033	TRANSLATION	465	749	737
Ctrl pH7	m6A	32741	+	5.71	GATC	Coding Region	HP0033	TRANSLATION	458	650	629
Ctrl pH7	m6A	32742	-	7.52	GATC	Coding Region	HP0033	TRANSLATION	469	842	823
Ctrl pH7	m6A	32771	+	3.79	CATG	Coding Region	HP0033	TRANSLATION	447	412	443
Ctrl pH7	m6A	32772	-	5.37	CATG	Coding Region	HP0033	TRANSLATION	459	651	652
Ctrl pH7	m6A	32795	+	4.91	CATG	Promoter Region	HP0033	TRANSLATION	452	536	560
Ctrl pH7	m6A	32796	-	3.88	CATG	Promoter Region	HP0033	TRANSLATION	460	413	432
Ctrl pH7	m6A	32900	+	4.15	GATC	Coding Region	HP0033	TRANSLATION	458	525	545
Ctrl pH7	m6A	32901	-	5.98	GATC	Coding Region	HP0033	TRANSLATION	467	818	720
Ctrl pH7	m6A	32916	-	4.59	GCAG	Coding Region	HP0033	TRANSLATION	466	465	500
Ctrl pH7	m4C	32989	-	3.89	TCTTC	Coding Region	HP0033	TRANSLATION	449	417	431
Ctrl pH7	m6A	32990	+	4.62	GAAGA	Coding Region	HP0033	TRANSLATION	450	513	554
Ctrl pH7	m6A	33011	+	5.22	GATC	Coding Region	HP0033	TRANSLATION	450	609	621
Ctrl pH7	m6A	33012	-	6.06	GATC	Coding Region	HP0033	TRANSLATION	460	681	630
Ctrl pH7	m6A	33025	-	5.22	RCGDAD	Coding Region	HP0033	TRANSLATION	466	585	533
Ctrl pH7	m6A	33040	+	4.89	CATG	Coding Region	HP0033	TRANSLATION	444	535	557
Ctrl pH7	m6A	33041	-	4.19	CATG	Coding Region	HP0033	TRANSLATION	465	497	491
Ctrl pH7	m6A	33078	-	4.65	GCAG	Promoter Region	HP0033	TRANSLATION	458	513	531
Ctrl pH7	m6A	33101	+	4.92	CATG	Promoter Region	HP0033	TRANSLATION	445	493	516
Ctrl pH7	m6A	33102	-	3.67	CATG	Promoter Region	HP0033	TRANSLATION	458	455	467
Ctrl pH7	m6A	33119	-	3.87	ATTAAT	Coding Region	HP0033	TRANSLATION	447	473	459
Ctrl pH7	m6A	33122	+	5.28	ATTAAT	Coding Region	HP0033	TRANSLATION	450	519	537
Ctrl pH7	m4C	33133	-	2.22	TCTTC	Coding Region	HP0033	TRANSLATION	447	133	146
Ctrl pH7	m6A	33134	+	4.57	GAAGA	Coding Region	HP0033	TRANSLATION	439	489	519
Ctrl pH7	m6A	33163	-	4.09	RCGDAD	Coding Region	HP0033	TRANSLATION	459	456	479
Ctrl pH7	m6A	33206	+	4.73	GATC	Coding Region	HP0033	TRANSLATION	450	584	623
Ctrl pH7	m6A	33207	-	6.64	GATC	Coding Region	HP0033	TRANSLATION	460	806	776
Ctrl pH7	m6A	33220	+	4.78	GCAG	Coding Region	HP0033	TRANSLATION	446	550	522
Ctrl pH7	m4C	33226	-	4.23	TCTTC	Coding Region	HP0033	TRANSLATION	443	434	496
Ctrl pH7	m6A	33227	+	5.96	GAAGA	Coding Region	HP0033	TRANSLATION	442	542	570
Ctrl pH7	m4C	33229	-	3.64	TCTTC	Coding Region	HP0033	TRANSLATION	450	327	431
Ctrl pH7	m6A	33230	+	5.49	GAAGA	Coding Region	HP0033	TRANSLATION	443	578	578
Ctrl pH7	m6A	33262	+	5.08	GCAG	Coding Region	HP0033	TRANSLATION	446	524	529
Ctrl pH7	m6A	33303	+	4.17	RCGDAD	Coding Region	HP0033	TRANSLATION	450	431	472
Ctrl pH7	m6A	33313	-	4.36	GAGG	Coding Region	HP0033	TRANSLATION	459	515	469
Ctrl pH7	m6A	33429	+	4.61	GAGG	Coding Region	HP0033	TRANSLATION	447	487	526
Ctrl pH7	m6A	33535	+	5.69	GCAG	Coding Region	HP0033	TRANSLATION	450	564	592
Ctrl pH7	m6A	33563	+	2.78	RCGDAD	Coding Region	HP0033	TRANSLATION	462	176	214
Ctrl pH7	m6A	33587	+	4.62	RCGDAD	Promoter Region	HP0033	TRANSLATION	459	569	599
Ctrl pH7	m4C	33625	-	4.55	TCTTC	Coding Region	HP0033	TRANSLATION	477	543	526
Ctrl pH7	m6A	33626	+	5.84	GAAGA	Coding Region	HP0033	TRANSLATION	452	595	609
Ctrl pH7	m6A	33634	+	6.41	GCAG	Coding Region	HP0033	TRANSLATION	463	564	594
Ctrl pH7	m6A	33642	-	2.46	HHTCAVNNNNNNTGY	Coding Region	HP0033	TRANSLATION	483	146	173
Ctrl pH7	m4C	33691	-	3.36	TCTTC	Coding Region	HP0033	TRANSLATION	479	366	386
Ctrl pH7	m6A	33692	+	6.03	GAAGA	Coding Region	HP0033	TRANSLATION	462	636	658
Ctrl pH7	m6A	33696	-	5.64	DGAAGG	Coding Region	HP0033	TRANSLATION	464	502	596
Ctrl pH7	m6A	33700	+	4.31	CTANNNNNNNNTGT	Coding Region	HP0033	TRANSLATION	446	427	452
Ctrl pH7	m6A	33704	+	4.21	GAGG	Coding Region	HP0033	TRANSLATION	458	462	448
Ctrl pH7	m6A	33709	-	3.61	ACANNNNNNNNTAG	Coding Region	HP0033	TRANSLATION	496	402	430
Ctrl pH7	m6A	33730	+	5.51	GATC	Coding Region	HP0033	TRANSLATION	483	690	700
Ctrl pH7	m6A	33731	-	4.88	GATC	Coding Region	HP0033	TRANSLATION	497	629	627
Ctrl pH7	m4C	33748	-	2.41	TCTTC	Coding Region	HP0033	TRANSLATION	486	230	202
Ctrl pH7	m6A	33749	+	5.32	GAAGA	Coding Region	HP0033	TRANSLATION	478	574	590
Ctrl pH7	m6A	33789	+	4.7	CATG	Coding Region	HP0033	TRANSLATION	481	538	558
Ctrl pH7	m6A	33790	-	4.07	CATG	Coding Region	HP0033	TRANSLATION	491	518	523
Ctrl pH7	m6A	33814	+	4.58	CATG	Coding Region	HP0033	TRANSLATION	484	593	573
Ctrl pH7	m6A	33815	-	3.44	CATG	Coding Region	HP0033	TRANSLATION	488	450	418
Ctrl pH7	m6A	33818	+	4.58	CATG	Coding Region	HP0033	TRANSLATION	474	553	574
Ctrl pH7	m6A	33819	-	4.64	CATG	Coding Region	HP0033	TRANSLATION	489	587	599
Ctrl pH7	m6A	33836	+	3.66	YCGRATD	Coding Region	HP0033	TRANSLATION	480	398	438
Ctrl pH7	m6A	33860	+	3.14	GAGG	Coding Region	HP0033	TRANSLATION	483	302	230
Ctrl pH7	m6A	33867	+	4.71	GATC	Coding Region	HP0033	TRANSLATION	479	640	557
Ctrl pH7	m6A	33868	-	5.16	TCGA,GATC	Coding Region	HP0033	TRANSLATION	497	680	705
Ctrl pH7	m6A	33871	+	4.76	TCGA,GAGG	Coding Region	HP0033	TRANSLATION	484	549	552
Ctrl pH7	m6A	33970	+	6.19	GCAG	Coding Region	HP0033	TRANSLATION	484	646	666
Ctrl pH7	m6A	34035	+	5.56	GCAG	Coding Region	HP0033	TRANSLATION	480	542	573
Ctrl pH7	m6A	34042	+	5.43	GATC	Coding Region	HP0033	TRANSLATION	477	645	667
Ctrl pH7	m6A	34043	-	5.21	GATC	Coding Region	HP0033	TRANSLATION	488	616	655
Ctrl pH7	m6A	34089	-	7.81	GCAG	Coding Region	HP0033	TRANSLATION	490	623	674
Ctrl pH7	m6A	34120	-	5.84	RCGDAD	Coding Region	HP0033	TRANSLATION	474	661	621
Ctrl pH7	m6A	34204	+	4.82	CATG	Coding Region	HP0033	TRANSLATION	479	569	591
Ctrl pH7	m6A	34205	-	4.93	CATG	Coding Region	HP0033	TRANSLATION	492	608	616
Ctrl pH7	m6A	34212	+	4.04	RCGDAD	Coding Region	HP0033	TRANSLATION	483	487	501
Ctrl pH7	m6A	34249	+	4.17	GANTC	Coding Region	HP0033	TRANSLATION	487	460	487
Ctrl pH7	m6A	34251	-	4.08	GANTC	Coding Region	HP0033	TRANSLATION	498	570	504
Ctrl pH7	m6A	34325	-	5.14	GCAG	Promoter Region	HP0033	TRANSLATION	502	573	609
Ctrl pH7	m6A	34436	+	5.83	CATG	Coding Region	HP0033	TRANSLATION	498	727	749
Ctrl pH7	m6A	34437	-	4.19	CATG	Coding Region	HP0033	TRANSLATION	513	508	530
Ctrl pH7	m6A	34482	-	5.19	RCGDAD	Coding Region	HP0033	TRANSLATION	513	634	735
Ctrl pH7	m6A	34518	-	2.08		Coding Region	HP0033	TRANSLATION	506	106	135
Ctrl pH7	m6A	34553	-	5.12	RCGDAD	Coding Region	HP0033	TRANSLATION	522	543	597
Ctrl pH7	m6A	34573	+	6.33	GATC	Coding Region	HP0033	TRANSLATION	500	757	774
Ctrl pH7	m6A	34574	-	5.81	GATC	Coding Region	HP0033	TRANSLATION	521	800	824
Ctrl pH7	m6A	34601	+	4.13	GAGG	Coding Region	HP0033	TRANSLATION	499	462	478
Ctrl pH7	m6A	34793	-	6.83	GCAG	Coding Region	HP0033	TRANSLATION	508	668	696
Ctrl pH7	m6A	34825	+	5.78	GATC	Coding Region	HP0033	TRANSLATION	500	729	773
Ctrl pH7	m6A	34826	-	6.41	GATC	Coding Region	HP0033	TRANSLATION	511	822	805
Ctrl pH7	m6A	34871	+	2.24		Coding Region	HP0033	TRANSLATION	506	225	146
Ctrl pH7	m4C	34875	+	2.01		Coding Region	HP0033	TRANSLATION	498	15	124
Ctrl pH7	m4C	34876	-	2.95		Coding Region	HP0033	TRANSLATION	507	161	191
Ctrl pH7	m6A	34967	-	6.35	TCGA	Coding Region	HP0034	BIOSYNTHESIS OF COFACTORS, PROSTHETIC GROUPS, AND CARRIERS	505	647	668
Ctrl pH7	m6A	34970	+	4.06	TCGA,GATC	Coding Region	HP0034	BIOSYNTHESIS OF COFACTORS, PROSTHETIC GROUPS, AND CARRIERS	496	513	516
Ctrl pH7	m6A	34971	-	4.99	GATC	Coding Region	HP0034	BIOSYNTHESIS OF COFACTORS, PROSTHETIC GROUPS, AND CARRIERS	510	772	681
Ctrl pH7	m6A	34983	+	4.21	GAGG	Coding Region	HP0034	BIOSYNTHESIS OF COFACTORS, PROSTHETIC GROUPS, AND CARRIERS	495	491	525
Ctrl pH7	m6A	35013	+	3.93	GAGG	Coding Region	HP0034	BIOSYNTHESIS OF COFACTORS, PROSTHETIC GROUPS, AND CARRIERS	502	373	483
Ctrl pH7	m6A	35018	+	5.05	CATG	Coding Region	HP0034	BIOSYNTHESIS OF COFACTORS, PROSTHETIC GROUPS, AND CARRIERS	500	550	570
Ctrl pH7	m6A	35019	-	4.59	CATG	Coding Region	HP0034	BIOSYNTHESIS OF COFACTORS, PROSTHETIC GROUPS, AND CARRIERS	505	622	651
Ctrl pH7	m6A	35113	+	5.33	GCAG	Promoter Region	HP0034	BIOSYNTHESIS OF COFACTORS, PROSTHETIC GROUPS, AND CARRIERS	502	593	627
Ctrl pH7	m6A	35116	+	4.58	GCAG	Promoter Region	HP0034	BIOSYNTHESIS OF COFACTORS, PROSTHETIC GROUPS, AND CARRIERS	503	525	563
Ctrl pH7	m6A	35147	+	5.46	GATC	Coding Region	HP0034	BIOSYNTHESIS OF COFACTORS, PROSTHETIC GROUPS, AND CARRIERS	497	695	659
Ctrl pH7	m6A	35148	-	6.02	GATC	Coding Region	HP0034	BIOSYNTHESIS OF COFACTORS, PROSTHETIC GROUPS, AND CARRIERS	501	701	714
Ctrl pH7	m6A	35168	+	4.97	CATG	Coding Region	HP0034	BIOSYNTHESIS OF COFACTORS, PROSTHETIC GROUPS, AND CARRIERS	496	582	607
Ctrl pH7	m6A	35169	-	5.12	CATG	Coding Region	HP0034	BIOSYNTHESIS OF COFACTORS, PROSTHETIC GROUPS, AND CARRIERS	504	670	680
Ctrl pH7	m4C	35177	-	3.71	TCTTC	Coding Region	HP0034	BIOSYNTHESIS OF COFACTORS, PROSTHETIC GROUPS, AND CARRIERS	491	439	461
Ctrl pH7	m6A	35178	+	5.05	GAAGA	Coding Region	HP0034	BIOSYNTHESIS OF COFACTORS, PROSTHETIC GROUPS, AND CARRIERS	497	610	638
Ctrl pH7	m6A	35287	+	5.06	CATG	Coding Region	HP0035	HYPOTHETICAL PROTEIEN	498	598	603
Ctrl pH7	m6A	35288	-	5.23	CATG	Coding Region	HP0035	HYPOTHETICAL PROTEIEN	499	685	687
Ctrl pH7	m4C	35314	-	4.31	TCTTC	Coding Region	HP0035	HYPOTHETICAL PROTEIEN	475	485	509
Ctrl pH7	m6A	35315	+	4.05	GAAGA	Coding Region	HP0035	HYPOTHETICAL PROTEIEN	452	416	461
Ctrl pH7	m6A	35332	+	5.88	GATC	Coding Region	HP0035	HYPOTHETICAL PROTEIEN	487	742	766
Ctrl pH7	m6A	35333	-	5.97	GATC	Coding Region	HP0035	HYPOTHETICAL PROTEIEN	500	692	674
Ctrl pH7	m4C	35428	-	5.58	TCTTC	Coding Region	HP0035	HYPOTHETICAL PROTEIEN	487	578	612
Ctrl pH7	m6A	35429	+	4	GAAGA	Coding Region	HP0035	HYPOTHETICAL PROTEIEN	489	492	535
Ctrl pH7	m4C	35491	-	4.19	TCTTC	Coding Region	HP0035	HYPOTHETICAL PROTEIEN	473	472	499
Ctrl pH7	m6A	35492	+	4.27	GAAGA	Coding Region	HP0035	HYPOTHETICAL PROTEIEN	469	397	424
Ctrl pH7	m6A	35518	+	5.6	CATG	Promoter Region	HP0036	HYPOTHETICAL PROTEIEN	482	602	604
Ctrl pH7	m6A	35519	-	5.16	CATG	Promoter Region	HP0036	HYPOTHETICAL PROTEIEN	486	593	629
Ctrl pH7	m6A	35536	+	4.79	CTANNNNNNNNTGT	Promoter Region	HP0036	HYPOTHETICAL PROTEIEN	476	521	554
Ctrl pH7	m6A	35545	-	5.19	ACANNNNNNNNTAG	Promoter Region	HP0036	HYPOTHETICAL PROTEIEN	486	582	606
Ctrl pH7	m6A	35650	-	4.41	DGAAGG	Coding Region	HP0036	HYPOTHETICAL PROTEIEN	470	480	501
Ctrl pH7	m6A	35660	+	4.31	GAGG	Coding Region	HP0036	HYPOTHETICAL PROTEIEN	476	401	429
Ctrl pH7	m6A	35742	-	4.89	YCGRATD	Coding Region	HP0036	HYPOTHETICAL PROTEIEN	480	549	553
Ctrl pH7	m6A	35746	+	4.93	GATC	Coding Region	HP0036	HYPOTHETICAL PROTEIEN	470	579	630
Ctrl pH7	m6A	35747	-	7.54	GATC	Coding Region	HP0036	HYPOTHETICAL PROTEIEN	481	599	799
Ctrl pH7	m6A	35894	+	6.31	GAGG	Coding Region	HP0036	HYPOTHETICAL PROTEIEN	451	543	568
Ctrl pH7	m6A	35907	-	4.97	RCGDAD	Coding Region	HP0036	HYPOTHETICAL PROTEIEN	471	540	569
Ctrl pH7	m6A	35928	+	4.5	GANTC	Coding Region	HP0036	HYPOTHETICAL PROTEIEN	457	476	517
Ctrl pH7	m6A	35930	-	5.1	GANTC	Coding Region	HP0036	HYPOTHETICAL PROTEIEN	460	529	553
Ctrl pH7	m4C	36075	-	4.3	TCTTC	Coding Region	HP0036	HYPOTHETICAL PROTEIEN	468	522	498
Ctrl pH7	m6A	36076	+	4.84	GAAGA	Coding Region	HP0036	HYPOTHETICAL PROTEIEN	474	508	520
Ctrl pH7	m6A	36109	+	5.57	GATC	Coding Region	HP0036	HYPOTHETICAL PROTEIEN	479	726	740
Ctrl pH7	m6A	36110	-	5.43	GATC	Coding Region	HP0036	HYPOTHETICAL PROTEIEN	489	709	709
Ctrl pH7	m6A	36159	+	5.37	GATC	Coding Region	HP0036	HYPOTHETICAL PROTEIEN	478	599	626
Ctrl pH7	m6A	36160	-	4.96	GATC	Coding Region	HP0036	HYPOTHETICAL PROTEIEN	482	606	631
Ctrl pH7	m6A	36174	+	6.97	GATC	Coding Region	HP0036	HYPOTHETICAL PROTEIEN	473	760	787
Ctrl pH7	m6A	36175	-	5.84	GATC	Coding Region	HP0036	HYPOTHETICAL PROTEIEN	479	734	737
Ctrl pH7	m6A	36190	+	2.84	RCGDAD	Coding Region	HP0036	HYPOTHETICAL PROTEIEN	469	208	238
Ctrl pH7	m6A	36380	-	2.22		Coding Region	HP0036	HYPOTHETICAL PROTEIEN	479	45	147
Ctrl pH7	m4C	36488	-	2.22		Promoter Region	HP0036	HYPOTHETICAL PROTEIEN	482	93	131
Ctrl pH7	m6A	36516	+	4.35	RCGDAD	Promoter Region	HP0036	HYPOTHETICAL PROTEIEN	470	464	481
Ctrl pH7	m6A	36603	-	4.18	GAGG	Coding Region	HP0037	ENERGY METABOLISM	479	462	486
Ctrl pH7	m6A	36653	+	5.67	CATG	Coding Region	HP0037	ENERGY METABOLISM	475	588	628
Ctrl pH7	m6A	36654	-	3.92	CATG	Coding Region	HP0037	ENERGY METABOLISM	483	520	498
Ctrl pH7	m6A	36694	+	5.93	CATG	Coding Region	HP0037	ENERGY METABOLISM	478	669	686
Ctrl pH7	m6A	36695	-	4.11	CATG	Coding Region	HP0037	ENERGY METABOLISM	481	485	509
Ctrl pH7	m6A	36731	-	4.44	GAAGA	Coding Region	HP0037	ENERGY METABOLISM	489	492	510
Ctrl pH7	m4C	36732	+	3.55	TCTTC	Coding Region	HP0037	ENERGY METABOLISM	479	425	449
Ctrl pH7	m4C	36744	+	2.01		Coding Region	HP0037	ENERGY METABOLISM	470	88	127
Ctrl pH7	m6A	36793	-	6.15	RCGDAD	Coding Region	HP0037	ENERGY METABOLISM	495	662	689
Ctrl pH7	m6A	36811	+	3.92	CATG	Coding Region	HP0037	ENERGY METABOLISM	480	425	469
Ctrl pH7	m6A	36812	-	5.25	CATG	Coding Region	HP0037	ENERGY METABOLISM	491	628	644
Ctrl pH7	m6A	36859	+	6	CATG	Coding Region	HP0037	ENERGY METABOLISM	483	652	705
Ctrl pH7	m6A	36860	-	5	CATG	Coding Region	HP0037	ENERGY METABOLISM	490	560	562
Ctrl pH7	m6A	36862	+	4.36	GATC	Coding Region	HP0037	ENERGY METABOLISM	483	610	566
Ctrl pH7	m6A	36863	-	4.53	GATC	Coding Region	HP0037	ENERGY METABOLISM	496	523	551
Ctrl pH7	m6A	36875	-	3.97	GAGG	Coding Region	HP0037	ENERGY METABOLISM	491	411	459
Ctrl pH7	m6A	36905	+	5.59	CATG	Coding Region	HP0037	ENERGY METABOLISM	482	617	618
Ctrl pH7	m6A	36906	-	4.33	CATG	Coding Region	HP0037	ENERGY METABOLISM	489	500	534
Ctrl pH7	m6A	36935	+	5.86	CATG	Coding Region	HP0037	ENERGY METABOLISM	482	675	684
Ctrl pH7	m6A	36936	-	4.74	CATG	Coding Region	HP0037	ENERGY METABOLISM	493	561	575
Ctrl pH7	m6A	37070	+	4.78	CATG	Coding Region	HP0037	ENERGY METABOLISM	488	543	571
Ctrl pH7	m6A	37071	-	4.83	CATG	Coding Region	HP0037	ENERGY METABOLISM	500	635	615
Ctrl pH7	m6A	37126	+	4.23	GAGG	Coding Region	HP0037	ENERGY METABOLISM	489	506	510
Ctrl pH7	m6A	37159	-	2.48	RCGDAD	Coding Region	HP0037	ENERGY METABOLISM	491	139	171
Ctrl pH7	m6A	37400	-	3.39	GAGG	Coding Region	HP0037	ENERGY METABOLISM	517	320	347
Ctrl pH7	m6A	37450	-	5.82	GAAGA	Coding Region	HP0037	ENERGY METABOLISM	525	639	662
Ctrl pH7	m4C	37451	+	5.29	TCTTC	Coding Region	HP0037	ENERGY METABOLISM	489	536	590
Ctrl pH7	m6A	37462	-	4.74	GAAGA	Coding Region	HP0037	ENERGY METABOLISM	518	537	581
Ctrl pH7	m4C	37463	+	4.08	TCTTC	Coding Region	HP0037	ENERGY METABOLISM	465	426	536
Ctrl pH7	m6A	37465	-	4.88	GAAGA	Coding Region	HP0037	ENERGY METABOLISM	491	517	594
Ctrl pH7	m4C	37466	+	4.06	TCTTC	Coding Region	HP0037	ENERGY METABOLISM	460	458	477
Ctrl pH7	m6A	37685	+	5.55	CATG	Intergenic Region			479	595	610
Ctrl pH7	m6A	37686	-	4.6	CATG	Intergenic Region			490	579	593
Ctrl pH7	m6A	37738	+	4.81	CATG	Coding Region	HP0038	HYPOTHETICAL PROTEIEN	478	567	581
Ctrl pH7	m6A	37739	-	5.35	CATG	Coding Region	HP0038	HYPOTHETICAL PROTEIEN	491	648	650
Ctrl pH7	m6A	37766	+	6.37	GCAG	Coding Region	HP0038	HYPOTHETICAL PROTEIEN	478	596	688
Ctrl pH7	m6A	37771	+	4.99	GATC	Coding Region	HP0038	HYPOTHETICAL PROTEIEN	485	659	682
Ctrl pH7	m6A	37772	-	5.87	GATC	Coding Region	HP0038	HYPOTHETICAL PROTEIEN	499	750	753
Ctrl pH7	m4C	37783	-	4.68	TCTTC	Coding Region	HP0038	HYPOTHETICAL PROTEIEN	476	504	530
Ctrl pH7	m6A	37784	+	6.5	GAAGA	Coding Region	HP0038	HYPOTHETICAL PROTEIEN	483	587	617
Ctrl pH7	m6A	37852	+	4.71	CATG	Coding Region	HP0038	HYPOTHETICAL PROTEIEN	486	530	592
Ctrl pH7	m6A	37853	-	4.67	CATG	Coding Region	HP0038	HYPOTHETICAL PROTEIEN	501	596	611
Ctrl pH7	m6A	37876	+	5.22	GAGG	Coding Region	HP0038	HYPOTHETICAL PROTEIEN	491	573	593
Ctrl pH7	m6A	37942	+	4.68	GATC	Coding Region	HP0038	HYPOTHETICAL PROTEIEN	490	547	575
Ctrl pH7	m6A	37943	-	6.04	GATC	Coding Region	HP0038	HYPOTHETICAL PROTEIEN	497	747	746
Ctrl pH7	m6A	37961	-	5.23	GCAG	Coding Region	HP0038	HYPOTHETICAL PROTEIEN	500	503	532
Ctrl pH7	m6A	38017	-	5.05	RCGDAD	Coding Region	HP0038	HYPOTHETICAL PROTEIEN	497	591	620
Ctrl pH7	m6A	38039	+	3.41	RCGDAD	Coding Region	HP0038	HYPOTHETICAL PROTEIEN	488	355	396
Ctrl pH7	m6A	38073	-	2.39		Coding Region	HP0038	HYPOTHETICAL PROTEIEN	478	144	175
Ctrl pH7	m6A	38090	+	4.62	RCGDAD	Coding Region	HP0038	HYPOTHETICAL PROTEIEN	486	511	562
Ctrl pH7	m6A	38091	-	2.26		Coding Region	HP0038	HYPOTHETICAL PROTEIEN	495	114	158
Ctrl pH7	m6A	38161	+	5.15	GCAG	Coding Region	HP0038	HYPOTHETICAL PROTEIEN	489	599	626
Ctrl pH7	m4C	38188	-	4.8	TCTTC	Coding Region	HP0038	HYPOTHETICAL PROTEIEN	500	522	547
Ctrl pH7	m6A	38189	+	4.61	GAAGA	Coding Region	HP0038	HYPOTHETICAL PROTEIEN	497	622	659
Ctrl pH7	m6A	38263	+	3.86	GATC	Coding Region	HP0038	HYPOTHETICAL PROTEIEN	509	430	470
Ctrl pH7	m6A	38264	-	5.39	GATC	Coding Region	HP0038	HYPOTHETICAL PROTEIEN	517	713	731
Ctrl pH7	m6A	38387	+	4.8	YCGRATD	Coding Region	HP0038	HYPOTHETICAL PROTEIEN	503	543	559
Ctrl pH7	m6A	38395	-	5.87	RCGDAD	Coding Region	HP0038	HYPOTHETICAL PROTEIEN	517	673	680
Ctrl pH7	m6A	38404	+	4.6	CATG	Coding Region	HP0038	HYPOTHETICAL PROTEIEN	498	520	555
Ctrl pH7	m6A	38405	-	4.75	CATG	Coding Region	HP0038	HYPOTHETICAL PROTEIEN	507	606	612
Ctrl pH7	m6A	38424	+	4.4	YCGRATD	Coding Region	HP0038	HYPOTHETICAL PROTEIEN	502	564	580
Ctrl pH7	m6A	38443	+	4.78		Coding Region	HP0038	HYPOTHETICAL PROTEIEN	489	300	345
Ctrl pH7	m6A	38451	-	2.71	HHTCAVNNNNNNTGY	Coding Region	HP0038	HYPOTHETICAL PROTEIEN	504	193	211
Ctrl pH7	m6A	38481	+	3.59	RCGDAD	Coding Region	HP0039	HYPOTHETICAL PROTEIEN	492	359	414
Ctrl pH7	m6A	38490	-	4.07	RCGDAD	Coding Region	HP0039	HYPOTHETICAL PROTEIEN	485	460	491
Ctrl pH7	m4C	38550	-	5.66	TCTTC	Coding Region	HP0039	HYPOTHETICAL PROTEIEN	481	559	564
Ctrl pH7	m6A	38551	+	3.88	GAAGA	Coding Region	HP0039	HYPOTHETICAL PROTEIEN	479	356	429
Ctrl pH7	m4C	38566	+	2		Coding Region	HP0039	HYPOTHETICAL PROTEIEN	404	103	115
Ctrl pH7	m6A	38593	+	4.43	GCAG	Coding Region	HP0039	HYPOTHETICAL PROTEIEN	471	460	505
Ctrl pH7	m6A	38692	-	4.56	RCGDAD	Coding Region	HP0039	HYPOTHETICAL PROTEIEN	462	508	530
Ctrl pH7	m6A	38800	+	4.82	GATC	Coding Region	HP0040	HYPOTHETICAL PROTEIEN	458	554	585
Ctrl pH7	m6A	38801	-	4.45	GATC	Coding Region	HP0040	HYPOTHETICAL PROTEIEN	463	511	554
Ctrl pH7	m4C	38834	+	2.85		Coding Region	HP0040	HYPOTHETICAL PROTEIEN	458	52	216
Ctrl pH7	m6A	38839	+	5.21	GANTC	Coding Region	HP0040	HYPOTHETICAL PROTEIEN	466	591	620
Ctrl pH7	m6A	38841	-	6.07	GANTC	Coding Region	HP0040	HYPOTHETICAL PROTEIEN	470	695	675
Ctrl pH7	m6A	38866	+	4.09	GAGG	Coding Region	HP0040	HYPOTHETICAL PROTEIEN	463	434	467
Ctrl pH7	m6A	38932	+	4.16	GCAG	Coding Region	HP0040	HYPOTHETICAL PROTEIEN	457	439	461
Ctrl pH7	m4C	38946	-	3.97	TCTTC	Coding Region	HP0040	HYPOTHETICAL PROTEIEN	448	437	435
Ctrl pH7	m6A	38947	+	4.86	GAAGA	Coding Region	HP0040	HYPOTHETICAL PROTEIEN	462	548	592
Ctrl pH7	m4C	39048	-	3.93	TCTTC	Coding Region	HP0040	HYPOTHETICAL PROTEIEN	435	425	449
Ctrl pH7	m6A	39049	+	3.43	GAAGA	Coding Region	HP0040	HYPOTHETICAL PROTEIEN	422	295	289
Ctrl pH7	m4C	39057	-	5.11	TCTTC	Coding Region	HP0040	HYPOTHETICAL PROTEIEN	443	511	570
Ctrl pH7	m6A	39058	+	3.52	GAAGA	Coding Region	HP0040	HYPOTHETICAL PROTEIEN	450	349	387
Ctrl pH7	m4C	39075	-	3.93	TCTTC	Coding Region	HP0040	HYPOTHETICAL PROTEIEN	442	431	477
Ctrl pH7	m6A	39076	+	4.26	GAAGA	Coding Region	HP0040	HYPOTHETICAL PROTEIEN	455	438	465
Ctrl pH7	m4C	39078	-	4.24	TCTTC	Coding Region	HP0040	HYPOTHETICAL PROTEIEN	443	361	442
Ctrl pH7	m6A	39079	+	4.35	GAAGA	Coding Region	HP0040	HYPOTHETICAL PROTEIEN	459	494	515
Ctrl pH7	m6A	39111	+	4.7	CATG	Coding Region	HP0040	HYPOTHETICAL PROTEIEN	461	537	573
Ctrl pH7	m6A	39112	-	5.25	CATG	Coding Region	HP0040	HYPOTHETICAL PROTEIEN	462	583	598
Ctrl pH7	m6A	39360	+	2.12		Coding Region	HP0040	HYPOTHETICAL PROTEIEN	458	96	124
Ctrl pH7	m6A	39368	-	2.06	HHTCAVNNNNNNTGY	Coding Region	HP0040	HYPOTHETICAL PROTEIEN	455	68	116
Ctrl pH7	m4C	39372	-	2.2	TCTTC	Coding Region	HP0040	HYPOTHETICAL PROTEIEN	457	251	148
Ctrl pH7	m6A	39373	+	4.75	GAAGA	Coding Region	HP0040	HYPOTHETICAL PROTEIEN	461	508	531
Ctrl pH7	m6A	39421	-	4.17	RCGDAD	Coding Region	HP0040	HYPOTHETICAL PROTEIEN	460	435	440
Ctrl pH7	m4C	39570	+	2.21		Coding Region	HP0041	HYPOTHETICAL PROTEIEN	464	33	157
Ctrl pH7	m6A	39575	+	4.26	GAGG	Coding Region	HP0041	HYPOTHETICAL PROTEIEN	472	451	484
Ctrl pH7	m4C	39730	-	3.22	TCTTC	Coding Region	HP0041	HYPOTHETICAL PROTEIEN	441	314	336
Ctrl pH7	m6A	39731	+	3.39	GAAGA	Coding Region	HP0041	HYPOTHETICAL PROTEIEN	447	344	360
Ctrl pH7	m6A	39747	-	3.6	GAGG	Coding Region	HP0041	HYPOTHETICAL PROTEIEN	458	384	422
Ctrl pH7	m6A	39793	-	4.54	GAAGA	Coding Region	HP0041	HYPOTHETICAL PROTEIEN	462	557	536
Ctrl pH7	m4C	39794	+	3.59	TCTTC	Coding Region	HP0041	HYPOTHETICAL PROTEIEN	464	445	424
Ctrl pH7	m4C	39862	-	3.98	TCTTC	Intergenic Region			443	466	435
Ctrl pH7	m6A	39863	+	3.3	GAAGA	Intergenic Region			437	303	316
Ctrl pH7	m6A	39880	+	5.66	CATG	Coding Region	HP0042	CELLULAR PROCESSES	467	638	661
Ctrl pH7	m6A	39881	-	3.62	CATG	Coding Region	HP0042	CELLULAR PROCESSES	463	374	449
Ctrl pH7	m6A	39956	-	4.9	RCGDAD	Coding Region	HP0042	CELLULAR PROCESSES	469	595	553
Ctrl pH7	m6A	39974	+	4.4	RCGDAD	Coding Region	HP0042	CELLULAR PROCESSES	478	515	530
Ctrl pH7	m6A	40018	+	4.82	GATC	Coding Region	HP0042	CELLULAR PROCESSES	472	605	649
Ctrl pH7	m6A	40019	-	5.26	GATC	Coding Region	HP0042	CELLULAR PROCESSES	467	658	677
Ctrl pH7	m6A	40040	+	3.66	GCAG	Coding Region	HP0042	CELLULAR PROCESSES	464	370	398
Ctrl pH7	m4C	40042	-	2.62		Coding Region	HP0042	CELLULAR PROCESSES	460	179	178
Ctrl pH7	m6A	40066	+	5.4	CATG	Coding Region	HP0042	CELLULAR PROCESSES	461	586	598
Ctrl pH7	m6A	40067	-	4.98	CATG	Coding Region	HP0042	CELLULAR PROCESSES	456	510	548
Ctrl pH7	m6A	40140	+	4.45	RCGDAD	Coding Region	HP0042	CELLULAR PROCESSES	479	537	580
Ctrl pH7	m6A	40181	+	4.87	CATG	Coding Region	HP0042	CELLULAR PROCESSES	465	517	530
Ctrl pH7	m6A	40182	-	3.71	CATG	Coding Region	HP0042	CELLULAR PROCESSES	469	443	465
Ctrl pH7	m6A	40195	+	4.5	CATG	Coding Region	HP0042	CELLULAR PROCESSES	467	506	526
Ctrl pH7	m6A	40196	-	5.57	CATG	Coding Region	HP0042	CELLULAR PROCESSES	464	595	621
Ctrl pH7	m6A	40292	-	4.83	GCAG	Coding Region	HP0042	CELLULAR PROCESSES	469	486	498
Ctrl pH7	m6A	40327	+	4.73	GATC	Coding Region	HP0042	CELLULAR PROCESSES	477	540	556
Ctrl pH7	m6A	40328	-	5.66	GATC	Coding Region	HP0042	CELLULAR PROCESSES	476	661	675
Ctrl pH7	m6A	40350	+	4.21	GAGG	Coding Region	HP0042	CELLULAR PROCESSES	470	389	409
Ctrl pH7	m6A	40362	+	5.48	DGAAGG	Coding Region	HP0042	CELLULAR PROCESSES	475	531	566
Ctrl pH7	m6A	40408	+	2.87	GAGG	Coding Region	HP0042	CELLULAR PROCESSES	474	224	258
Ctrl pH7	m6A	40420	+	4.06	CATG	Coding Region	HP0042	CELLULAR PROCESSES	466	451	481
Ctrl pH7	m6A	40421	-	4.62	CATG	Coding Region	HP0042	CELLULAR PROCESSES	468	574	599
Ctrl pH7	m6A	40426	+	4.44	GATC	Coding Region	HP0042	CELLULAR PROCESSES	465	506	573
Ctrl pH7	m6A	40427	-	5.16	GATC	Coding Region	HP0042	CELLULAR PROCESSES	464	730	657
Ctrl pH7	m6A	40494	+	3.81	DGAAGG	Coding Region	HP0042	CELLULAR PROCESSES	471	398	434
Ctrl pH7	m6A	40505	-	3.5	GAAGA	Coding Region	HP0042	CELLULAR PROCESSES	479	436	453
Ctrl pH7	m4C	40506	+	2.9	TCTTC	Coding Region	HP0042	CELLULAR PROCESSES	464	287	309
Ctrl pH7	m6A	40581	+	4.6	GANTC	Intergenic Region			476	543	568
Ctrl pH7	m6A	40583	-	6.64	GANTC	Intergenic Region			471	649	664
Ctrl pH7	m6A	40651	+	5.67	CATG	Coding Region	HP0043	PURINES, PYRIMIDINES, NUCLEOSIDES AND NUCLEOTIDES	469	568	605
Ctrl pH7	m6A	40652	-	5.03	CATG	Coding Region	HP0043	PURINES, PYRIMIDINES, NUCLEOSIDES AND NUCLEOTIDES	461	593	597
Ctrl pH7	m4C	40849	-	4.16	TCTTC	Coding Region	HP0043	PURINES, PYRIMIDINES, NUCLEOSIDES AND NUCLEOTIDES	464	446	496
Ctrl pH7	m6A	40850	+	4.44	GAAGA	Coding Region	HP0043	PURINES, PYRIMIDINES, NUCLEOSIDES AND NUCLEOTIDES	473	496	532
Ctrl pH7	m4C	40957	-	3.07	TCTTC	Coding Region	HP0043	PURINES, PYRIMIDINES, NUCLEOSIDES AND NUCLEOTIDES	472	294	316
Ctrl pH7	m6A	40958	+	5.11	GAAGA	Coding Region	HP0043	PURINES, PYRIMIDINES, NUCLEOSIDES AND NUCLEOTIDES	483	593	616
Ctrl pH7	m6A	40971	-	5.65	RCGDAD	Coding Region	HP0043	PURINES, PYRIMIDINES, NUCLEOSIDES AND NUCLEOTIDES	490	735	695
Ctrl pH7	m6A	40982	+	6.51	GATC	Coding Region	HP0043	PURINES, PYRIMIDINES, NUCLEOSIDES AND NUCLEOTIDES	474	720	763
Ctrl pH7	m6A	40983	-	8.14	GATC	Coding Region	HP0043	PURINES, PYRIMIDINES, NUCLEOSIDES AND NUCLEOTIDES	485	941	863
Ctrl pH7	m6A	41000	-	5.1	DGAAGG	Coding Region	HP0043	PURINES, PYRIMIDINES, NUCLEOSIDES AND NUCLEOTIDES	466	668	554
Ctrl pH7	m4C	41005	-	2.11		Coding Region	HP0043	PURINES, PYRIMIDINES, NUCLEOSIDES AND NUCLEOTIDES	477	122	136
Ctrl pH7	m6A	41009	+	4.2	RCGDAD	Coding Region	HP0043	PURINES, PYRIMIDINES, NUCLEOSIDES AND NUCLEOTIDES	483	507	536
Ctrl pH7	m6A	41036	+	5.62	GATC	Coding Region	HP0043	PURINES, PYRIMIDINES, NUCLEOSIDES AND NUCLEOTIDES	492	702	733
Ctrl pH7	m6A	41037	-	7.04	GATC	Coding Region	HP0043	PURINES, PYRIMIDINES, NUCLEOSIDES AND NUCLEOTIDES	488	803	783
Ctrl pH7	m6A	41139	+	4.26	GANTC	Coding Region	HP0043	PURINES, PYRIMIDINES, NUCLEOSIDES AND NUCLEOTIDES	496	472	497
Ctrl pH7	m6A	41141	-	5.86	GANTC	Coding Region	HP0043	PURINES, PYRIMIDINES, NUCLEOSIDES AND NUCLEOTIDES	500	653	657
Ctrl pH7	m6A	41212	+	5.16	CATG	Coding Region	HP0043	PURINES, PYRIMIDINES, NUCLEOSIDES AND NUCLEOTIDES	483	590	630
Ctrl pH7	m6A	41213	-	5.43	CATG	Coding Region	HP0043	PURINES, PYRIMIDINES, NUCLEOSIDES AND NUCLEOTIDES	494	668	684
Ctrl pH7	m6A	41258	+	3.96	CATG	Coding Region	HP0043	PURINES, PYRIMIDINES, NUCLEOSIDES AND NUCLEOTIDES	487	501	542
Ctrl pH7	m6A	41259	-	5.55	CATG	Coding Region	HP0043	PURINES, PYRIMIDINES, NUCLEOSIDES AND NUCLEOTIDES	490	618	656
Ctrl pH7	m6A	41297	+	5.57	GANTC	Coding Region	HP0043	PURINES, PYRIMIDINES, NUCLEOSIDES AND NUCLEOTIDES	489	670	687
Ctrl pH7	m6A	41299	-	5.7	GANTC	Coding Region	HP0043	PURINES, PYRIMIDINES, NUCLEOSIDES AND NUCLEOTIDES	500	709	706
Ctrl pH7	m6A	41315	+	5.01	RCGDAD	Coding Region	HP0043	PURINES, PYRIMIDINES, NUCLEOSIDES AND NUCLEOTIDES	484	590	604
Ctrl pH7	m6A	41332	+	8.19	GATC	Coding Region	HP0043	PURINES, PYRIMIDINES, NUCLEOSIDES AND NUCLEOTIDES	487	883	865
Ctrl pH7	m6A	41333	-	4.43	GATC	Coding Region	HP0043	PURINES, PYRIMIDINES, NUCLEOSIDES AND NUCLEOTIDES	500	582	603
Ctrl pH7	m6A	41356	+	4.58	CATG	Coding Region	HP0043	PURINES, PYRIMIDINES, NUCLEOSIDES AND NUCLEOTIDES	485	555	594
Ctrl pH7	m6A	41357	-	4.98	CATG	Coding Region	HP0043	PURINES, PYRIMIDINES, NUCLEOSIDES AND NUCLEOTIDES	498	590	643
Ctrl pH7	m4C	41371	-	5.22	TCTTC	Coding Region	HP0043	PURINES, PYRIMIDINES, NUCLEOSIDES AND NUCLEOTIDES	476	604	609
Ctrl pH7	m6A	41372	+	5.08	GAAGA	Coding Region	HP0043	PURINES, PYRIMIDINES, NUCLEOSIDES AND NUCLEOTIDES	482	632	622
Ctrl pH7	m6A	41374	+	4.89	CATG	Coding Region	HP0043	PURINES, PYRIMIDINES, NUCLEOSIDES AND NUCLEOTIDES	476	539	589
Ctrl pH7	m6A	41375	-	4.3	CATG	Coding Region	HP0043	PURINES, PYRIMIDINES, NUCLEOSIDES AND NUCLEOTIDES	493	474	525
Ctrl pH7	m4C	41476	-	3.9	TCTTC	Coding Region	HP0043	PURINES, PYRIMIDINES, NUCLEOSIDES AND NUCLEOTIDES	485	458	460
Ctrl pH7	m6A	41477	+	4.43	GAAGA	Coding Region	HP0043	PURINES, PYRIMIDINES, NUCLEOSIDES AND NUCLEOTIDES	471	491	511
Ctrl pH7	m6A	41512	+	5.48	GANTC	Coding Region	HP0043	PURINES, PYRIMIDINES, NUCLEOSIDES AND NUCLEOTIDES	484	587	627
Ctrl pH7	m6A	41514	-	4.5	GANTC	Coding Region	HP0043	PURINES, PYRIMIDINES, NUCLEOSIDES AND NUCLEOTIDES	503	573	568
Ctrl pH7	m6A	41675	+	2.27	GAGG	Coding Region	HP0043	PURINES, PYRIMIDINES, NUCLEOSIDES AND NUCLEOTIDES	489	69	54
Ctrl pH7	m6A	41753	+	5.09	CATG	Coding Region	HP0043	PURINES, PYRIMIDINES, NUCLEOSIDES AND NUCLEOTIDES	490	586	594
Ctrl pH7	m6A	41754	-	5.26	CATG	Coding Region	HP0043	PURINES, PYRIMIDINES, NUCLEOSIDES AND NUCLEOTIDES	507	658	671
Ctrl pH7	m6A	41879	+	4.08	GATC	Coding Region	HP0043	PURINES, PYRIMIDINES, NUCLEOSIDES AND NUCLEOTIDES	484	574	493
Ctrl pH7	m6A	41880	-	6.04	GATC	Coding Region	HP0043	PURINES, PYRIMIDINES, NUCLEOSIDES AND NUCLEOTIDES	507	825	793
Ctrl pH7	m6A	41909	+	3.83	GANTC	Coding Region	HP0043	PURINES, PYRIMIDINES, NUCLEOSIDES AND NUCLEOTIDES	474	416	432
Ctrl pH7	m6A	41911	-	3.55	GANTC	Coding Region	HP0043	PURINES, PYRIMIDINES, NUCLEOSIDES AND NUCLEOTIDES	502	299	236
Ctrl pH7	m6A	41962	+	5.85	GATC	Coding Region	HP0043	PURINES, PYRIMIDINES, NUCLEOSIDES AND NUCLEOTIDES	486	760	767
Ctrl pH7	m6A	41963	-	6	GATC	Coding Region	HP0043	PURINES, PYRIMIDINES, NUCLEOSIDES AND NUCLEOTIDES	506	706	707
Ctrl pH7	m6A	42011	+	4.51	GAAGA	Coding Region	HP0043	PURINES, PYRIMIDINES, NUCLEOSIDES AND NUCLEOTIDES	480	521	539
Ctrl pH7	m6A	42196	+	3.99	CATG	Coding Region	HP0044	CELL ENVELOPE	489	452	503
Ctrl pH7	m6A	42197	-	3.74	CATG	Coding Region	HP0044	CELL ENVELOPE	507	464	468
Ctrl pH7	m6A	42213	-	6.62	GAAGA	Coding Region	HP0044	CELL ENVELOPE	510	742	762
Ctrl pH7	m4C	42214	+	3.7	TCTTC	Coding Region	HP0044	CELL ENVELOPE	471	448	476
Ctrl pH7	m6A	42237	+	3.02	GATC	Coding Region	HP0044	CELL ENVELOPE	489	553	238
Ctrl pH7	m6A	42238	-	4.97	TCGA,GATC	Coding Region	HP0044	CELL ENVELOPE	509	657	659
Ctrl pH7	m6A	42241	+	5.24	TCGA,GATC	Coding Region	HP0044	CELL ENVELOPE	488	650	655
Ctrl pH7	m6A	42242	-	5	GATC	Coding Region	HP0044	CELL ENVELOPE	507	776	684
Ctrl pH7	m4C	42255	-	2.91	TCTTC	Coding Region	HP0044	CELL ENVELOPE	489	287	319
Ctrl pH7	m6A	42256	+	3.99	GAAGA	Coding Region	HP0044	CELL ENVELOPE	488	487	519
Ctrl pH7	m6A	42268	+	4.69	GATC	Coding Region	HP0044	CELL ENVELOPE	489	582	576
Ctrl pH7	m6A	42269	-	6.25	GATC	Coding Region	HP0044	CELL ENVELOPE	499	797	798
Ctrl pH7	m6A	42382	+	3.9	CATG	Coding Region	HP0044	CELL ENVELOPE	494	487	523
Ctrl pH7	m6A	42383	-	5.05	CATG	Coding Region	HP0044	CELL ENVELOPE	517	578	614
Ctrl pH7	m6A	42410	+	3.64	YCGRATD	Coding Region	HP0044	CELL ENVELOPE	504	334	351
Ctrl pH7	m6A	42459	+	6.01	CATG	Coding Region	HP0044	CELL ENVELOPE	506	627	655
Ctrl pH7	m6A	42460	-	5.13	CATG	Coding Region	HP0044	CELL ENVELOPE	522	608	638
Ctrl pH7	m6A	42465	+	4.39	RCGDAD	Coding Region	HP0044	CELL ENVELOPE	506	566	575
Ctrl pH7	m6A	42515	+	5.09	RCGDAD	Coding Region	HP0044	CELL ENVELOPE	515	647	657
Ctrl pH7	m6A	42628	+	4.64	GAGG	Coding Region	HP0044	CELL ENVELOPE	511	552	575
Ctrl pH7	m6A	42670	+	4.38	CATG	Coding Region	HP0044	CELL ENVELOPE	513	536	571
Ctrl pH7	m6A	42671	-	5.46	CATG	Coding Region	HP0044	CELL ENVELOPE	530	635	646
Ctrl pH7	m6A	42678	+	5.24	GCAG	Coding Region	HP0044	CELL ENVELOPE	515	598	600
Ctrl pH7	m6A	42716	+	5.62	ACANNNNNNNNTAG	Coding Region	HP0044	CELL ENVELOPE	515	645	675
Ctrl pH7	m6A	42725	-	5.67	CTANNNNNNNNTGT	Coding Region	HP0044	CELL ENVELOPE	539	682	704
Ctrl pH7	m6A	42739	+	4.73	RCGDAD	Coding Region	HP0044	CELL ENVELOPE	519	579	642
Ctrl pH7	m6A	42751	+	4.66	RCGDAD	Coding Region	HP0044	CELL ENVELOPE	518	561	592
Ctrl pH7	m6A	42796	+	4.52	CATG	Coding Region	HP0044	CELL ENVELOPE	522	569	584
Ctrl pH7	m6A	42797	-	3.27	CATG	Coding Region	HP0044	CELL ENVELOPE	535	413	423
Ctrl pH7	m6A	42861	+	6.52	GATC	Coding Region	HP0044	CELL ENVELOPE	534	761	780
Ctrl pH7	m6A	42862	-	3.71	GATC	Coding Region	HP0044	CELL ENVELOPE	547	522	478
Ctrl pH7	m6A	42997	+	2.34		Coding Region	HP0044	CELL ENVELOPE	538	141	178
Ctrl pH7	m6A	43079	+	2.13		Coding Region	HP0044	CELL ENVELOPE	536	97	134
Ctrl pH7	m6A	43099	+	4.13	GATC	Coding Region	HP0044	CELL ENVELOPE	530	592	614
Ctrl pH7	m6A	43100	-	5.27	GATC	Coding Region	HP0044	CELL ENVELOPE	549	768	779
Ctrl pH7	m6A	43112	+	4.91	GCAG	Coding Region	HP0044	CELL ENVELOPE	531	625	645
Ctrl pH7	m6A	43167	+	4.35	CATG	Promoter Region	HP0045	PURINES, PYRIMIDINES, NUCLEOSIDES AND NUCLEOTIDES	529	511	537
Ctrl pH7	m6A	43168	-	4.54	CATG	Promoter Region	HP0045	PURINES, PYRIMIDINES, NUCLEOSIDES AND NUCLEOTIDES	549	657	651
Ctrl pH7	m6A	43279	+	4.64	CATG	Coding Region	HP0045	PURINES, PYRIMIDINES, NUCLEOSIDES AND NUCLEOTIDES	531	595	606
Ctrl pH7	m6A	43280	-	4.73	CATG	Coding Region	HP0045	PURINES, PYRIMIDINES, NUCLEOSIDES AND NUCLEOTIDES	550	655	677
Ctrl pH7	m6A	43289	+	4.61	GCAG	Coding Region	HP0045	PURINES, PYRIMIDINES, NUCLEOSIDES AND NUCLEOTIDES	541	524	563
Ctrl pH7	m6A	43356	+	4.81	RCGDAD	Coding Region	HP0045	PURINES, PYRIMIDINES, NUCLEOSIDES AND NUCLEOTIDES	544	648	659
Ctrl pH7	m6A	43459	+	5.19	CATG	Coding Region	HP0045	PURINES, PYRIMIDINES, NUCLEOSIDES AND NUCLEOTIDES	559	677	687
Ctrl pH7	m6A	43460	-	4.63	CATG	Coding Region	HP0045	PURINES, PYRIMIDINES, NUCLEOSIDES AND NUCLEOTIDES	565	608	623
Ctrl pH7	m6A	43466	+	5.47	GATC	Coding Region	HP0045	PURINES, PYRIMIDINES, NUCLEOSIDES AND NUCLEOTIDES	559	773	792
Ctrl pH7	m6A	43467	-	4.67	GATC	Coding Region	HP0045	PURINES, PYRIMIDINES, NUCLEOSIDES AND NUCLEOTIDES	570	739	710
Ctrl pH7	m6A	43480	+	4.7	CATG	Coding Region	HP0045	PURINES, PYRIMIDINES, NUCLEOSIDES AND NUCLEOTIDES	555	635	659
Ctrl pH7	m6A	43481	-	3.56	CATG	Coding Region	HP0045	PURINES, PYRIMIDINES, NUCLEOSIDES AND NUCLEOTIDES	567	467	477
Ctrl pH7	m6A	43511	-	3.79	GAGG	Coding Region	HP0045	PURINES, PYRIMIDINES, NUCLEOSIDES AND NUCLEOTIDES	571	334	316
Ctrl pH7	m6A	43529	+	6.62	GANTC	Coding Region	HP0045	PURINES, PYRIMIDINES, NUCLEOSIDES AND NUCLEOTIDES	559	850	845
Ctrl pH7	m6A	43530	-	5.22	YCGAATC	Coding Region	HP0045	PURINES, PYRIMIDINES, NUCLEOSIDES AND NUCLEOTIDES	576	629	744
Ctrl pH7	m6A	43531	-	8.4	GANTC	Coding Region	HP0045	PURINES, PYRIMIDINES, NUCLEOSIDES AND NUCLEOTIDES	578	733	813
Ctrl pH7	m4C	43535	-	2.77		Coding Region	HP0045	PURINES, PYRIMIDINES, NUCLEOSIDES AND NUCLEOTIDES	577	150	206
Ctrl pH7	m6A	43550	-	5.05	ATTAAT	Coding Region	HP0045	PURINES, PYRIMIDINES, NUCLEOSIDES AND NUCLEOTIDES	569	773	646
Ctrl pH7	m6A	43553	+	5.05	ATTAAT	Coding Region	HP0045	PURINES, PYRIMIDINES, NUCLEOSIDES AND NUCLEOTIDES	570	753	717
Ctrl pH7	m6A	43582	-	4.09	RCGDAD	Coding Region	HP0045	PURINES, PYRIMIDINES, NUCLEOSIDES AND NUCLEOTIDES	568	628	579
Ctrl pH7	m6A	43644	+	4.54	RCGDAD	Coding Region	HP0045	PURINES, PYRIMIDINES, NUCLEOSIDES AND NUCLEOTIDES	580	565	597
Ctrl pH7	m6A	43648	-	5.9	RCGDAD	Coding Region	HP0045	PURINES, PYRIMIDINES, NUCLEOSIDES AND NUCLEOTIDES	591	760	788
Ctrl pH7	m4C	43765	-	5.03	TCTTC	Coding Region	HP0045	PURINES, PYRIMIDINES, NUCLEOSIDES AND NUCLEOTIDES	581	632	676
Ctrl pH7	m6A	43766	+	3.58	GAAGA	Coding Region	HP0045	PURINES, PYRIMIDINES, NUCLEOSIDES AND NUCLEOTIDES	548	390	430
Ctrl pH7	m6A	43780	+	5.16	CATG	Coding Region	HP0045	PURINES, PYRIMIDINES, NUCLEOSIDES AND NUCLEOTIDES	582	726	750
Ctrl pH7	m6A	43781	-	5.05	CATG	Coding Region	HP0045	PURINES, PYRIMIDINES, NUCLEOSIDES AND NUCLEOTIDES	593	636	659
Ctrl pH7	m6A	43899	+	4.7	GANTC	Coding Region	HP0045	PURINES, PYRIMIDINES, NUCLEOSIDES AND NUCLEOTIDES	583	665	692
Ctrl pH7	m6A	43901	-	6.23	GANTC	Coding Region	HP0045	PURINES, PYRIMIDINES, NUCLEOSIDES AND NUCLEOTIDES	594	812	827
Ctrl pH7	m4C	43981	-	3.2	TCTTC	Coding Region	HP0045	PURINES, PYRIMIDINES, NUCLEOSIDES AND NUCLEOTIDES	579	400	427
Ctrl pH7	m6A	43982	+	6.77	GAAGA	Coding Region	HP0045	PURINES, PYRIMIDINES, NUCLEOSIDES AND NUCLEOTIDES	567	761	782
Ctrl pH7	m6A	44015	+	4.99	CTANNNNNNNNTGT	Coding Region	HP0045	PURINES, PYRIMIDINES, NUCLEOSIDES AND NUCLEOTIDES	577	650	692
Ctrl pH7	m6A	44024	-	3.96	ACANNNNNNNNTAG	Coding Region	HP0045	PURINES, PYRIMIDINES, NUCLEOSIDES AND NUCLEOTIDES	588	502	518
Ctrl pH7	m6A	44056	+	2.95	CATG	Coding Region	HP0045	PURINES, PYRIMIDINES, NUCLEOSIDES AND NUCLEOTIDES	572	377	274
Ctrl pH7	m6A	44057	-	4.41	CATG	Coding Region	HP0045	PURINES, PYRIMIDINES, NUCLEOSIDES AND NUCLEOTIDES	576	658	670
Ctrl pH7	m6A	44060	+	7	GCAG	Coding Region	HP0045	PURINES, PYRIMIDINES, NUCLEOSIDES AND NUCLEOTIDES	572	757	794
Ctrl pH7	m6A	44126	+	4.01	GCAG	Coding Region	HP0045	PURINES, PYRIMIDINES, NUCLEOSIDES AND NUCLEOTIDES	563	475	509
Ctrl pH7	m6A	44168	+	3.9	GAGG	Coding Region	HP0045	PURINES, PYRIMIDINES, NUCLEOSIDES AND NUCLEOTIDES	567	477	505
Ctrl pH7	m6A	44212	-	2.16	RCGDAD	Intergenic Region			586	100	140
Ctrl pH7	m6A	44254	+	6.6	GATC	Intergenic Region			571	866	899
Ctrl pH7	m6A	44255	-	4.49	GATC	Intergenic Region			578	652	677
Ctrl pH7	m6A	44476	+	4.7	CATG	Intergenic Region			576	655	659
Ctrl pH7	m6A	44477	-	5.61	CATG	Intergenic Region			588	779	794
Ctrl pH7	m6A	44481	+	6.45	GATC	Intergenic Region			578	917	937
Ctrl pH7	m6A	44482	-	5.15	GATC	Intergenic Region			586	769	791
Ctrl pH7	m4C	44508	+	2.07		Intergenic Region			527	157	160
Ctrl pH7	m6A	44511	-	4.72	GAGG	Intergenic Region			579	606	588
Ctrl pH7	m6A	44555	+	3.73	GAGG	Intergenic Region			572	384	415
Ctrl pH7	m6A	44686	-	3.95	ATTAAT	Intergenic Region			567	560	541
Ctrl pH7	m6A	44689	+	6.3	ATTAAT	Intergenic Region			585	847	838
Ctrl pH7	m6A	44789	+	5.4	CTANNNNNNNNTGT	Intergenic Region			560	639	681
Ctrl pH7	m6A	44798	-	6.08	ACANNNNNNNNTAG	Intergenic Region			570	711	730
Ctrl pH7	m6A	44840	-	3.21	GCAG	Intergenic Region			573	337	408
Ctrl pH7	m6A	44989	+	4.4	GANTC	Intergenic Region			581	657	645
Ctrl pH7	m6A	44991	-	4.14	GANTC	Intergenic Region			582	557	567
Ctrl pH7	m6A	45010	+	4.47	GCAG	Intergenic Region			583	583	611
Ctrl pH7	m6A	45062	-	5.08	RCGDAD	Coding Region	HP0047	CENTRAL INTERMEDIARY METABOLISM	575	636	605
Ctrl pH7	m6A	45069	-	4.47	GAGG	Coding Region	HP0047	CENTRAL INTERMEDIARY METABOLISM	579	520	552
Ctrl pH7	m6A	45078	-	3.91	GAGG	Coding Region	HP0047	CENTRAL INTERMEDIARY METABOLISM	586	362	326
Ctrl pH7	m6A	45100	+	6.31	CATG	Coding Region	HP0047	CENTRAL INTERMEDIARY METABOLISM	590	769	808
Ctrl pH7	m6A	45101	-	4.86	CATG	Coding Region	HP0047	CENTRAL INTERMEDIARY METABOLISM	581	722	728
Ctrl pH7	m6A	45137	+	2.11	HHTCAVNNNNNNTGY	Coding Region	HP0047	CENTRAL INTERMEDIARY METABOLISM	573	134	141
Ctrl pH7	m6A	45145	-	2.36		Coding Region	HP0047	CENTRAL INTERMEDIARY METABOLISM	586	164	184
Ctrl pH7	m6A	45227	-	2.32		Coding Region	HP0047	CENTRAL INTERMEDIARY METABOLISM	573	157	194
Ctrl pH7	m6A	45243	-	2.75	GAGG	Coding Region	HP0047	CENTRAL INTERMEDIARY METABOLISM	579	238	251
Ctrl pH7	m6A	45259	+	3.96	RCGDAD	Coding Region	HP0047	CENTRAL INTERMEDIARY METABOLISM	587	527	557
Ctrl pH7	m6A	45297	-	5	GAAGA	Coding Region	HP0047	CENTRAL INTERMEDIARY METABOLISM	580	627	633
Ctrl pH7	m4C	45298	+	3.32	TCTTC	Coding Region	HP0047	CENTRAL INTERMEDIARY METABOLISM	558	456	423
Ctrl pH7	m6A	45317	-	2.02		Coding Region	HP0047	CENTRAL INTERMEDIARY METABOLISM	578	10	123
Ctrl pH7	m6A	45318	-	4.28	GAAGA	Coding Region	HP0047	CENTRAL INTERMEDIARY METABOLISM	577	520	558
Ctrl pH7	m4C	45319	+	3.04	TCTTC	Coding Region	HP0047	CENTRAL INTERMEDIARY METABOLISM	564	290	389
Ctrl pH7	m6A	45321	-	5.16	GAAGA	Coding Region	HP0047	CENTRAL INTERMEDIARY METABOLISM	579	577	642
Ctrl pH7	m4C	45322	+	4.68	TCTTC	Coding Region	HP0047	CENTRAL INTERMEDIARY METABOLISM	571	579	671
Ctrl pH7	m6A	45359	-	4.82	RCGDAD	Coding Region	HP0047	CENTRAL INTERMEDIARY METABOLISM	582	664	676
Ctrl pH7	m6A	45407	+	2.12		Coding Region	HP0047	CENTRAL INTERMEDIARY METABOLISM	599	56	145
Ctrl pH7	m6A	45419	+	5.59	GATC	Coding Region	HP0047	CENTRAL INTERMEDIARY METABOLISM	606	887	912
Ctrl pH7	m6A	45420	-	6.06	GATC	Coding Region	HP0047	CENTRAL INTERMEDIARY METABOLISM	592	831	881
Ctrl pH7	m6A	45456	+	3.85	GCAG	Coding Region	HP0047	CENTRAL INTERMEDIARY METABOLISM	608	480	498
Ctrl pH7	m6A	45476	+	5.4	GANTC	Coding Region	HP0047	CENTRAL INTERMEDIARY METABOLISM	603	733	792
Ctrl pH7	m6A	45477	-	4.19	RCGDAD	Coding Region	HP0047	CENTRAL INTERMEDIARY METABOLISM	587	473	613
Ctrl pH7	m6A	45478	-	6.44	GANTC	Coding Region	HP0047	CENTRAL INTERMEDIARY METABOLISM	595	758	827
Ctrl pH7	m6A	45499	-	4.42	RCGDAD	Coding Region	HP0047	CENTRAL INTERMEDIARY METABOLISM	594	632	698
Ctrl pH7	m6A	45524	+	5.06	CATG	Coding Region	HP0047	CENTRAL INTERMEDIARY METABOLISM	593	690	710
Ctrl pH7	m6A	45525	-	4.97	CATG	Coding Region	HP0047	CENTRAL INTERMEDIARY METABOLISM	587	744	732
Ctrl pH7	m4C	45582	-	3.84	TCTTC	Coding Region	HP0047	CENTRAL INTERMEDIARY METABOLISM	570	523	512
Ctrl pH7	m6A	45583	+	4.15	GAAGA	Coding Region	HP0047	CENTRAL INTERMEDIARY METABOLISM	589	436	488
Ctrl pH7	m6A	45613	+	4.26	GCAG	Coding Region	HP0047	CENTRAL INTERMEDIARY METABOLISM	595	544	584
Ctrl pH7	m6A	45675	+	4.89	GAGG	Coding Region	HP0047	CENTRAL INTERMEDIARY METABOLISM	598	661	681
Ctrl pH7	m6A	45753	-	5.63	GAAGA	Coding Region	HP0047	CENTRAL INTERMEDIARY METABOLISM	599	817	749
Ctrl pH7	m4C	45754	+	5.52	TCTTC	Coding Region	HP0047	CENTRAL INTERMEDIARY METABOLISM	592	782	750
Ctrl pH7	m6A	45813	-	4.28	RCGDAD	Coding Region	HP0047	CENTRAL INTERMEDIARY METABOLISM	572	560	570
Ctrl pH7	m6A	45885	-	4.67	RCGDAD	Coding Region	HP0047	CENTRAL INTERMEDIARY METABOLISM	579	699	691
Ctrl pH7	m6A	45930	-	5.95	GAAGA	Coding Region	HP0047	CENTRAL INTERMEDIARY METABOLISM	584	738	738
Ctrl pH7	m4C	45931	+	2.11	TCTTC	Coding Region	HP0047	CENTRAL INTERMEDIARY METABOLISM	593	130	146
Ctrl pH7	m6A	45975	+	5.39	GANTC	Coding Region	HP0047	CENTRAL INTERMEDIARY METABOLISM	599	727	771
Ctrl pH7	m6A	45977	-	3.59	GANTC	Coding Region	HP0047	CENTRAL INTERMEDIARY METABOLISM	580	428	438
Ctrl pH7	m6A	46007	-	2.89	RCGDAD,GAGG	Coding Region	HP0047	CENTRAL INTERMEDIARY METABOLISM	583	294	315
Ctrl pH7	m6A	46018	+	5.78	CATG	Coding Region	HP0047	CENTRAL INTERMEDIARY METABOLISM	592	689	738
Ctrl pH7	m6A	46019	-	4.12	CATG	Coding Region	HP0047	CENTRAL INTERMEDIARY METABOLISM	578	534	581
Ctrl pH7	m6A	46028	-	5.1	RCGDAD	Coding Region	HP0047	CENTRAL INTERMEDIARY METABOLISM	586	660	634
Ctrl pH7	m6A	46073	-	5.67	RCGDAD	Coding Region	HP0048	REGULATORY FUNCTIONS	583	735	760
Ctrl pH7	m6A	46104	-	5.75	GCAG	Coding Region	HP0048	REGULATORY FUNCTIONS	575	723	733
Ctrl pH7	m6A	46142	-	5.26	GCAG	Coding Region	HP0048	REGULATORY FUNCTIONS	585	645	681
Ctrl pH7	m6A	46146	-	5.03	GAGG	Coding Region	HP0048	REGULATORY FUNCTIONS	588	900	471
Ctrl pH7	m6A	46156	-	4.27	GAGG	Coding Region	HP0048	REGULATORY FUNCTIONS	581	583	560
Ctrl pH7	m6A	46212	-	3.01	GCAG	Coding Region	HP0048	REGULATORY FUNCTIONS	582	323	345
Ctrl pH7	m6A	46225	+	6.23	CATG	Coding Region	HP0048	REGULATORY FUNCTIONS	590	827	868
Ctrl pH7	m6A	46226	-	4.09	CATG	Coding Region	HP0048	REGULATORY FUNCTIONS	584	484	511
Ctrl pH7	m6A	46391	+	5.58	GATC	Coding Region	HP0048	REGULATORY FUNCTIONS	579	738	766
Ctrl pH7	m6A	46392	-	5.08	GATC	Coding Region	HP0048	REGULATORY FUNCTIONS	573	825	794
Ctrl pH7	m6A	46427	-	5.27	GCAG	Coding Region	HP0048	REGULATORY FUNCTIONS	561	614	639
Ctrl pH7	m6A	46438	-	4.78	GCAG	Coding Region	HP0048	REGULATORY FUNCTIONS	565	593	604
Ctrl pH7	m6A	46450	+	6.58	CTANNNNNNNNTGT	Coding Region	HP0048	REGULATORY FUNCTIONS	565	699	741
Ctrl pH7	m6A	46459	-	5.67	ACANNNNNNNNTAG	Coding Region	HP0048	REGULATORY FUNCTIONS	574	697	695
Ctrl pH7	m6A	46537	+	3.91	CATG	Coding Region	HP0048	REGULATORY FUNCTIONS	569	508	562
Ctrl pH7	m6A	46538	-	5.5	CATG	Coding Region	HP0048	REGULATORY FUNCTIONS	567	719	755
Ctrl pH7	m6A	46561	-	5.26	RCGDAD	Coding Region	HP0048	REGULATORY FUNCTIONS	570	740	663
Ctrl pH7	m6A	46565	-	4.76	GAAGA	Coding Region	HP0048	REGULATORY FUNCTIONS	574	593	619
Ctrl pH7	m4C	46566	+	3.61	TCTTC	Coding Region	HP0048	REGULATORY FUNCTIONS	550	472	495
Ctrl pH7	m6A	46655	+	4.6	GATC	Coding Region	HP0048	REGULATORY FUNCTIONS	575	644	700
Ctrl pH7	m6A	46656	-	5.47	GATC	Coding Region	HP0048	REGULATORY FUNCTIONS	582	813	838
Ctrl pH7	m6A	46685	-	5.02	GAAGA	Coding Region	HP0048	REGULATORY FUNCTIONS	584	639	639
Ctrl pH7	m4C	46686	+	5.27	TCTTC	Coding Region	HP0048	REGULATORY FUNCTIONS	571	672	710
Ctrl pH7	m6A	46703	-	3.93	GAAGA	Coding Region	HP0048	REGULATORY FUNCTIONS	585	506	514
Ctrl pH7	m4C	46704	+	3.66	TCTTC	Coding Region	HP0048	REGULATORY FUNCTIONS	566	478	515
Ctrl pH7	m6A	46736	-	2	RCGDAD	Coding Region	HP0048	REGULATORY FUNCTIONS	582	65	111
Ctrl pH7	m6A	46813	+	5.39	RCGDAD,GATC	Coding Region	HP0048	REGULATORY FUNCTIONS	573	786	814
Ctrl pH7	m6A	46814	-	5.63	GATC	Coding Region	HP0048	REGULATORY FUNCTIONS	576	746	748
Ctrl pH7	m6A	46855	+	4.85	CATG	Coding Region	HP0048	REGULATORY FUNCTIONS	575	635	654
Ctrl pH7	m6A	46856	-	5.05	CATG	Coding Region	HP0048	REGULATORY FUNCTIONS	577	691	691
Ctrl pH7	m6A	46885	+	5.1	RCGDAD	Coding Region	HP0048	REGULATORY FUNCTIONS	573	650	681
Ctrl pH7	m6A	47145	+	2.51		Coding Region	HP0048	REGULATORY FUNCTIONS	586	57	183
Ctrl pH7	m6A	47150	+	4.56	GAGG	Coding Region	HP0048	REGULATORY FUNCTIONS	585	523	538
Ctrl pH7	m6A	47183	+	4.88	CATG	Coding Region	HP0048	REGULATORY FUNCTIONS	581	640	694
Ctrl pH7	m6A	47184	-	5.73	CATG	Coding Region	HP0048	REGULATORY FUNCTIONS	579	721	755
Ctrl pH7	m6A	47192	+	4.68	RCGDAD	Coding Region	HP0048	REGULATORY FUNCTIONS	583	748	722
Ctrl pH7	m6A	47206	+	5.71	CATG	Coding Region	HP0048	REGULATORY FUNCTIONS	577	788	822
Ctrl pH7	m6A	47207	-	5.74	CATG	Coding Region	HP0048	REGULATORY FUNCTIONS	578	651	673
Ctrl pH7	m6A	47210	-	7.61	GCAG	Coding Region	HP0048	REGULATORY FUNCTIONS	575	728	758
Ctrl pH7	m6A	47300	-	4.85	GAGG	Coding Region	HP0048	REGULATORY FUNCTIONS	565	564	594
Ctrl pH7	m6A	47318	+	4.63	GAGG	Coding Region	HP0048	REGULATORY FUNCTIONS	563	555	585
Ctrl pH7	m6A	47330	-	4.22	RCGDAD	Coding Region	HP0048	REGULATORY FUNCTIONS	547	557	549
Ctrl pH7	m4C	47335	-	4.48		Coding Region	HP0048	REGULATORY FUNCTIONS	562	195	496
Ctrl pH7	m6A	47380	+	6.08	CATG	Coding Region	HP0048	REGULATORY FUNCTIONS	559	802	836
Ctrl pH7	m6A	47381	-	4.24	CATG	Coding Region	HP0048	REGULATORY FUNCTIONS	555	576	610
Ctrl pH7	m6A	47463	-	3.66	RCGDAD	Coding Region	HP0048	REGULATORY FUNCTIONS	567	455	410
Ctrl pH7	m6A	47530	+	6.04	CATG	Coding Region	HP0048	REGULATORY FUNCTIONS	559	776	827
Ctrl pH7	m6A	47531	-	4.77	CATG	Coding Region	HP0048	REGULATORY FUNCTIONS	565	603	642
Ctrl pH7	m6A	47561	+	4.52	CATG	Coding Region	HP0048	REGULATORY FUNCTIONS	559	550	587
Ctrl pH7	m6A	47562	-	4.36	CATG	Coding Region	HP0048	REGULATORY FUNCTIONS	563	597	623
Ctrl pH7	m6A	47628	-	5.05	DGAAGG	Coding Region	HP0048	REGULATORY FUNCTIONS	557	634	654
Ctrl pH7	m6A	47653	-	4.78	GAGG	Coding Region	HP0048	REGULATORY FUNCTIONS	570	576	600
Ctrl pH7	m6A	47729	+	5.33	GANTC	Coding Region	HP0048	REGULATORY FUNCTIONS	549	653	667
Ctrl pH7	m6A	47731	-	6.36	GANTC	Coding Region	HP0048	REGULATORY FUNCTIONS	563	943	927
Ctrl pH7	m6A	47766	+	7.05	GCAG	Coding Region	HP0048	REGULATORY FUNCTIONS	553	756	784
Ctrl pH7	m6A	47832	+	5.26	GCAG	Coding Region	HP0048	REGULATORY FUNCTIONS	552	661	685
Ctrl pH7	m6A	47841	+	4.14	DGAAGG	Coding Region	HP0048	REGULATORY FUNCTIONS	561	593	576
Ctrl pH7	m6A	47931	+	4.98	RCGDAD	Coding Region	HP0048	REGULATORY FUNCTIONS	558	699	717
Ctrl pH7	m6A	48044	+	6.18	GATC	Coding Region	HP0048	REGULATORY FUNCTIONS	568	743	772
Ctrl pH7	m6A	48045	-	6.09	GATC	Coding Region	HP0048	REGULATORY FUNCTIONS	579	798	789
Ctrl pH7	m6A	48115	+	3.56	GAGG	Coding Region	HP0048	REGULATORY FUNCTIONS	565	242	271
Ctrl pH7	m6A	48147	+	5.65	GANTC	Coding Region	HP0048	REGULATORY FUNCTIONS	562	791	805
Ctrl pH7	m6A	48149	-	5.45	GANTC	Coding Region	HP0048	REGULATORY FUNCTIONS	572	725	743
Ctrl pH7	m6A	48195	-	4.74	RCGDAD	Coding Region	HP0048	REGULATORY FUNCTIONS	575	673	659
Ctrl pH7	m6A	48251	+	5.93	CATG	Coding Region	HP0048	REGULATORY FUNCTIONS	562	816	751
Ctrl pH7	m6A	48252	-	6.83	CATG	Coding Region	HP0048	REGULATORY FUNCTIONS	559	675	784
Ctrl pH7	m6A	48327	+	6.48	CATG	Coding Region	HP0048	REGULATORY FUNCTIONS	549	759	790
Ctrl pH7	m6A	48328	-	5.18	CATG	Coding Region	HP0048	REGULATORY FUNCTIONS	557	600	639
Ctrl pH7	m6A	48370	+	4.31	CTANNNNNNNNTGT	Coding Region	HP0049	HYPOTHETICAL PROTEIEN	548	543	577
Ctrl pH7	m6A	48379	-	3.74	ACANNNNNNNNTAG	Coding Region	HP0049	HYPOTHETICAL PROTEIEN	566	466	484
Ctrl pH7	m6A	48574	-	5.48	GAAGA	Coding Region	HP0049	HYPOTHETICAL PROTEIEN	546	742	761
Ctrl pH7	m4C	48575	+	4.7	TCTTC	Coding Region	HP0049	HYPOTHETICAL PROTEIEN	508	568	593
Ctrl pH7	m6A	48619	-	4.78	GAAGA	Coding Region	HP0049	HYPOTHETICAL PROTEIEN	543	605	632
Ctrl pH7	m4C	48620	+	3.49	TCTTC	Coding Region	HP0049	HYPOTHETICAL PROTEIEN	505	428	399
Ctrl pH7	m6A	48626	+	4.56	CATG	Coding Region	HP0049	HYPOTHETICAL PROTEIEN	529	548	596
Ctrl pH7	m6A	48627	-	5	CATG	Coding Region	HP0049	HYPOTHETICAL PROTEIEN	544	627	636
Ctrl pH7	m6A	48757	+	4.35	CATG	Coding Region	HP0049	HYPOTHETICAL PROTEIEN	527	543	594
Ctrl pH7	m6A	48758	-	4.76	CATG	Coding Region	HP0049	HYPOTHETICAL PROTEIEN	536	587	612
Ctrl pH7	m6A	48777	+	5.58	GANTC	Coding Region	HP0049	HYPOTHETICAL PROTEIEN	534	754	777
Ctrl pH7	m6A	48779	-	4.37	GANTC	Coding Region	HP0049	HYPOTHETICAL PROTEIEN	553	537	607
Ctrl pH7	m6A	48865	-	2.95	GAGG	Coding Region	HP0049	HYPOTHETICAL PROTEIEN	540	296	317
Ctrl pH7	m6A	49005	+	5.29	CATG	Coding Region	HP0049	HYPOTHETICAL PROTEIEN	538	651	688
Ctrl pH7	m6A	49006	-	5.4	CATG	Coding Region	HP0049	HYPOTHETICAL PROTEIEN	554	726	738
Ctrl pH7	m6A	49021	+	5.08	GATC	Coding Region	HP0049	HYPOTHETICAL PROTEIEN	537	646	694
Ctrl pH7	m6A	49022	-	5.47	GATC	Coding Region	HP0049	HYPOTHETICAL PROTEIEN	550	739	740
Ctrl pH7	m6A	49043	+	4.02	CATG	Coding Region	HP0049	HYPOTHETICAL PROTEIEN	534	475	509
Ctrl pH7	m6A	49044	-	4.77	CATG	Coding Region	HP0049	HYPOTHETICAL PROTEIEN	555	674	668
Ctrl pH7	m6A	49069	+	4.7	GATC	Coding Region	HP0049	HYPOTHETICAL PROTEIEN	531	638	683
Ctrl pH7	m6A	49070	-	4.78	GATC	Coding Region	HP0049	HYPOTHETICAL PROTEIEN	553	661	683
Ctrl pH7	m6A	49192	-	4.7	GAGG	Coding Region	HP0049	HYPOTHETICAL PROTEIEN	553	563	589
Ctrl pH7	m6A	49204	-	4.43	RCGDAD	Coding Region	HP0049	HYPOTHETICAL PROTEIEN	555	518	583
Ctrl pH7	m6A	49224	+	4.08	CATG	Coding Region	HP0049	HYPOTHETICAL PROTEIEN	539	495	526
Ctrl pH7	m6A	49225	-	5.22	CATG	Coding Region	HP0049	HYPOTHETICAL PROTEIEN	552	667	689
Ctrl pH7	m6A	49242	+	5.88	GANTC	Coding Region	HP0049	HYPOTHETICAL PROTEIEN	531	675	674
Ctrl pH7	m6A	49244	-	5.12	GANTC	Coding Region	HP0049	HYPOTHETICAL PROTEIEN	550	714	747
Ctrl pH7	m6A	49264	-	4.22	RCGDAD	Promoter Region	HP0049	HYPOTHETICAL PROTEIEN	542	456	482
Ctrl pH7	m6A	49344	+	6.4	GANTC	Coding Region	HP0050	REPLICATION	540	869	883
Ctrl pH7	m6A	49346	-	5.92	GANTC	Coding Region	HP0050	REPLICATION	553	809	818
Ctrl pH7	m6A	49385	+	5.69	GANTC	Coding Region	HP0050	REPLICATION	525	717	753
Ctrl pH7	m6A	49387	-	6.33	GANTC	Coding Region	HP0050	REPLICATION	550	842	837
Ctrl pH7	m6A	49447	+	5.57	CATG	Coding Region	HP0050	REPLICATION	525	577	609
Ctrl pH7	m6A	49448	-	4.36	CATG	Coding Region	HP0050	REPLICATION	545	606	615
Ctrl pH7	m6A	49455	+	4.76	GATC	Coding Region	HP0050	REPLICATION	530	484	529
Ctrl pH7	m6A	49456	-	5.06	GATC	Coding Region	HP0050	REPLICATION	541	706	712
Ctrl pH7	m6A	49693	+	4.56	CATG	Coding Region	HP0050	REPLICATION	521	614	636
Ctrl pH7	m6A	49694	-	5.01	CATG	Coding Region	HP0050	REPLICATION	530	594	648
Ctrl pH7	m6A	49744	-	3.58	GAAGA	Coding Region	HP0050	REPLICATION	531	412	427
Ctrl pH7	m4C	49745	+	5.05	TCTTC	Coding Region	HP0050	REPLICATION	511	685	589
Ctrl pH7	m6A	49798	+	4.09	CATG	Coding Region	HP0050	REPLICATION	527	583	563
Ctrl pH7	m6A	49799	-	4.96	CATG	Coding Region	HP0050	REPLICATION	531	627	657
Ctrl pH7	m6A	49802	+	5.96	GCAG	Coding Region	HP0050	REPLICATION	524	706	721
Ctrl pH7	m6A	49829	+	5.34	RCGDAD	Coding Region	HP0050	REPLICATION	523	628	645
Ctrl pH7	m6A	49837	+	5.26	GATC	Coding Region	HP0050	REPLICATION	524	702	730
Ctrl pH7	m6A	49838	-	4.96	GATC	Coding Region	HP0050	REPLICATION	528	764	708
Ctrl pH7	m6A	49944	+	3.49	GAGG	Coding Region	HP0050	REPLICATION	525	401	433
Ctrl pH7	m6A	49957	+	5.51	GATC	Coding Region	HP0050	REPLICATION	524	684	677
Ctrl pH7	m6A	49958	-	5.12	GATC	Coding Region	HP0050	REPLICATION	522	597	593
Ctrl pH7	m6A	50052	+	5.45	GATC	Coding Region	HP0051	REPLICATION	517	723	768
Ctrl pH7	m6A	50053	-	5.18	GATC	Coding Region	HP0051	REPLICATION	520	612	646
Ctrl pH7	m4C	50080	-	4.8	TCTTC	Coding Region	HP0051	REPLICATION	499	507	575
Ctrl pH7	m6A	50081	+	4.13	GAGG,GAAGA	Coding Region	HP0051	REPLICATION	509	466	516
Ctrl pH7	m6A	50084	+	2.52	GAGG	Coding Region	HP0051	REPLICATION	512	279	167
Ctrl pH7	m6A	50198	-	4.83	YCGRATD	Coding Region	HP0051	REPLICATION	498	614	580
Ctrl pH7	m6A	50284	+	5.3	CATG	Coding Region	HP0051	REPLICATION	511	611	651
Ctrl pH7	m6A	50285	-	4.26	CATG	Coding Region	HP0051	REPLICATION	525	536	560
Ctrl pH7	m6A	50309	+	4.94	CATG	Coding Region	HP0051	REPLICATION	515	611	625
Ctrl pH7	m6A	50310	-	4.85	CATG	Coding Region	HP0051	REPLICATION	524	586	618
Ctrl pH7	m6A	50487	-	2.58	GAGG	Coding Region	HP0051	REPLICATION	532	214	191
Ctrl pH7	m6A	50546	+	4.12	DGAAGG	Coding Region	HP0051	REPLICATION	521	533	550
Ctrl pH7	m6A	50615	+	5.12	GAGG	Coding Region	HP0051	REPLICATION	505	536	579
Ctrl pH7	m6A	50691	-	5.05	GAAGA	Coding Region	HP0051	REPLICATION	519	585	605
Ctrl pH7	m4C	50692	+	4.36	TCTTC	Coding Region	HP0051	REPLICATION	487	483	497
Ctrl pH7	m6A	50724	+	4.11	GAGG	Coding Region	HP0051	REPLICATION	502	459	455
Ctrl pH7	m6A	50854	+	4.77	CATG	Coding Region	HP0051	REPLICATION	493	488	570
Ctrl pH7	m6A	50855	-	5.09	CATG	Coding Region	HP0051	REPLICATION	502	623	632
Ctrl pH7	m6A	50858	+	4.43	GAGG	Coding Region	HP0051	REPLICATION	493	542	537
Ctrl pH7	m4C	50866	+	2.45		Coding Region	HP0051	REPLICATION	493	136	226
Ctrl pH7	m6A	50871	+	4.72	GATC	Coding Region	HP0051	REPLICATION	487	561	589
Ctrl pH7	m6A	50872	-	4.83	GATC	Coding Region	HP0051	REPLICATION	501	586	583
Ctrl pH7	m6A	50874	+	4.9	CATG	Coding Region	HP0051	REPLICATION	482	570	593
Ctrl pH7	m6A	50875	-	5.11	CATG	Coding Region	HP0051	REPLICATION	500	614	659
Ctrl pH7	m6A	51027	-	6.24	GAAGA	Coding Region	HP0051	REPLICATION	509	682	696
Ctrl pH7	m4C	51028	+	5.07	TCTTC	Coding Region	HP0051	REPLICATION	486	526	574
Ctrl pH7	m6A	51118	+	4.48	GATC	Intergenic Region			520	614	645
Ctrl pH7	m6A	51119	-	5.76	GATC	Intergenic Region			525	800	797
Ctrl pH7	m6A	51224	-	5.67	GAGG,GAAGA	Intergenic Region			504	568	596
Ctrl pH7	m4C	51225	+	3.68	TCTTC	Intergenic Region			508	532	483
Ctrl pH7	m6A	51234	+	6.6	GATC	Intergenic Region			515	770	783
Ctrl pH7	m6A	51235	-	5.43	GATC	Intergenic Region			517	707	642
Ctrl pH7	m6A	51323	+	4.48	CATG	Coding Region	HP0052	HYPOTHETICAL PROTEIEN	509	589	608
Ctrl pH7	m6A	51324	-	5.34	CATG	Coding Region	HP0052	HYPOTHETICAL PROTEIEN	508	653	667
Ctrl pH7	m6A	51343	+	4.49	GANTC	Coding Region	HP0052	HYPOTHETICAL PROTEIEN	503	536	561
Ctrl pH7	m6A	51345	-	3.67	GANTC	Coding Region	HP0052	HYPOTHETICAL PROTEIEN	506	488	498
Ctrl pH7	m6A	51415	+	6.14	GCAG	Coding Region	HP0052	HYPOTHETICAL PROTEIEN	505	677	697
Ctrl pH7	m6A	51418	+	4.9	CATG	Coding Region	HP0052	HYPOTHETICAL PROTEIEN	507	603	600
Ctrl pH7	m6A	51419	-	4.85	CATG	Coding Region	HP0052	HYPOTHETICAL PROTEIEN	512	639	649
Ctrl pH7	m6A	51424	-	5.55	GCAG	Coding Region	HP0052	HYPOTHETICAL PROTEIEN	509	545	602
Ctrl pH7	m6A	51486	-	5.33	GAGG	Coding Region	HP0052	HYPOTHETICAL PROTEIEN	506	618	634
Ctrl pH7	m6A	51510	-	4.53	GCAG	Coding Region	HP0052	HYPOTHETICAL PROTEIEN	505	535	569
Ctrl pH7	m6A	51578	+	2.18		Coding Region	HP0052	HYPOTHETICAL PROTEIEN	509	72	143
Ctrl pH7	m6A	51602	+	5.61	CATG	Promoter Region	HP0052	HYPOTHETICAL PROTEIEN	499	645	671
Ctrl pH7	m6A	51603	-	4.44	CATG	Promoter Region	HP0052	HYPOTHETICAL PROTEIEN	504	539	553
Ctrl pH7	m6A	51650	+	5.34	CATG	Coding Region	HP0052	HYPOTHETICAL PROTEIEN	510	598	610
Ctrl pH7	m6A	51651	-	5.3	CATG	Coding Region	HP0052	HYPOTHETICAL PROTEIEN	511	682	694
Ctrl pH7	m6A	51674	+	4.7	CATG	Coding Region	HP0052	HYPOTHETICAL PROTEIEN	512	607	588
Ctrl pH7	m6A	51675	-	4.35	CATG	Coding Region	HP0052	HYPOTHETICAL PROTEIEN	504	518	578
Ctrl pH7	m6A	51684	+	5.32	GANTC	Coding Region	HP0052	HYPOTHETICAL PROTEIEN	515	640	677
Ctrl pH7	m6A	51685	-	5.47	RCGDAD	Coding Region	HP0052	HYPOTHETICAL PROTEIEN	517	544	722
Ctrl pH7	m6A	51686	-	5.39	GANTC	Coding Region	HP0052	HYPOTHETICAL PROTEIEN	524	716	732
Ctrl pH7	m6A	51781	+	4.51	RCGDAD	Coding Region	HP0052	HYPOTHETICAL PROTEIEN	514	538	568
Ctrl pH7	m6A	51917	+	5.89	RCGDAD	Coding Region	HP0052	HYPOTHETICAL PROTEIEN	509	674	648
Ctrl pH7	m6A	51925	-	7.68	GCAG	Coding Region	HP0052	HYPOTHETICAL PROTEIEN	510	708	741
Ctrl pH7	m6A	51931	-	4.01	GCAG	Coding Region	HP0052	HYPOTHETICAL PROTEIEN	508	558	535
Ctrl pH7	m6A	52176	-	4.52	GAAGA	Coding Region	HP0052	HYPOTHETICAL PROTEIEN	506	527	569
Ctrl pH7	m4C	52177	+	2.96	TCTTC	Coding Region	HP0052	HYPOTHETICAL PROTEIEN	471	317	332
Ctrl pH7	m6A	52396	+	4.22	CATG	Intergenic Region			506	485	527
Ctrl pH7	m6A	52397	-	5.25	CATG	Intergenic Region			517	647	658
Ctrl pH7	m6A	52519	+	4.38	GATC	Coding Region	HP0053	HYPOTHETICAL PROTEIEN	497	518	540
Ctrl pH7	m6A	52520	-	5.47	GATC	Coding Region	HP0053	HYPOTHETICAL PROTEIEN	511	804	807
Ctrl pH7	m6A	52576	-	4.2	RCGDAD	Coding Region	HP0053	HYPOTHETICAL PROTEIEN	506	504	522
Ctrl pH7	m6A	52610	+	4.64	GAGG	Coding Region	HP0053	HYPOTHETICAL PROTEIEN	491	451	471
Ctrl pH7	m6A	52651	-	4.47	RCGDAD	Coding Region	HP0053	HYPOTHETICAL PROTEIEN	496	581	612
Ctrl pH7	m6A	52698	+	4.16	GCAG	Coding Region	HP0053	HYPOTHETICAL PROTEIEN	486	469	501
Ctrl pH7	m6A	52706	-	3.7	HHTCAVNNNNNNTGY	Coding Region	HP0053	HYPOTHETICAL PROTEIEN	508	332	345
Ctrl pH7	m6A	52752	+	4.74	RCGDAD	Coding Region	HP0053	HYPOTHETICAL PROTEIEN	483	537	542
Ctrl pH7	m6A	52786	+	5.07	GANTC	Coding Region	HP0053	HYPOTHETICAL PROTEIEN	489	685	702
Ctrl pH7	m6A	52788	-	5.34	GANTC	Coding Region	HP0053	HYPOTHETICAL PROTEIEN	505	673	693
Ctrl pH7	m6A	52857	+	4.69	GANTC	Promoter Region	HP0053	HYPOTHETICAL PROTEIEN	482	406	474
Ctrl pH7	m6A	52859	-	4.21	GAAGA,GANTC	Promoter Region	HP0053	HYPOTHETICAL PROTEIEN	485	467	478
Ctrl pH7	m4C	52860	+	4.16	TCTTC	Promoter Region	HP0053	HYPOTHETICAL PROTEIEN	467	480	492
Ctrl pH7	m6A	52981	+	5.94	GATC	Coding Region	HP0053	HYPOTHETICAL PROTEIEN	478	653	679
Ctrl pH7	m6A	52982	-	4.79	GATC	Coding Region	HP0053	HYPOTHETICAL PROTEIEN	483	570	580
Ctrl pH7	m6A	53283	-	4.41	ATTAAT	Coding Region	HP0053	HYPOTHETICAL PROTEIEN	482	621	589
Ctrl pH7	m6A	53286	+	3.7	ATTAAT	Coding Region	HP0053	HYPOTHETICAL PROTEIEN	478	502	461
Ctrl pH7	m6A	53339	+	4.9	CATG	Coding Region	HP0053	HYPOTHETICAL PROTEIEN	471	549	568
Ctrl pH7	m6A	53340	-	4.45	CATG	Coding Region	HP0053	HYPOTHETICAL PROTEIEN	484	517	548
Ctrl pH7	m6A	53464	+	4.46	CATG	Coding Region	HP0053	HYPOTHETICAL PROTEIEN	481	529	532
Ctrl pH7	m6A	53465	-	4.47	CATG	Coding Region	HP0053	HYPOTHETICAL PROTEIEN	488	543	542
Ctrl pH7	m6A	53468	+	4.66	CATG	Coding Region	HP0053	HYPOTHETICAL PROTEIEN	473	540	566
Ctrl pH7	m6A	53469	-	3.96	CATG	Coding Region	HP0053	HYPOTHETICAL PROTEIEN	490	557	537
Ctrl pH7	m6A	53584	+	3.41	RCGDAD	Coding Region	HP0053	HYPOTHETICAL PROTEIEN	464	348	380
Ctrl pH7	m6A	53638	+	3.95	GATC	Coding Region	HP0053	HYPOTHETICAL PROTEIEN	479	493	535
Ctrl pH7	m6A	53639	-	5.97	GATC	Coding Region	HP0053	HYPOTHETICAL PROTEIEN	489	769	758
Ctrl pH7	m6A	53755	+	6.01	CATG	Coding Region	HP0054	REPLICATION	466	625	658
Ctrl pH7	m6A	53756	-	5.12	CATG	Coding Region	HP0054	REPLICATION	481	573	602
Ctrl pH7	m6A	53944	+	5.21	CATG	Coding Region	HP0054	REPLICATION	463	507	583
Ctrl pH7	m6A	53945	-	4.29	CATG	Coding Region	HP0054	REPLICATION	475	492	523
Ctrl pH7	m6A	54010	-	4.56	GAGG	Coding Region	HP0054	REPLICATION	472	472	473
Ctrl pH7	m6A	54091	+	5.28	RCGDAD	Coding Region	HP0054	REPLICATION	457	641	671
Ctrl pH7	m6A	54111	+	2.13		Coding Region	HP0054	REPLICATION	452	81	130
Ctrl pH7	m6A	54157	-	6.32	GCAG	Coding Region	HP0054	REPLICATION	463	596	624
Ctrl pH7	m6A	54160	+	3.97	CATG	Coding Region	HP0054	REPLICATION	456	498	521
Ctrl pH7	m6A	54161	-	5.28	CATG	Coding Region	HP0054	REPLICATION	466	562	623
Ctrl pH7	m6A	54402	-	5.38	GCAG	Coding Region	HP0054	REPLICATION	465	585	603
Ctrl pH7	m6A	54489	-	4.14	GCAG	Promoter Region	HP0054	REPLICATION	461	419	442
Ctrl pH7	m6A	54502	+	4.9	GANTC	Promoter Region	HP0054	REPLICATION	454	476	526
Ctrl pH7	m6A	54504	-	6.52	GANTC	Promoter Region	HP0054	REPLICATION	464	648	633
Ctrl pH7	m6A	54523	+	5.32	GANTC	Promoter Region	HP0054	REPLICATION	449	560	600
Ctrl pH7	m6A	54525	-	6.28	GANTC	Coding Region	HP0054	REPLICATION	466	748	769
Ctrl pH7	m6A	54531	+	5.34	CATG	Coding Region	HP0054	REPLICATION	458	557	581
Ctrl pH7	m6A	54532	-	4.17	CATG	Coding Region	HP0054	REPLICATION	465	515	526
Ctrl pH7	m6A	54552	+	5.07	RCGDAD	Coding Region	HP0054	REPLICATION	455	499	520
Ctrl pH7	m6A	54759	-	4.67	GCAG	Coding Region	HP0054	REPLICATION	442	520	539
Ctrl pH7	m6A	54811	-	3.09	RCGDAD	Coding Region	HP0054	REPLICATION	444	228	272
Ctrl pH7	m6A	54823	-	4.22	ATTAAT	Coding Region	HP0054	REPLICATION	436	439	459
Ctrl pH7	m6A	54826	+	4.9	ATTAAT	Coding Region	HP0054	REPLICATION	450	585	588
Ctrl pH7	m6A	54847	-	4.01	RCGDAD	Coding Region	HP0054	REPLICATION	448	469	460
Ctrl pH7	m6A	54885	-	4.62	GCAG	Coding Region	HP0054	REPLICATION	450	525	546
Ctrl pH7	m6A	55021	+	5.48	CATG	Coding Region	HP0054	REPLICATION	446	549	585
Ctrl pH7	m6A	55022	-	3.81	CATG	Coding Region	HP0054	REPLICATION	450	429	446
Ctrl pH7	m6A	55249	+	5.38	GATC	Coding Region	HP0054	REPLICATION	432	697	633
Ctrl pH7	m6A	55250	-	4.53	GATC	Coding Region	HP0054	REPLICATION	432	509	536
Ctrl pH7	m6A	55364	-	5.77	GCAG	Coding Region	HP0054	REPLICATION	439	560	574
Ctrl pH7	m6A	55380	+	3.94	GAGG	Coding Region	HP0054	REPLICATION	442	409	419
Ctrl pH7	m6A	55422	-	5.26	DGAAGG	Coding Region	HP0054	REPLICATION	433	501	517
Ctrl pH7	m6A	55486	-	4.47	RCGDAD	Coding Region	HP0054	REPLICATION	445	481	497
Ctrl pH7	m6A	55526	+	6.2	GATC	Coding Region	HP0054	REPLICATION	446	758	779
Ctrl pH7	m6A	55527	-	5.97	GATC	Coding Region	HP0054	REPLICATION	455	717	640
Ctrl pH7	m6A	55675	-	3.41	GAGG	Coding Region	HP0054	REPLICATION	449	227	244
Ctrl pH7	m6A	55721	+	7.26	GATC	Coding Region	HP0054	REPLICATION	440	745	774
Ctrl pH7	m6A	55722	-	4.21	GATC	Coding Region	HP0054	REPLICATION	447	510	490
Ctrl pH7	m6A	55819	+	5.14	GATC	Coding Region	HP0054	REPLICATION	443	614	635
Ctrl pH7	m6A	55820	-	6.32	GATC	Coding Region	HP0054	REPLICATION	451	811	754
Ctrl pH7	m6A	55858	+	5.16	GATC	Coding Region	HP0054	REPLICATION	438	549	563
Ctrl pH7	m6A	55859	-	5.64	GATC	Coding Region	HP0054	REPLICATION	451	770	701
Ctrl pH7	m6A	55871	-	3.92	GAAGA	Coding Region	HP0054	REPLICATION	453	405	408
Ctrl pH7	m4C	55872	+	3.5	TCTTC	Coding Region	HP0054	REPLICATION	419	330	370
Ctrl pH7	m6A	55887	-	4.78	RCGDAD	Coding Region	HP0054	REPLICATION	441	504	537
Ctrl pH7	m6A	55894	+	5.13	CATG	Coding Region	HP0054	REPLICATION	432	632	655
Ctrl pH7	m6A	55895	-	3.8	CATG	Coding Region	HP0054	REPLICATION	442	465	473
Ctrl pH7	m6A	56028	+	2.14		Coding Region	HP0054	REPLICATION	434	105	129
Ctrl pH7	m6A	56047	-	5.47	ATTAAT	Coding Region	HP0054	REPLICATION	418	523	528
Ctrl pH7	m6A	56050	+	5.73	ATTAAT	Coding Region	HP0054	REPLICATION	439	623	631
Ctrl pH7	m6A	56110	-	3.85	GAGG,GAAGA	Coding Region	HP0054	REPLICATION	441	421	435
Ctrl pH7	m4C	56111	+	4.53	TCTTC	Coding Region	HP0054	REPLICATION	421	450	481
Ctrl pH7	m6A	56139	-	4.24	GCAG	Coding Region	HP0054	REPLICATION	439	446	471
Ctrl pH7	m6A	56175	+	5.81	GATC	Coding Region	HP0054	REPLICATION	426	593	615
Ctrl pH7	m6A	56176	-	4.93	GATC	Coding Region	HP0054	REPLICATION	442	610	639
Ctrl pH7	m6A	56224	-	4.72	ATTAAT	Intergenic Region			428	534	537
Ctrl pH7	m6A	56227	+	3.7	ATTAAT	Coding Region	HP0055	TRANSPORT AND BINDING PROTEINS	432	434	413
Ctrl pH7	m6A	56255	+	4.57	CATG	Coding Region	HP0055	TRANSPORT AND BINDING PROTEINS	425	458	498
Ctrl pH7	m6A	56256	-	5.96	CATG	Coding Region	HP0055	TRANSPORT AND BINDING PROTEINS	438	651	657
Ctrl pH7	m6A	56270	-	3.27	GAGG	Coding Region	HP0055	TRANSPORT AND BINDING PROTEINS	434	298	318
Ctrl pH7	m6A	56287	-	3.79	GCGTAC	Coding Region	HP0055	TRANSPORT AND BINDING PROTEINS	430	381	417
Ctrl pH7	m6A	56320	-	6.24	RCGDAD	Coding Region	HP0055	TRANSPORT AND BINDING PROTEINS	437	570	603
Ctrl pH7	m6A	56417	+	4.39	CATG	Coding Region	HP0055	TRANSPORT AND BINDING PROTEINS	428	481	506
Ctrl pH7	m6A	56418	-	4.75	CATG	Coding Region	HP0055	TRANSPORT AND BINDING PROTEINS	443	496	525
Ctrl pH7	m6A	56478	+	4.89	GATC	Coding Region	HP0055	TRANSPORT AND BINDING PROTEINS	435	574	617
Ctrl pH7	m6A	56479	-	6.88	GATC	Coding Region	HP0055	TRANSPORT AND BINDING PROTEINS	451	729	733
Ctrl pH7	m4C	56491	-	2.09		Coding Region	HP0055	TRANSPORT AND BINDING PROTEINS	448	78	135
Ctrl pH7	m6A	56505	+	5.32	CATG	Coding Region	HP0055	TRANSPORT AND BINDING PROTEINS	435	562	563
Ctrl pH7	m6A	56506	-	4.38	CATG	Coding Region	HP0055	TRANSPORT AND BINDING PROTEINS	448	553	533
Ctrl pH7	m6A	56511	+	5.15	RCGDAD	Coding Region	HP0055	TRANSPORT AND BINDING PROTEINS	429	519	557
Ctrl pH7	m6A	56543	-	4.54	RCGDAD	Coding Region	HP0055	TRANSPORT AND BINDING PROTEINS	448	591	562
Ctrl pH7	m6A	56651	-	4.48	GAAGA	Coding Region	HP0055	TRANSPORT AND BINDING PROTEINS	439	462	488
Ctrl pH7	m4C	56652	+	2.48	TCTTC	Coding Region	HP0055	TRANSPORT AND BINDING PROTEINS	422	175	202
Ctrl pH7	m4C	56669	-	3.85	TCTTC	Coding Region	HP0055	TRANSPORT AND BINDING PROTEINS	423	384	401
Ctrl pH7	m6A	56670	+	6.48	GAAGA	Coding Region	HP0055	TRANSPORT AND BINDING PROTEINS	426	537	563
Ctrl pH7	m6A	56681	+	4.95	GCAG	Coding Region	HP0055	TRANSPORT AND BINDING PROTEINS	423	546	567
Ctrl pH7	m4C	56719	+	2.27		Coding Region	HP0055	TRANSPORT AND BINDING PROTEINS	416	112	143
Ctrl pH7	m6A	56741	+	6.39	GATC	Coding Region	HP0055	TRANSPORT AND BINDING PROTEINS	417	712	735
Ctrl pH7	m6A	56742	-	5.93	GATC	Coding Region	HP0055	TRANSPORT AND BINDING PROTEINS	426	671	682
Ctrl pH7	m6A	56764	+	3.23	GANTC	Coding Region	HP0055	TRANSPORT AND BINDING PROTEINS	417	192	227
Ctrl pH7	m6A	56766	-	3.69	GANTC	Coding Region	HP0055	TRANSPORT AND BINDING PROTEINS	433	335	358
Ctrl pH7	m6A	56792	-	4.49	GAAGA	Coding Region	HP0055	TRANSPORT AND BINDING PROTEINS	433	550	558
Ctrl pH7	m4C	56793	+	5.81	TCTTC	Coding Region	HP0055	TRANSPORT AND BINDING PROTEINS	404	537	583
Ctrl pH7	m6A	56821	+	2.66		Coding Region	HP0055	TRANSPORT AND BINDING PROTEINS	417	138	205
Ctrl pH7	m6A	56822	-	3.53	RCGDAD	Coding Region	HP0055	TRANSPORT AND BINDING PROTEINS	433	349	401
Ctrl pH7	m6A	56850	+	3.62	CATG	Coding Region	HP0055	TRANSPORT AND BINDING PROTEINS	420	346	364
Ctrl pH7	m6A	56851	-	3.34	CATG	Coding Region	HP0055	TRANSPORT AND BINDING PROTEINS	434	342	384
Ctrl pH7	m6A	56924	+	3.44	RCGDAD	Promoter Region	HP0055	TRANSPORT AND BINDING PROTEINS	414	443	325
Ctrl pH7	m6A	56930	+	5.88	CATG	Promoter Region	HP0055	TRANSPORT AND BINDING PROTEINS	417	573	603
Ctrl pH7	m6A	56931	-	4.35	CATG	Promoter Region	HP0055	TRANSPORT AND BINDING PROTEINS	434	533	536
Ctrl pH7	m6A	57041	+	6.29	GATC	Coding Region	HP0055	TRANSPORT AND BINDING PROTEINS	432	691	654
Ctrl pH7	m6A	57042	-	6.17	GATC	Coding Region	HP0055	TRANSPORT AND BINDING PROTEINS	456	714	709
Ctrl pH7	m6A	57065	-	5.06	GAGG	Coding Region	HP0055	TRANSPORT AND BINDING PROTEINS	456	536	559
Ctrl pH7	m6A	57076	-	3.79	GAGG	Coding Region	HP0055	TRANSPORT AND BINDING PROTEINS	453	392	391
Ctrl pH7	m6A	57098	+	4.81	GATC	Coding Region	HP0055	TRANSPORT AND BINDING PROTEINS	440	503	524
Ctrl pH7	m6A	57099	-	4.59	GATC	Coding Region	HP0055	TRANSPORT AND BINDING PROTEINS	462	532	531
Ctrl pH7	m6A	57139	+	4.57	GANTC	Coding Region	HP0055	TRANSPORT AND BINDING PROTEINS	437	435	473
Ctrl pH7	m6A	57141	-	5.29	GANTC	Coding Region	HP0055	TRANSPORT AND BINDING PROTEINS	462	599	602
Ctrl pH7	m6A	57146	-	5.63	RCGDAD	Coding Region	HP0055	TRANSPORT AND BINDING PROTEINS	457	709	653
Ctrl pH7	m6A	57222	+	4.15	RCGDAD	Coding Region	HP0055	TRANSPORT AND BINDING PROTEINS	435	405	436
Ctrl pH7	m4C	57281	-	3.05	TCTTC	Coding Region	HP0055	TRANSPORT AND BINDING PROTEINS	441	351	348
Ctrl pH7	m6A	57282	+	4.53	GAAGA	Coding Region	HP0055	TRANSPORT AND BINDING PROTEINS	408	433	440
Ctrl pH7	m6A	57395	+	4.94	GATC	Coding Region	HP0055	TRANSPORT AND BINDING PROTEINS	425	551	587
Ctrl pH7	m6A	57396	-	6.13	GATC	Coding Region	HP0055	TRANSPORT AND BINDING PROTEINS	449	708	705
Ctrl pH7	m6A	57416	+	4.7	RCGDAD	Coding Region	HP0055	TRANSPORT AND BINDING PROTEINS	418	449	497
Ctrl pH7	m6A	57467	+	4.78	CTANNNNNNNNTGT	Coding Region	HP0055	TRANSPORT AND BINDING PROTEINS	423	450	486
Ctrl pH7	m6A	57476	-	3.21	ACANNNNNNNNTAG	Coding Region	HP0055	TRANSPORT AND BINDING PROTEINS	443	317	329
Ctrl pH7	m6A	57493	-	3.69	GAGG	Coding Region	HP0055	TRANSPORT AND BINDING PROTEINS	445	368	382
Ctrl pH7	m6A	57581	+	3.89	CATG	Coding Region	HP0055	TRANSPORT AND BINDING PROTEINS	428	492	469
Ctrl pH7	m6A	57582	-	4.64	CATG	Coding Region	HP0055	TRANSPORT AND BINDING PROTEINS	447	492	520
Ctrl pH7	m6A	57589	+	6.26	GATC	Coding Region	HP0055	TRANSPORT AND BINDING PROTEINS	423	596	627
Ctrl pH7	m6A	57590	-	5.25	GATC	Coding Region	HP0055	TRANSPORT AND BINDING PROTEINS	447	677	687
Ctrl pH7	m6A	57605	-	4.73	GAAGA	Coding Region	HP0055	TRANSPORT AND BINDING PROTEINS	449	565	574
Ctrl pH7	m4C	57606	+	3.67	TCTTC	Coding Region	HP0055	TRANSPORT AND BINDING PROTEINS	412	371	395
Ctrl pH7	m6A	57664	+	4.11	RCGDAD	Coding Region	HP0055	TRANSPORT AND BINDING PROTEINS	431	420	455
Ctrl pH7	m6A	57706	+	3.41	CATG	Coding Region	HP0055	TRANSPORT AND BINDING PROTEINS	421	312	343
Ctrl pH7	m6A	57707	-	4.47	CATG	Coding Region	HP0055	TRANSPORT AND BINDING PROTEINS	435	467	477
Ctrl pH7	m6A	57719	+	5.45	GATC	Intergenic Region			427	661	684
Ctrl pH7	m6A	57720	-	5.87	GATC	Intergenic Region			439	634	637
Ctrl pH7	m6A	57758	+	4.16	CATG	Coding Region	HP0056	ENERGY METABOLISM	420	422	444
Ctrl pH7	m6A	57759	-	5.68	CATG	Coding Region	HP0056	ENERGY METABOLISM	440	622	634
Ctrl pH7	m6A	57833	+	4.44	GATC	Coding Region	HP0056	ENERGY METABOLISM	427	475	518
Ctrl pH7	m6A	57834	-	5.3	GATC	Coding Region	HP0056	ENERGY METABOLISM	436	591	549
Ctrl pH7	m6A	57878	+	4.51	CATG	Coding Region	HP0056	ENERGY METABOLISM	425	473	494
Ctrl pH7	m6A	57879	-	3.94	CATG	Coding Region	HP0056	ENERGY METABOLISM	436	419	464
Ctrl pH7	m6A	57914	-	2.13		Coding Region	HP0056	ENERGY METABOLISM	439	22	99
Ctrl pH7	m6A	58121	+	4.6	CATG	Coding Region	HP0056	ENERGY METABOLISM	430	472	499
Ctrl pH7	m6A	58122	-	4.63	CATG	Coding Region	HP0056	ENERGY METABOLISM	439	517	523
Ctrl pH7	m6A	58141	+	4.56	CATG	Coding Region	HP0056	ENERGY METABOLISM	425	515	529
Ctrl pH7	m6A	58142	-	4.19	CATG	Coding Region	HP0056	ENERGY METABOLISM	439	445	464
Ctrl pH7	m6A	58213	-	4.22	GAAGA	Coding Region	HP0056	ENERGY METABOLISM	423	469	484
Ctrl pH7	m4C	58214	+	4.05	TCTTC	Coding Region	HP0056	ENERGY METABOLISM	404	410	442
Ctrl pH7	m6A	58221	-	3.68	GAGG	Coding Region	HP0056	ENERGY METABOLISM	422	370	398
Ctrl pH7	m6A	58257	+	5	CATG	Coding Region	HP0056	ENERGY METABOLISM	405	540	547
Ctrl pH7	m6A	58258	-	5.78	CATG	Coding Region	HP0056	ENERGY METABOLISM	424	554	574
Ctrl pH7	m6A	58277	+	6.36	RCGDAD	Coding Region	HP0056	ENERGY METABOLISM	413	591	629
Ctrl pH7	m6A	58311	+	5.01	CATG	Coding Region	HP0056	ENERGY METABOLISM	407	522	529
Ctrl pH7	m6A	58312	-	4.3	CATG	Coding Region	HP0056	ENERGY METABOLISM	417	463	464
Ctrl pH7	m6A	58317	+	4.56	RCGDAD	Coding Region	HP0056	ENERGY METABOLISM	411	482	524
Ctrl pH7	m6A	58318	-	2.43		Coding Region	HP0056	ENERGY METABOLISM	422	165	169
Ctrl pH7	m6A	58387	-	4.49	GAAGA	Promoter Region	HP0056	ENERGY METABOLISM	425	442	441
Ctrl pH7	m4C	58388	+	3.47	TCTTC	Promoter Region	HP0056	ENERGY METABOLISM	398	233	354
Ctrl pH7	m6A	58390	-	5.6	GAAGA	Promoter Region	HP0056	ENERGY METABOLISM	428	484	520
Ctrl pH7	m4C	58391	+	4.6	TCTTC	Promoter Region	HP0056	ENERGY METABOLISM	403	430	509
Ctrl pH7	m6A	58393	-	4.76	GAAGA	Promoter Region	HP0056	ENERGY METABOLISM	431	438	453
Ctrl pH7	m4C	58394	+	4.04	TCTTC	Promoter Region	HP0056	ENERGY METABOLISM	409	402	447
Ctrl pH7	m6A	58403	+	5.47	GCAG	Promoter Region	HP0056	ENERGY METABOLISM	419	506	540
Ctrl pH7	m6A	58448	-	5.37	GAGG	Coding Region	HP0056	ENERGY METABOLISM	427	505	518
Ctrl pH7	m6A	58466	+	3.64	RCGDAD	Coding Region	HP0056	ENERGY METABOLISM	423	379	404
Ctrl pH7	m6A	58586	+	5.02	GANTC	Coding Region	HP0056	ENERGY METABOLISM	427	514	538
Ctrl pH7	m6A	58588	-	5.72	GANTC	Coding Region	HP0056	ENERGY METABOLISM	431	547	582
Ctrl pH7	m6A	58667	+	2.9	RCGDAD	Coding Region	HP0056	ENERGY METABOLISM	420	255	291
Ctrl pH7	m6A	58680	+	5.6	RCGDAD	Coding Region	HP0056	ENERGY METABOLISM	399	427	456
Ctrl pH7	m4C	58844	+	2.32		Coding Region	HP0056	ENERGY METABOLISM	402	106	137
Ctrl pH7	m6A	58878	+	5.68	GATC	Coding Region	HP0056	ENERGY METABOLISM	420	530	580
Ctrl pH7	m6A	58879	-	5.4	GATC	Coding Region	HP0056	ENERGY METABOLISM	430	625	665
Ctrl pH7	m6A	58899	+	5.23	GANTC	Coding Region	HP0056	ENERGY METABOLISM	415	499	493
Ctrl pH7	m6A	58901	-	4.31	GANTC	Coding Region	HP0056	ENERGY METABOLISM	434	491	498
Ctrl pH7	m6A	58914	+	4.91	GANTC	Coding Region	HP0056	ENERGY METABOLISM	414	502	548
Ctrl pH7	m6A	58916	-	3.82	GANTC	Coding Region	HP0056	ENERGY METABOLISM	434	427	462
Ctrl pH7	m6A	58933	-	5.24	GAAGA	Coding Region	HP0056	ENERGY METABOLISM	434	494	509
Ctrl pH7	m4C	58934	+	2.37	TCTTC	Coding Region	HP0056	ENERGY METABOLISM	401	152	192
Ctrl pH7	m6A	58992	+	6.44	YCGRATD	Coding Region	HP0056	ENERGY METABOLISM	422	611	617
Ctrl pH7	m6A	59040	-	4.72	GCAG	Coding Region	HP0056	ENERGY METABOLISM	431	466	514
Ctrl pH7	m6A	59131	-	5.27	GAAGA	Coding Region	HP0056	ENERGY METABOLISM	436	561	582
Ctrl pH7	m4C	59132	+	4.69	TCTTC	Coding Region	HP0056	ENERGY METABOLISM	416	407	483
Ctrl pH7	m6A	59207	+	4.76	GAGG	Coding Region	HP0056	ENERGY METABOLISM	414	492	499
Ctrl pH7	m6A	59277	-	4.51	RCGDAD	Coding Region	HP0056	ENERGY METABOLISM	438	561	551
Ctrl pH7	m6A	59294	+	3.57	GAGG	Coding Region	HP0056	ENERGY METABOLISM	411	333	372
Ctrl pH7	m6A	59334	+	5.95	GCAG	Coding Region	HP0056	ENERGY METABOLISM	424	560	616
Ctrl pH7	m6A	59372	+	4.85	CATG	Coding Region	HP0056	ENERGY METABOLISM	421	533	578
Ctrl pH7	m6A	59373	-	6.17	CATG	Coding Region	HP0056	ENERGY METABOLISM	435	569	626
Ctrl pH7	m6A	59550	-	4.44	GAGG,GAAGA	Coding Region	HP0056	ENERGY METABOLISM	413	416	441
Ctrl pH7	m4C	59551	+	3.76	TCTTC	Coding Region	HP0056	ENERGY METABOLISM	386	381	389
Ctrl pH7	m6A	59580	+	3.95	GANTC	Coding Region	HP0056	ENERGY METABOLISM	401	302	323
Ctrl pH7	m6A	59582	-	3.71	GANTC	Coding Region	HP0056	ENERGY METABOLISM	414	341	372
Ctrl pH7	m6A	59592	+	4.2	CATG	Coding Region	HP0056	ENERGY METABOLISM	393	434	472
Ctrl pH7	m6A	59593	-	4.79	CATG	Coding Region	HP0056	ENERGY METABOLISM	405	520	532
Ctrl pH7	m6A	59674	-	3.62	RCGDAD	Coding Region	HP0056	ENERGY METABOLISM	404	389	403
Ctrl pH7	m6A	59710	+	5.78	GANTC	Coding Region	HP0056	ENERGY METABOLISM	384	547	541
Ctrl pH7	m6A	59712	-	6.89	GANTC	Coding Region	HP0056	ENERGY METABOLISM	403	690	695
Ctrl pH7	m6A	59745	+	5.89	GATC	Coding Region	HP0056	ENERGY METABOLISM	389	662	544
Ctrl pH7	m6A	59746	-	5.89	GAAGA,GATC	Coding Region	HP0056	ENERGY METABOLISM	399	573	602
Ctrl pH7	m4C	59747	+	5.41	TCTTC	Coding Region	HP0056	ENERGY METABOLISM	383	430	483
Ctrl pH7	m6A	59756	-	4.04	GAGG	Coding Region	HP0056	ENERGY METABOLISM	398	406	393
Ctrl pH7	m6A	59795	-	5.61	RCGDAD	Coding Region	HP0056	ENERGY METABOLISM	401	539	535
Ctrl pH7	m6A	59925	+	4.09	GANTC	Coding Region	HP0056	ENERGY METABOLISM	384	371	391
Ctrl pH7	m6A	59927	-	4.19	GANTC	Coding Region	HP0056	ENERGY METABOLISM	403	427	399
Ctrl pH7	m6A	59991	+	5.47	GATC	Coding Region	HP0056	ENERGY METABOLISM	385	511	545
Ctrl pH7	m6A	59992	-	4.85	GATC	Coding Region	HP0056	ENERGY METABOLISM	395	525	546
Ctrl pH7	m6A	60000	-	4.14	RCGDAD	Coding Region	HP0056	ENERGY METABOLISM	389	450	443
Ctrl pH7	m6A	60019	+	5.08	GAGG	Coding Region	HP0056	ENERGY METABOLISM	388	450	473
Ctrl pH7	m6A	60034	-	4.19	DGAAGG	Coding Region	HP0056	ENERGY METABOLISM	392	440	407
Ctrl pH7	m6A	60037	+	6.47	CATG	Coding Region	HP0056	ENERGY METABOLISM	388	496	543
Ctrl pH7	m6A	60038	-	5.86	CATG	Coding Region	HP0056	ENERGY METABOLISM	406	507	545
Ctrl pH7	m6A	60053	+	3.61	GAGG	Coding Region	HP0056	ENERGY METABOLISM	389	377	319
Ctrl pH7	m6A	60071	-	5.51	GAGG	Coding Region	HP0056	ENERGY METABOLISM	402	511	476
Ctrl pH7	m6A	60074	-	5.48	GAGG	Coding Region	HP0056	ENERGY METABOLISM	398	527	513
Ctrl pH7	m6A	60088	+	6.86	GATC	Coding Region	HP0056	ENERGY METABOLISM	388	580	616
Ctrl pH7	m6A	60089	-	5.58	GATC	Coding Region	HP0056	ENERGY METABOLISM	402	651	636
Ctrl pH7	m6A	60178	+	4.84	CATG	Coding Region	HP0056	ENERGY METABOLISM	397	426	524
Ctrl pH7	m6A	60179	-	4.15	CATG	Coding Region	HP0056	ENERGY METABOLISM	416	435	459
Ctrl pH7	m6A	60184	-	5.35	GAGG	Coding Region	HP0056	ENERGY METABOLISM	420	480	540
Ctrl pH7	m6A	60222	+	5.31	GATC	Coding Region	HP0056	ENERGY METABOLISM	393	516	556
Ctrl pH7	m6A	60223	-	5.65	GATC	Coding Region	HP0056	ENERGY METABOLISM	419	653	666
Ctrl pH7	m6A	60226	-	5.55	ATTAAT	Coding Region	HP0056	ENERGY METABOLISM	414	588	595
Ctrl pH7	m6A	60229	+	4.45	ATTAAT	Coding Region	HP0056	ENERGY METABOLISM	403	561	518
Ctrl pH7	m6A	60234	+	4.55	CATG	Coding Region	HP0056	ENERGY METABOLISM	398	438	472
Ctrl pH7	m6A	60235	-	5.22	CATG	Coding Region	HP0056	ENERGY METABOLISM	419	600	595
Ctrl pH7	m6A	60239	-	4.29	RCGDAD	Coding Region	HP0056	ENERGY METABOLISM	421	503	509
Ctrl pH7	m6A	60246	+	3.78	RCGDAD	Coding Region	HP0056	ENERGY METABOLISM	399	387	425
Ctrl pH7	m6A	60276	+	4.65	GANTC	Coding Region	HP0056	ENERGY METABOLISM	397	508	512
Ctrl pH7	m6A	60278	-	4.69	GANTC	Coding Region	HP0056	ENERGY METABOLISM	416	436	438
Ctrl pH7	m6A	60282	-	5.57	GCAG	Coding Region	HP0056	ENERGY METABOLISM	414	602	591
Ctrl pH7	m6A	60316	-	3.9	GAGG	Coding Region	HP0056	ENERGY METABOLISM	412	487	450
Ctrl pH7	m6A	60350	+	6.22	GANTC	Coding Region	HP0056	ENERGY METABOLISM	391	623	628
[truncated: 57,429 more rows]

## Sheet: Supplemental Table 2b
Sample	Type	Position	Strand	IPDRatio	Motif	Classification	Gene_ID	Gene_Type	Coverage	Identification	Score
Ctrl pH5	m6A	217	-	4.12	GAGG	Intergenic Region			474	484	513
Ctrl pH5	m6A	255	+	6.22	GANTC	Coding Region	HP0001	TRANSCRIPTION	475	596	646
Ctrl pH5	m6A	257	-	4.71	GANTC	Coding Region	HP0001	TRANSCRIPTION	473	535	548
Ctrl pH5	m6A	300	+	5.39	RCGDAD	Coding Region	HP0001	TRANSCRIPTION	480	582	626
Ctrl pH5	m6A	368	-	5.59	RCGDAD	Coding Region	HP0001	TRANSCRIPTION	470	590	623
Ctrl pH5	m6A	383	+	5.07	RCGDAD	Coding Region	HP0001	TRANSCRIPTION	457	468	506
Ctrl pH5	m6A	398	+	5.12	CATG	Coding Region	HP0001	TRANSCRIPTION	494	619	664
Ctrl pH5	m6A	399	-	6.17	CATG	Coding Region	HP0001	TRANSCRIPTION	483	643	658
Ctrl pH5	m6A	440	-	6.79	TCGA	Coding Region	HP0001	TRANSCRIPTION	485	681	727
Ctrl pH5	m6A	443	+	5.89	TCGA	Coding Region	HP0001	TRANSCRIPTION	497	677	669
Ctrl pH5	m6A	446	+	3.42	GAGG	Coding Region	HP0001	TRANSCRIPTION	493	350	372
Ctrl pH5	m6A	530	-	4.13	GAAGA	Coding Region	HP0001	TRANSCRIPTION	491	480	464
Ctrl pH5	m4C	531	+	5.08	TCTTC	Coding Region	HP0001	TRANSCRIPTION	489	565	572
Ctrl pH5	m6A	539	+	5.75	CATG	Coding Region	HP0001	TRANSCRIPTION	496	628	669
Ctrl pH5	m6A	540	-	5.48	CATG	Coding Region	HP0001	TRANSCRIPTION	488	742	687
Ctrl pH5	m6A	563	-	4.48	GAAGA	Coding Region	HP0001	TRANSCRIPTION	492	516	548
Ctrl pH5	m4C	564	+	2.54	TCTTC	Coding Region	HP0001	TRANSCRIPTION	488	200	233
Ctrl pH5	m6A	675	+	3.83	GAGG	Coding Region	HP0002	BIOSYNTHESIS OF COFACTORS, PROSTHETIC GROUPS, AND CARRIERS	499	507	482
Ctrl pH5	m6A	679	-	2.48		Coding Region	HP0002	BIOSYNTHESIS OF COFACTORS, PROSTHETIC GROUPS, AND CARRIERS	479	178	197
Ctrl pH5	m6A	715	-	5.76	GCAG	Coding Region	HP0002	BIOSYNTHESIS OF COFACTORS, PROSTHETIC GROUPS, AND CARRIERS	482	586	614
Ctrl pH5	m6A	777	+	4.44	CATG	Coding Region	HP0002	BIOSYNTHESIS OF COFACTORS, PROSTHETIC GROUPS, AND CARRIERS	496	598	616
Ctrl pH5	m6A	778	-	5.32	CATG	Coding Region	HP0002	BIOSYNTHESIS OF COFACTORS, PROSTHETIC GROUPS, AND CARRIERS	474	661	686
Ctrl pH5	m6A	797	+	4.23	CATG	Coding Region	HP0002	BIOSYNTHESIS OF COFACTORS, PROSTHETIC GROUPS, AND CARRIERS	490	527	543
Ctrl pH5	m6A	798	-	5.6	CATG	Coding Region	HP0002	BIOSYNTHESIS OF COFACTORS, PROSTHETIC GROUPS, AND CARRIERS	469	683	665
Ctrl pH5	m6A	845	+	4.26	RCGDAD,GANTC	Coding Region	HP0002	BIOSYNTHESIS OF COFACTORS, PROSTHETIC GROUPS, AND CARRIERS	485	574	493
Ctrl pH5	m6A	847	-	3.32	GANTC	Coding Region	HP0002	BIOSYNTHESIS OF COFACTORS, PROSTHETIC GROUPS, AND CARRIERS	468	263	234
Ctrl pH5	m6A	854	-	3.59	GAGG	Coding Region	HP0002	BIOSYNTHESIS OF COFACTORS, PROSTHETIC GROUPS, AND CARRIERS	470	450	421
Ctrl pH5	m6A	861	+	4.84	GATC	Coding Region	HP0002	BIOSYNTHESIS OF COFACTORS, PROSTHETIC GROUPS, AND CARRIERS	481	659	667
Ctrl pH5	m6A	862	-	6.18	GATC	Coding Region	HP0002	BIOSYNTHESIS OF COFACTORS, PROSTHETIC GROUPS, AND CARRIERS	460	714	727
Ctrl pH5	m6A	965	+	7.8	GATC	Coding Region	HP0002	BIOSYNTHESIS OF COFACTORS, PROSTHETIC GROUPS, AND CARRIERS	480	808	830
Ctrl pH5	m6A	966	-	5.78	GATC	Coding Region	HP0002	BIOSYNTHESIS OF COFACTORS, PROSTHETIC GROUPS, AND CARRIERS	459	735	718
Ctrl pH5	m6A	969	-	4.27	GAGG	Coding Region	HP0002	BIOSYNTHESIS OF COFACTORS, PROSTHETIC GROUPS, AND CARRIERS	457	491	482
Ctrl pH5	m6A	980	+	4.55	CATG	Coding Region	HP0002	BIOSYNTHESIS OF COFACTORS, PROSTHETIC GROUPS, AND CARRIERS	482	519	575
Ctrl pH5	m6A	981	-	4.19	CATG	Coding Region	HP0002	BIOSYNTHESIS OF COFACTORS, PROSTHETIC GROUPS, AND CARRIERS	458	439	474
Ctrl pH5	m6A	994	+	5.28	GCAG	Coding Region	HP0002	BIOSYNTHESIS OF COFACTORS, PROSTHETIC GROUPS, AND CARRIERS	472	519	548
Ctrl pH5	m6A	996	-	2.13		Coding Region	HP0002	BIOSYNTHESIS OF COFACTORS, PROSTHETIC GROUPS, AND CARRIERS	460	66	93
Ctrl pH5	m6A	1007	-	3.91	DGAAGG	Coding Region	HP0002	BIOSYNTHESIS OF COFACTORS, PROSTHETIC GROUPS, AND CARRIERS	450	434	433
Ctrl pH5	m6A	1059	+	4.01	GANTC	Coding Region	HP0002	BIOSYNTHESIS OF COFACTORS, PROSTHETIC GROUPS, AND CARRIERS	480	458	482
Ctrl pH5	m6A	1061	-	5.22	GANTC	Coding Region	HP0002	BIOSYNTHESIS OF COFACTORS, PROSTHETIC GROUPS, AND CARRIERS	461	559	569
Ctrl pH5	m4C	1089	+	2.77		Coding Region	HP0002	BIOSYNTHESIS OF COFACTORS, PROSTHETIC GROUPS, AND CARRIERS	483	147	233
Ctrl pH5	m6A	1091	-	3.91	DGAAGG	Coding Region	HP0002	BIOSYNTHESIS OF COFACTORS, PROSTHETIC GROUPS, AND CARRIERS	440	430	441
Ctrl pH5	m6A	1104	+	4.78	CATG	Coding Region	HP0002	BIOSYNTHESIS OF COFACTORS, PROSTHETIC GROUPS, AND CARRIERS	483	527	567
Ctrl pH5	m6A	1105	-	5.16	CATG	Coding Region	HP0002	BIOSYNTHESIS OF COFACTORS, PROSTHETIC GROUPS, AND CARRIERS	459	631	641
Ctrl pH5	m6A	1140	+	5.49	CATG	Coding Region	HP0003	CELL ENVELOPE	480	650	658
Ctrl pH5	m6A	1141	-	5.49	CATG	Coding Region	HP0003	CELL ENVELOPE	457	591	593
Ctrl pH5	m6A	1179	+	4.62	CATG	Coding Region	HP0003	CELL ENVELOPE	479	561	594
Ctrl pH5	m6A	1180	-	5.5	CATG	Coding Region	HP0003	CELL ENVELOPE	452	570	586
Ctrl pH5	m6A	1211	+	3.83	GATC	Coding Region	HP0003	CELL ENVELOPE	482	639	454
Ctrl pH5	m6A	1212	-	5.04	GATC	Coding Region	HP0003	CELL ENVELOPE	458	601	604
Ctrl pH5	m6A	1217	+	6.23	CATG	Coding Region	HP0003	CELL ENVELOPE	480	629	650
Ctrl pH5	m6A	1218	-	5.68	CATG	Coding Region	HP0003	CELL ENVELOPE	452	604	578
Ctrl pH5	m6A	1259	+	7.49	GCAG	Coding Region	HP0003	CELL ENVELOPE	479	657	717
Ctrl pH5	m6A	1371	+	5.51	CATG	Coding Region	HP0003	CELL ENVELOPE	474	566	596
Ctrl pH5	m6A	1372	-	5.69	CATG	Coding Region	HP0003	CELL ENVELOPE	447	610	636
Ctrl pH5	m6A	1420	-	6.03	GCAG	Coding Region	HP0003	CELL ENVELOPE	442	600	615
Ctrl pH5	m6A	1527	+	4.11	CATG	Coding Region	HP0003	CELL ENVELOPE	453	442	473
Ctrl pH5	m6A	1528	-	3.44	CATG	Coding Region	HP0003	CELL ENVELOPE	430	369	399
Ctrl pH5	m6A	1542	+	5.31	CATG	Coding Region	HP0003	CELL ENVELOPE	450	591	604
Ctrl pH5	m6A	1543	-	5.13	CATG	Coding Region	HP0003	CELL ENVELOPE	421	581	569
Ctrl pH5	m6A	1601	+	4.48	GATC	Coding Region	HP0003	CELL ENVELOPE	450	504	544
Ctrl pH5	m6A	1602	-	5.83	RCGDAD,GATC	Coding Region	HP0003	CELL ENVELOPE	424	677	673
Ctrl pH5	m6A	1641	-	5.48	RCGDAD	Coding Region	HP0003	CELL ENVELOPE	414	577	593
Ctrl pH5	m6A	1655	-	4.47	GCAG	Coding Region	HP0003	CELL ENVELOPE	418	417	466
Ctrl pH5	m6A	1679	+	4.48	CATG	Coding Region	HP0003	CELL ENVELOPE	445	526	554
Ctrl pH5	m6A	1680	-	4.33	CATG	Coding Region	HP0003	CELL ENVELOPE	422	456	466
Ctrl pH5	m6A	1713	-	5.86	GAGG	Coding Region	HP0003	CELL ENVELOPE	416	511	533
Ctrl pH5	m6A	1719	+	5.46	GATC	Coding Region	HP0003	CELL ENVELOPE	443	629	666
Ctrl pH5	m6A	1720	-	5.65	GATC	Coding Region	HP0003	CELL ENVELOPE	419	682	677
Ctrl pH5	m6A	1760	-	3.54	GAGG	Coding Region	HP0003	CELL ENVELOPE	415	322	352
Ctrl pH5	m6A	1894	+	4.1	CATG	Coding Region	HP0003	CELL ENVELOPE	440	424	440
Ctrl pH5	m6A	1895	-	4.29	CATG	Coding Region	HP0003	CELL ENVELOPE	418	457	481
Ctrl pH5	m6A	1915	+	3.74	RCGDAD	Coding Region	HP0003	CELL ENVELOPE	437	389	427
Ctrl pH5	m6A	1944	+	5.69	CATG	Coding Region	HP0003	CELL ENVELOPE	437	576	594
Ctrl pH5	m6A	1945	-	5.16	CATG	Coding Region	HP0003	CELL ENVELOPE	419	550	565
Ctrl pH5	m6A	2018	-	4.57	GCAG	Coding Region	HP0004	CENTRAL INTERMEDIARY METABOLISM	415	447	450
Ctrl pH5	m6A	2101	+	4.7	GAGG	Coding Region	HP0004	CENTRAL INTERMEDIARY METABOLISM	440	492	521
Ctrl pH5	m6A	2117	+	2.42		Coding Region	HP0004	CENTRAL INTERMEDIARY METABOLISM	446	122	160
Ctrl pH5	m6A	2128	+	2.09	HTCAVNNNNNNTGY	Coding Region	HP0004	CENTRAL INTERMEDIARY METABOLISM	423	75	115
Ctrl pH5	m6A	2136	-	2.31	ACAGNNNNNNTGA	Coding Region	HP0004	CENTRAL INTERMEDIARY METABOLISM	425	40	137
Ctrl pH5	m6A	2144	+	4.72	CATG	Coding Region	HP0004	CENTRAL INTERMEDIARY METABOLISM	448	470	481
Ctrl pH5	m6A	2145	-	4.08	CATG	Coding Region	HP0004	CENTRAL INTERMEDIARY METABOLISM	424	423	457
Ctrl pH5	m6A	2191	-	5.26	GAAGA	Coding Region	HP0004	CENTRAL INTERMEDIARY METABOLISM	429	551	564
Ctrl pH5	m4C	2192	+	3.44	TCTTC	Coding Region	HP0004	CENTRAL INTERMEDIARY METABOLISM	434	403	406
Ctrl pH5	m6A	2262	+	4.62	CATG	Coding Region	HP0004	CENTRAL INTERMEDIARY METABOLISM	454	536	560
Ctrl pH5	m6A	2263	-	5.6	CATG	Coding Region	HP0004	CENTRAL INTERMEDIARY METABOLISM	435	572	582
Ctrl pH5	m6A	2334	+	4.99	CATG	Coding Region	HP0004	CENTRAL INTERMEDIARY METABOLISM	448	434	526
Ctrl pH5	m6A	2335	-	5.81	CATG	Coding Region	HP0004	CENTRAL INTERMEDIARY METABOLISM	432	487	514
Ctrl pH5	m6A	2348	+	5.49	RCGDAD	Coding Region	HP0004	CENTRAL INTERMEDIARY METABOLISM	449	584	627
Ctrl pH5	m6A	2375	+	3.82	GANTC	Coding Region	HP0004	CENTRAL INTERMEDIARY METABOLISM	453	400	412
Ctrl pH5	m6A	2377	-	4.6	GANTC	Coding Region	HP0004	CENTRAL INTERMEDIARY METABOLISM	435	503	522
Ctrl pH5	m6A	2413	+	4.52	CATG	Coding Region	HP0004	CENTRAL INTERMEDIARY METABOLISM	449	477	495
Ctrl pH5	m6A	2414	-	4.73	CATG	Coding Region	HP0004	CENTRAL INTERMEDIARY METABOLISM	437	536	543
Ctrl pH5	m6A	2433	-	4.15	RCGDAD	Coding Region	HP0004	CENTRAL INTERMEDIARY METABOLISM	431	466	475
Ctrl pH5	m6A	2470	+	4.45	GANTC	Coding Region	HP0004	CENTRAL INTERMEDIARY METABOLISM	456	460	509
Ctrl pH5	m6A	2472	-	4.2	GANTC	Coding Region	HP0004	CENTRAL INTERMEDIARY METABOLISM	437	440	441
Ctrl pH5	m6A	2477	+	6.22	GANTC	Coding Region	HP0004	CENTRAL INTERMEDIARY METABOLISM	452	612	632
Ctrl pH5	m6A	2479	-	4.68	GANTC	Coding Region	HP0004	CENTRAL INTERMEDIARY METABOLISM	440	647	555
Ctrl pH5	m6A	2548	-	5.99	GAAGA	Coding Region	HP0004	CENTRAL INTERMEDIARY METABOLISM	443	642	647
Ctrl pH5	m4C	2549	+	2.3	TCTTC	Coding Region	HP0004	CENTRAL INTERMEDIARY METABOLISM	441	118	155
Ctrl pH5	m6A	2630	-	4.93	RCGDAD	Promoter Region	HP0004	CENTRAL INTERMEDIARY METABOLISM	429	521	500
Ctrl pH5	m6A	2719	+	5.84	CATG	Coding Region	HP0005	PURINES, PYRIMIDINES, NUCLEOSIDES AND NUCLEOTIDES	461	637	668
Ctrl pH5	m6A	2720	-	5.16	CATG	Coding Region	HP0005	PURINES, PYRIMIDINES, NUCLEOSIDES AND NUCLEOTIDES	441	534	522
Ctrl pH5	m6A	2756	+	4.93	GAGG	Coding Region	HP0005	PURINES, PYRIMIDINES, NUCLEOSIDES AND NUCLEOTIDES	458	499	540
Ctrl pH5	m6A	2786	+	4.27	DGAAGG	Coding Region	HP0005	PURINES, PYRIMIDINES, NUCLEOSIDES AND NUCLEOTIDES	471	505	500
Ctrl pH5	m6A	2820	+	5.39	GATC	Coding Region	HP0005	PURINES, PYRIMIDINES, NUCLEOSIDES AND NUCLEOTIDES	464	588	606
Ctrl pH5	m6A	2821	-	5.3	GATC	Coding Region	HP0005	PURINES, PYRIMIDINES, NUCLEOSIDES AND NUCLEOTIDES	459	627	645
Ctrl pH5	m6A	2923	+	4.99	CATG	Coding Region	HP0005	PURINES, PYRIMIDINES, NUCLEOSIDES AND NUCLEOTIDES	466	517	564
Ctrl pH5	m6A	2924	-	4.47	CATG	Coding Region	HP0005	PURINES, PYRIMIDINES, NUCLEOSIDES AND NUCLEOTIDES	458	494	561
Ctrl pH5	m6A	2965	+	4.87	CATG	Coding Region	HP0005	PURINES, PYRIMIDINES, NUCLEOSIDES AND NUCLEOTIDES	477	507	584
Ctrl pH5	m6A	2966	-	4.99	CATG	Coding Region	HP0005	PURINES, PYRIMIDINES, NUCLEOSIDES AND NUCLEOTIDES	463	486	534
Ctrl pH5	m4C	2974	-	2.15		Coding Region	HP0005	PURINES, PYRIMIDINES, NUCLEOSIDES AND NUCLEOTIDES	460	145	147
Ctrl pH5	m6A	2986	+	6.08	GCAG	Coding Region	HP0005	PURINES, PYRIMIDINES, NUCLEOSIDES AND NUCLEOTIDES	469	645	687
Ctrl pH5	m6A	3061	+	2.24		Coding Region	HP0005	PURINES, PYRIMIDINES, NUCLEOSIDES AND NUCLEOTIDES	450	84	152
Ctrl pH5	m6A	3084	+	2.28	RCGDAD	Coding Region	HP0005	PURINES, PYRIMIDINES, NUCLEOSIDES AND NUCLEOTIDES	450	158	153
Ctrl pH5	m4C	3085	-	4.24	TCTTC	Coding Region	HP0005	PURINES, PYRIMIDINES, NUCLEOSIDES AND NUCLEOTIDES	448	522	531
Ctrl pH5	m6A	3086	+	6.29	GAGG,GAAGA	Coding Region	HP0005	PURINES, PYRIMIDINES, NUCLEOSIDES AND NUCLEOTIDES	446	564	590
Ctrl pH5	m4C	3088	-	2.11		Coding Region	HP0005	PURINES, PYRIMIDINES, NUCLEOSIDES AND NUCLEOTIDES	455	114	143
Ctrl pH5	m6A	3209	+	4.44	GAGG	Coding Region	HP0005	PURINES, PYRIMIDINES, NUCLEOSIDES AND NUCLEOTIDES	471	444	477
Ctrl pH5	m6A	3257	+	5.68	GATC	Coding Region	HP0005	PURINES, PYRIMIDINES, NUCLEOSIDES AND NUCLEOTIDES	469	830	634
Ctrl pH5	m6A	3258	-	6.26	GATC	Coding Region	HP0005	PURINES, PYRIMIDINES, NUCLEOSIDES AND NUCLEOTIDES	480	774	763
Ctrl pH5	m6A	3272	+	5.76	GAGG	Coding Region	HP0005	PURINES, PYRIMIDINES, NUCLEOSIDES AND NUCLEOTIDES	467	593	634
Ctrl pH5	m6A	3275	+	5.03	GATC	Coding Region	HP0005	PURINES, PYRIMIDINES, NUCLEOSIDES AND NUCLEOTIDES	473	632	632
Ctrl pH5	m6A	3276	-	6.11	GATC	Coding Region	HP0005	PURINES, PYRIMIDINES, NUCLEOSIDES AND NUCLEOTIDES	478	722	757
Ctrl pH5	m4C	3457	-	4.72	TCTTC	Coding Region	HP0006	BIOSYNTHESIS OF COFACTORS, PROSTHETIC GROUPS, AND CARRIERS	472	514	546
Ctrl pH5	m6A	3458	+	4.58	GAAGA	Coding Region	HP0006	BIOSYNTHESIS OF COFACTORS, PROSTHETIC GROUPS, AND CARRIERS	468	507	527
Ctrl pH5	m4C	3592	-	3.79	TCTTC	Coding Region	HP0006	BIOSYNTHESIS OF COFACTORS, PROSTHETIC GROUPS, AND CARRIERS	479	452	473
Ctrl pH5	m6A	3593	+	5.6	GAAGA	Coding Region	HP0006	BIOSYNTHESIS OF COFACTORS, PROSTHETIC GROUPS, AND CARRIERS	484	621	658
Ctrl pH5	m6A	3609	-	4.54	GAGG	Coding Region	HP0006	BIOSYNTHESIS OF COFACTORS, PROSTHETIC GROUPS, AND CARRIERS	486	538	547
Ctrl pH5	m6A	3702	+	6.1	GCAG	Coding Region	HP0006	BIOSYNTHESIS OF COFACTORS, PROSTHETIC GROUPS, AND CARRIERS	491	659	689
Ctrl pH5	m6A	3752	+	5.7	GAGG	Coding Region	HP0006	BIOSYNTHESIS OF COFACTORS, PROSTHETIC GROUPS, AND CARRIERS	492	633	606
Ctrl pH5	m6A	3760	+	4.25	CATG	Coding Region	HP0006	BIOSYNTHESIS OF COFACTORS, PROSTHETIC GROUPS, AND CARRIERS	490	543	525
Ctrl pH5	m6A	3761	-	5.12	CATG	Coding Region	HP0006	BIOSYNTHESIS OF COFACTORS, PROSTHETIC GROUPS, AND CARRIERS	498	650	648
Ctrl pH5	m6A	3766	+	3.04	RCGDAD	Coding Region	HP0006	BIOSYNTHESIS OF COFACTORS, PROSTHETIC GROUPS, AND CARRIERS	476	261	289
Ctrl pH5	m6A	3793	+	6.98	GATC	Coding Region	HP0006	BIOSYNTHESIS OF COFACTORS, PROSTHETIC GROUPS, AND CARRIERS	482	719	730
Ctrl pH5	m6A	3794	-	4.43	GATC	Coding Region	HP0006	BIOSYNTHESIS OF COFACTORS, PROSTHETIC GROUPS, AND CARRIERS	492	534	562
Ctrl pH5	m6A	3836	+	5.29	RCGDAD	Coding Region	HP0006	BIOSYNTHESIS OF COFACTORS, PROSTHETIC GROUPS, AND CARRIERS	481	562	623
Ctrl pH5	m6A	3918	+	5.52	CATG	Coding Region	HP0006	BIOSYNTHESIS OF COFACTORS, PROSTHETIC GROUPS, AND CARRIERS	485	583	589
Ctrl pH5	m6A	3919	-	4.13	CATG	Coding Region	HP0006	BIOSYNTHESIS OF COFACTORS, PROSTHETIC GROUPS, AND CARRIERS	490	489	523
Ctrl pH5	m6A	3925	+	5.7	GATC	Coding Region	HP0006	BIOSYNTHESIS OF COFACTORS, PROSTHETIC GROUPS, AND CARRIERS	485	722	745
Ctrl pH5	m6A	3926	-	3.74	GATC	Coding Region	HP0006	BIOSYNTHESIS OF COFACTORS, PROSTHETIC GROUPS, AND CARRIERS	493	548	435
Ctrl pH5	m6A	4034	+	5.08	GCAG	Coding Region	HP0006	BIOSYNTHESIS OF COFACTORS, PROSTHETIC GROUPS, AND CARRIERS	500	603	586
Ctrl pH5	m6A	4360	+	5.69	RCGDAD	Intergenic Region			498	656	686
Ctrl pH5	m6A	4401	+	4.31	GANTC	Intergenic Region			502	487	501
Ctrl pH5	m6A	4403	-	3.43	TCGA,GANTC	Intergenic Region			515	397	412
Ctrl pH5	m6A	4406	+	5.01	TCGA	Intergenic Region			503	584	620
Ctrl pH5	m6A	4420	-	4.2	GCAG	Intergenic Region			519	492	540
Ctrl pH5	m6A	4432	+	6.03	GCAG	Intergenic Region			496	620	653
Ctrl pH5	m6A	4490	+	4.9	CATG	Intergenic Region			501	576	632
Ctrl pH5	m6A	4491	-	4.14	CATG	Intergenic Region			521	540	539
Ctrl pH5	m6A	4501	+	5.48	CATG	Intergenic Region			503	649	659
Ctrl pH5	m6A	4502	-	4.72	CATG	Intergenic Region			518	583	612
Ctrl pH5	m6A	4518	+	6.05	GANTC	Intergenic Region			508	628	679
Ctrl pH5	m6A	4520	-	3.72	TCGA,GANTC	Intergenic Region			520	410	427
Ctrl pH5	m6A	4523	+	4.74	TCGA	Intergenic Region			506	509	544
Ctrl pH5	m6A	4624	+	4.29	GANTC	Intergenic Region			503	555	545
Ctrl pH5	m6A	4626	-	3.55	GANTC	Intergenic Region			516	280	286
Ctrl pH5	m6A	4687	+	5.64	DGAAGG	Intergenic Region			503	651	617
Ctrl pH5	m6A	4703	+	5.34	CATG	Coding Region	HP0007	HYPOTHETICAL PROTEIEN	493	567	612
Ctrl pH5	m6A	4704	-	6.15	CATG	Coding Region	HP0007	HYPOTHETICAL PROTEIEN	515	633	662
Ctrl pH5	m6A	4927	+	5.38	GATC	Intergenic Region			499	691	698
Ctrl pH5	m6A	4928	-	4.71	GATC	Intergenic Region			513	635	653
Ctrl pH5	m6A	5002	+	6.25	GATC	Coding Region	HP0008	HYPOTHETICAL PROTEIEN	504	692	744
Ctrl pH5	m6A	5003	-	6.39	GATC	Coding Region	HP0008	HYPOTHETICAL PROTEIEN	517	786	788
Ctrl pH5	m6A	5009	+	4.03	ACANNNNNNNNTAG	Coding Region	HP0008	HYPOTHETICAL PROTEIEN	485	458	478
Ctrl pH5	m6A	5018	-	6.23	CTANNNNNNNNTGT	Intergenic Region			526	710	727
Ctrl pH5	m6A	5088	+	6.15	GATC	Intergenic Region			508	698	716
Ctrl pH5	m6A	5089	-	5.46	GATC	Intergenic Region			521	750	778
Ctrl pH5	m6A	5153	-	4.58	RCGDAD	Intergenic Region			521	513	529
Ctrl pH5	m6A	5174	+	4.65	GAGG	Intergenic Region			497	545	574
Ctrl pH5	m6A	5282	-	4.18	GCAG	Coding Region	HP0009	CELL ENVELOPE	521	463	474
Ctrl pH5	m6A	5320	-	4.71	RCGDAD	Coding Region	HP0009	CELL ENVELOPE	515	660	645
Ctrl pH5	m6A	5329	+	5.45	GATC	Coding Region	HP0009	CELL ENVELOPE	509	699	693
Ctrl pH5	m6A	5330	-	4.65	GATC	Coding Region	HP0009	CELL ENVELOPE	518	634	656
Ctrl pH5	m6A	5338	+	5.39	GATC	Coding Region	HP0009	CELL ENVELOPE	504	700	644
Ctrl pH5	m6A	5339	-	5.55	GAAGA,GATC	Coding Region	HP0009	CELL ENVELOPE	522	774	763
Ctrl pH5	m4C	5340	+	4.24	TCTTC	Coding Region	HP0009	CELL ENVELOPE	499	503	547
Ctrl pH5	m6A	5361	+	4.76	CATG	Coding Region	HP0009	CELL ENVELOPE	497	633	661
Ctrl pH5	m6A	5362	-	5.63	CATG	Coding Region	HP0009	CELL ENVELOPE	511	719	731
Ctrl pH5	m6A	5373	+	6.03	CATG	Coding Region	HP0009	CELL ENVELOPE	497	637	648
Ctrl pH5	m6A	5374	-	5.46	CATG	Coding Region	HP0009	CELL ENVELOPE	515	731	725
Ctrl pH5	m6A	5376	+	5.53	GATC	Coding Region	HP0009	CELL ENVELOPE	501	698	672
Ctrl pH5	m6A	5377	-	4.67	GATC	Coding Region	HP0009	CELL ENVELOPE	509	645	604
Ctrl pH5	m6A	5406	+	3.83	GANTC	Coding Region	HP0009	CELL ENVELOPE	502	462	492
Ctrl pH5	m6A	5408	-	5.37	GANTC	Coding Region	HP0009	CELL ENVELOPE	522	586	607
Ctrl pH5	m6A	5443	-	4.95	RCGDAD	Coding Region	HP0009	CELL ENVELOPE	512	672	617
Ctrl pH5	m6A	5599	+	6.12	GAGG	Coding Region	HP0009	CELL ENVELOPE	526	682	700
Ctrl pH5	m6A	5636	+	4.39	GAGG	Coding Region	HP0009	CELL ENVELOPE	526	521	547
Ctrl pH5	m6A	5670	+	4.06	CATG	Coding Region	HP0009	CELL ENVELOPE	519	478	507
Ctrl pH5	m6A	5671	-	4.75	CATG	Coding Region	HP0009	CELL ENVELOPE	525	648	647
Ctrl pH5	m6A	5709	-	4.29	GAAGA	Coding Region	HP0009	CELL ENVELOPE	536	565	578
Ctrl pH5	m4C	5710	+	4.56	TCTTC	Coding Region	HP0009	CELL ENVELOPE	517	547	584
Ctrl pH5	m6A	5755	+	4.89	GATC	Coding Region	HP0009	CELL ENVELOPE	521	683	712
Ctrl pH5	m6A	5756	-	4.3	GATC	Coding Region	HP0009	CELL ENVELOPE	532	565	571
Ctrl pH5	m6A	5853	+	4.82	RCGDAD	Coding Region	HP0009	CELL ENVELOPE	531	568	602
Ctrl pH5	m6A	6008	-	5.47	GCAG	Coding Region	HP0009	CELL ENVELOPE	541	667	699
Ctrl pH5	m6A	6012	-	5.07	GAGG	Coding Region	HP0009	CELL ENVELOPE	539	685	605
Ctrl pH5	m6A	6060	+	5.49	GATC	Coding Region	HP0009	CELL ENVELOPE	545	712	741
Ctrl pH5	m6A	6061	-	5.84	GATC	Coding Region	HP0009	CELL ENVELOPE	557	840	831
Ctrl pH5	m6A	6112	-	4.65	GAAGA	Coding Region	HP0009	CELL ENVELOPE	553	606	626
Ctrl pH5	m4C	6113	+	3.42	TCTTC	Coding Region	HP0009	CELL ENVELOPE	528	401	440
Ctrl pH5	m6A	6159	-	4.03	GCAG	Coding Region	HP0009	CELL ENVELOPE	549	538	554
Ctrl pH5	m6A	6195	-	7.54	GCAG	Coding Region	HP0009	CELL ENVELOPE	555	767	818
Ctrl pH5	m6A	6252	+	5.51	GATC	Coding Region	HP0009	CELL ENVELOPE	549	747	779
Ctrl pH5	m6A	6253	-	5.89	GATC	Coding Region	HP0009	CELL ENVELOPE	557	842	830
Ctrl pH5	m6A	6298	+	5.07	CATG	Coding Region	HP0009	CELL ENVELOPE	546	648	673
Ctrl pH5	m6A	6299	-	4.69	CATG	Coding Region	HP0009	CELL ENVELOPE	556	600	627
Ctrl pH5	m6A	6321	+	2.42	HTCAVNNNNNNTGY	Coding Region	HP0009	CELL ENVELOPE	557	125	164
Ctrl pH5	m6A	6324	+	5.28	GCAG	Coding Region	HP0009	CELL ENVELOPE	553	640	660
Ctrl pH5	m6A	6326	+	3.79	GAGG	Coding Region	HP0009	CELL ENVELOPE	561	475	447
Ctrl pH5	m6A	6418	+	6.16	GATC	Coding Region	HP0009	CELL ENVELOPE	543	777	785
Ctrl pH5	m6A	6419	-	5.59	GATC	Coding Region	HP0009	CELL ENVELOPE	552	749	720
Ctrl pH5	m6A	6421	+	4.72	CATG	Coding Region	HP0009	CELL ENVELOPE	540	577	611
Ctrl pH5	m6A	6422	-	5.08	CATG	Coding Region	HP0009	CELL ENVELOPE	552	640	675
Ctrl pH5	m6A	6527	+	4.42	CATG	Coding Region	HP0009	CELL ENVELOPE	547	589	591
Ctrl pH5	m6A	6528	-	3.52	CATG	Coding Region	HP0009	CELL ENVELOPE	557	440	464
Ctrl pH5	m6A	6533	+	4.86	GCAG	Coding Region	HP0009	CELL ENVELOPE	548	596	621
Ctrl pH5	m6A	6544	+	4.03	GAGG	Coding Region	HP0009	CELL ENVELOPE	548	559	526
Ctrl pH5	m6A	6696	-	4.31	RCGDAD	Coding Region	HP0009	CELL ENVELOPE	551	585	601
Ctrl pH5	m6A	6811	-	5.06	ATTAAT	Coding Region	HP0009	CELL ENVELOPE	524	688	585
Ctrl pH5	m6A	6814	+	4.73	ATTAAT	Coding Region	HP0009	CELL ENVELOPE	538	636	642
Ctrl pH5	m6A	6818	+	5.58	GATC	Coding Region	HP0009	CELL ENVELOPE	535	705	648
Ctrl pH5	m6A	6819	-	4.41	GATC	Coding Region	HP0009	CELL ENVELOPE	549	543	587
Ctrl pH5	m6A	6824	+	5.3	GANTC	Coding Region	HP0009	CELL ENVELOPE	524	652	613
Ctrl pH5	m6A	6826	-	6.82	GANTC	Coding Region	HP0009	CELL ENVELOPE	548	953	895
Ctrl pH5	m6A	6828	+	3.99	CATG	Coding Region	HP0009	CELL ENVELOPE	531	517	489
Ctrl pH5	m6A	6829	-	5.19	CATG	Coding Region	HP0009	CELL ENVELOPE	548	679	724
Ctrl pH5	m6A	6852	-	3.76	RCGDAD	Coding Region	HP0009	CELL ENVELOPE	547	454	470
Ctrl pH5	m6A	6861	+	5.12	GATC	Coding Region	HP0009	CELL ENVELOPE	527	682	694
Ctrl pH5	m6A	6862	-	5.09	GATC	Coding Region	HP0009	CELL ENVELOPE	547	743	689
Ctrl pH5	m6A	6952	-	5.36	RCGDAD	Coding Region	HP0009	CELL ENVELOPE	540	746	741
Ctrl pH5	m6A	7009	-	3.84	TCGA	Coding Region	HP0009	CELL ENVELOPE	535	525	509
Ctrl pH5	m6A	7012	+	4.69	TCGA,GATC	Coding Region	HP0009	CELL ENVELOPE	527	592	615
Ctrl pH5	m6A	7013	-	6.01	GATC	Coding Region	HP0009	CELL ENVELOPE	536	938	850
Ctrl pH5	m6A	7032	+	4.15	DGAAGG	Coding Region	HP0009	CELL ENVELOPE	526	539	539
Ctrl pH5	m6A	7037	-	6.24	GCAG	Coding Region	HP0009	CELL ENVELOPE	538	690	730
Ctrl pH5	m6A	7063	+	3.4	GAGG	Coding Region	HP0009	CELL ENVELOPE	524	375	399
Ctrl pH5	m6A	7125	-	5.29	RCGDAD	Coding Region	HP0009	CELL ENVELOPE	527	702	690
Ctrl pH5	m4C	7173	+	2.29		Intergenic Region			534	178	173
Ctrl pH5	m6A	7195	-	4.44	GAAGA	Intergenic Region			549	592	598
Ctrl pH5	m4C	7196	+	2.96	TCTTC	Intergenic Region			534	320	337
Ctrl pH5	m6A	7483	-	5.04	GCAG	Intergenic Region			554	649	635
Ctrl pH5	m6A	7578	+	5.84	GCAG	Intergenic Region			545	703	734
Ctrl pH5	m6A	7610	+	4.17	CATG	Coding Region	HP0010	CELLULAR PROCESSES	562	495	536
Ctrl pH5	m6A	7611	-	5.75	CATG	Coding Region	HP0010	CELLULAR PROCESSES	565	754	772
Ctrl pH5	m6A	7619	+	5.14	CATG	Coding Region	HP0010	CELLULAR PROCESSES	554	691	740
Ctrl pH5	m6A	7620	-	4.31	CATG	Coding Region	HP0010	CELLULAR PROCESSES	563	575	591
Ctrl pH5	m6A	7624	-	4.84	GAGG	Coding Region	HP0010	CELLULAR PROCESSES	563	551	499
Ctrl pH5	m6A	7637	+	5.92	CATG	Coding Region	HP0010	CELLULAR PROCESSES	552	819	835
Ctrl pH5	m6A	7638	-	3.74	CATG	Coding Region	HP0010	CELLULAR PROCESSES	560	496	528
Ctrl pH5	m6A	7673	-	3.56	GAAGA	Coding Region	HP0010	CELLULAR PROCESSES	578	513	448
Ctrl pH5	m4C	7674	+	3.87	TCTTC	Coding Region	HP0010	CELLULAR PROCESSES	535	570	557
Ctrl pH5	m6A	7687	+	6.04	CATG	Coding Region	HP0010	CELLULAR PROCESSES	569	830	840
Ctrl pH5	m6A	7688	-	4.18	CATG	Coding Region	HP0010	CELLULAR PROCESSES	573	574	590
Ctrl pH5	m6A	7715	+	4.46	GCAG	Coding Region	HP0010	CELLULAR PROCESSES	558	606	615
Ctrl pH5	m6A	7748	+	5.59	GATC	Coding Region	HP0010	CELLULAR PROCESSES	563	735	751
Ctrl pH5	m6A	7749	-	4.68	GATC	Coding Region	HP0010	CELLULAR PROCESSES	577	706	662
Ctrl pH5	m6A	7780	-	3.03	DGAAGG	Coding Region	HP0010	CELLULAR PROCESSES	554	248	288
Ctrl pH5	m6A	7834	-	5.11	RCGDAD	Coding Region	HP0010	CELLULAR PROCESSES	558	630	649
Ctrl pH5	m6A	7922	+	5.44	CATG	Coding Region	HP0010	CELLULAR PROCESSES	568	849	752
Ctrl pH5	m6A	7923	-	4.69	CATG	Coding Region	HP0010	CELLULAR PROCESSES	581	635	667
Ctrl pH5	m6A	7988	+	4.39	RCGDAD	Coding Region	HP0010	CELLULAR PROCESSES	564	609	576
Ctrl pH5	m6A	8021	-	6.25	GAAGA	Coding Region	HP0010	CELLULAR PROCESSES	571	634	673
Ctrl pH5	m4C	8022	+	2.44	TCTTC	Coding Region	HP0010	CELLULAR PROCESSES	545	201	224
Ctrl pH5	m6A	8098	+	5.48	GCAG	Coding Region	HP0010	CELLULAR PROCESSES	553	633	669
Ctrl pH5	m6A	8210	+	4.17	GANTC	Coding Region	HP0010	CELLULAR PROCESSES	554	499	551
Ctrl pH5	m6A	8212	-	5.71	GANTC	Coding Region	HP0010	CELLULAR PROCESSES	555	667	681
Ctrl pH5	m6A	8227	+	5.08	CATG	Coding Region	HP0010	CELLULAR PROCESSES	548	664	694
Ctrl pH5	m6A	8228	-	5.08	CATG	Coding Region	HP0010	CELLULAR PROCESSES	553	654	671
Ctrl pH5	m6A	8252	+	5.21	GATC	Coding Region	HP0010	CELLULAR PROCESSES	540	641	667
Ctrl pH5	m6A	8253	-	5.43	GATC	Coding Region	HP0010	CELLULAR PROCESSES	548	752	764
Ctrl pH5	m6A	8283	-	4.07	DGAAGG	Coding Region	HP0010	CELLULAR PROCESSES	542	497	491
Ctrl pH5	m6A	8323	+	5.4	GANTC	Coding Region	HP0010	CELLULAR PROCESSES	549	700	699
Ctrl pH5	m6A	8325	-	4.73	GANTC	Coding Region	HP0010	CELLULAR PROCESSES	552	639	637
Ctrl pH5	m6A	8336	-	4.49	GAAGA	Coding Region	HP0010	CELLULAR PROCESSES	562	598	635
Ctrl pH5	m4C	8337	+	3.74	TCTTC	Coding Region	HP0010	CELLULAR PROCESSES	542	490	484
Ctrl pH5	m6A	8392	-	3.73	GAAGA	Coding Region	HP0010	CELLULAR PROCESSES	574	452	480
Ctrl pH5	m4C	8393	+	4.93	TCTTC	Coding Region	HP0010	CELLULAR PROCESSES	540	603	636
Ctrl pH5	m6A	8425	-	4.84	GCAG	Coding Region	HP0010	CELLULAR PROCESSES	573	641	659
Ctrl pH5	m6A	8443	-	4.86	GAGG	Coding Region	HP0010	CELLULAR PROCESSES	574	621	656
Ctrl pH5	m6A	8464	+	4.47	GANTC	Coding Region	HP0010	CELLULAR PROCESSES	569	618	654
Ctrl pH5	m6A	8466	-	3.12	GANTC	Coding Region	HP0010	CELLULAR PROCESSES	571	356	380
Ctrl pH5	m6A	8483	-	3.91	GAGG	Coding Region	HP0010	CELLULAR PROCESSES	572	490	505
Ctrl pH5	m6A	8489	-	3.51	GAAGA	Coding Region	HP0010	CELLULAR PROCESSES	575	547	467
Ctrl pH5	m4C	8490	+	3.09	TCTTC	Coding Region	HP0010	CELLULAR PROCESSES	562	321	355
Ctrl pH5	m6A	8519	-	3.86	GAGG	Coding Region	HP0010	CELLULAR PROCESSES	569	513	527
Ctrl pH5	m6A	8525	+	5.13	CATG	Coding Region	HP0010	CELLULAR PROCESSES	567	640	679
Ctrl pH5	m6A	8526	-	5.95	CATG	Coding Region	HP0010	CELLULAR PROCESSES	574	744	770
Ctrl pH5	m6A	8558	+	5.08	CATG	Coding Region	HP0010	CELLULAR PROCESSES	560	674	686
Ctrl pH5	m6A	8559	-	4.3	CATG	Coding Region	HP0010	CELLULAR PROCESSES	569	605	617
Ctrl pH5	m6A	8576	-	4.97	RCGDAD	Coding Region	HP0010	CELLULAR PROCESSES	574	756	738
Ctrl pH5	m6A	8648	+	3.35	GAGG	Coding Region	HP0010	CELLULAR PROCESSES	560	300	313
Ctrl pH5	m6A	8656	-	4.08	GAGG	Coding Region	HP0010	CELLULAR PROCESSES	575	555	573
Ctrl pH5	m6A	8662	+	2.57	HTCAVNNNNNNTGY	Coding Region	HP0010	CELLULAR PROCESSES	529	178	196
Ctrl pH5	m6A	8669	+	4.03	CATG	Coding Region	HP0010	CELLULAR PROCESSES	567	420	576
Ctrl pH5	m6A	8670	-	4.25	CATG	Coding Region	HP0010	CELLULAR PROCESSES	578	661	621
Ctrl pH5	m6A	8674	-	4.28	DGAAGG	Coding Region	HP0010	CELLULAR PROCESSES	547	584	557
Ctrl pH5	m6A	8693	-	4.13	GAAGA	Coding Region	HP0010	CELLULAR PROCESSES	571	545	563
Ctrl pH5	m4C	8694	+	3.52	TCTTC	Coding Region	HP0010	CELLULAR PROCESSES	548	525	461
Ctrl pH5	m6A	8711	-	5.95	GAAGA	Coding Region	HP0010	CELLULAR PROCESSES	580	806	819
Ctrl pH5	m4C	8712	+	3.21	TCTTC	Coding Region	HP0010	CELLULAR PROCESSES	565	386	410
Ctrl pH5	m6A	8723	+	5.94	GATC	Coding Region	HP0010	CELLULAR PROCESSES	565	784	804
Ctrl pH5	m6A	8724	-	5.06	GATC	Coding Region	HP0010	CELLULAR PROCESSES	569	667	666
Ctrl pH5	m6A	8782	+	5.38	GATC	Coding Region	HP0010	CELLULAR PROCESSES	577	710	726
Ctrl pH5	m6A	8783	-	4.83	GATC	Coding Region	HP0010	CELLULAR PROCESSES	576	665	674
Ctrl pH5	m6A	8794	+	6.21	GCAG	Coding Region	HP0010	CELLULAR PROCESSES	579	777	807
Ctrl pH5	m6A	8819	-	4.29	GAAGA	Coding Region	HP0010	CELLULAR PROCESSES	591	531	534
Ctrl pH5	m4C	8820	+	4.03	TCTTC	Coding Region	HP0010	CELLULAR PROCESSES	559	549	561
Ctrl pH5	m6A	8861	-	5.93	ATTAAT	Coding Region	HP0010	CELLULAR PROCESSES	567	645	663
Ctrl pH5	m6A	8864	+	4.93	ATTAAT	Coding Region	HP0010	CELLULAR PROCESSES	582	646	656
Ctrl pH5	m6A	8888	+	4.2	CATG	Coding Region	HP0010	CELLULAR PROCESSES	576	568	621
Ctrl pH5	m6A	8889	-	4.11	CATG	Coding Region	HP0010	CELLULAR PROCESSES	572	594	618
Ctrl pH5	m6A	8893	-	3.84	GAGG	Coding Region	HP0010	CELLULAR PROCESSES	578	457	347
Ctrl pH5	m6A	8934	-	4.39	GAGG	Coding Region	HP0010	CELLULAR PROCESSES	574	586	596
Ctrl pH5	m6A	8941	-	4.59	DGAAGG	Coding Region	HP0010	CELLULAR PROCESSES	552	606	587
Ctrl pH5	m6A	8995	+	7.39	GCAG	Coding Region	HP0010	CELLULAR PROCESSES	569	751	796
Ctrl pH5	m6A	9041	+	4.53	CATG	Coding Region	HP0010	CELLULAR PROCESSES	563	590	610
Ctrl pH5	m6A	9042	-	4.81	CATG	Coding Region	HP0010	CELLULAR PROCESSES	572	616	646
Ctrl pH5	m4C	9118	-	2.27		Coding Region	HP0010	CELLULAR PROCESSES	570	148	154
Ctrl pH5	m6A	9128	+	5.12	GATC	Coding Region	HP0010	CELLULAR PROCESSES	567	656	675
Ctrl pH5	m6A	9129	-	5.55	GATC	Coding Region	HP0010	CELLULAR PROCESSES	575	874	871
Ctrl pH5	m6A	9141	-	4.51	GCAG	Coding Region	HP0010	CELLULAR PROCESSES	576	589	599
Ctrl pH5	m6A	9145	-	4.73	GAGG	Coding Region	HP0010	CELLULAR PROCESSES	579	659	507
Ctrl pH5	m6A	9155	+	4.85	CATG	Coding Region	HP0010	CELLULAR PROCESSES	569	629	647
Ctrl pH5	m6A	9156	-	5	CATG	Coding Region	HP0010	CELLULAR PROCESSES	571	664	663
Ctrl pH5	m6A	9175	+	4.19	CATG	Coding Region	HP0010	CELLULAR PROCESSES	567	581	611
Ctrl pH5	m6A	9176	-	5.32	CATG	Coding Region	HP0010	CELLULAR PROCESSES	570	700	719
Ctrl pH5	m6A	9193	-	4.12	DGAAGG	Coding Region	HP0010	CELLULAR PROCESSES	547	587	557
Ctrl pH5	m6A	9283	+	7.1	GATC	Coding Region	HP0011	CELLULAR PROCESSES	557	776	788
Ctrl pH5	m6A	9284	-	4.8	GATC	Coding Region	HP0011	CELLULAR PROCESSES	577	680	632
Ctrl pH5	m6A	9286	+	5.21	CATG	Coding Region	HP0011	CELLULAR PROCESSES	556	688	706
Ctrl pH5	m6A	9287	-	5.12	CATG	Coding Region	HP0011	CELLULAR PROCESSES	568	685	719
Ctrl pH5	m6A	9301	+	4.64	CATG	Coding Region	HP0011	CELLULAR PROCESSES	552	593	620
Ctrl pH5	m6A	9302	-	5.56	CATG	Coding Region	HP0011	CELLULAR PROCESSES	566	656	670
Ctrl pH5	m6A	9313	+	4.06	CATG	Coding Region	HP0011	CELLULAR PROCESSES	553	493	530
Ctrl pH5	m6A	9314	-	4.78	CATG	Coding Region	HP0011	CELLULAR PROCESSES	567	593	662
Ctrl pH5	m6A	9325	+	5.08	CATG	Coding Region	HP0011	CELLULAR PROCESSES	552	645	685
Ctrl pH5	m6A	9326	-	3.27	CATG	Coding Region	HP0011	CELLULAR PROCESSES	565	393	425
Ctrl pH5	m6A	9374	-	4.99	GAAGA	Coding Region	HP0011	CELLULAR PROCESSES	565	683	696
Ctrl pH5	m4C	9375	+	5.11	TCTTC	Coding Region	HP0011	CELLULAR PROCESSES	541	584	633
Ctrl pH5	m6A	9392	+	3.24	CATG	Coding Region	HP0011	CELLULAR PROCESSES	554	358	414
Ctrl pH5	m6A	9393	-	5.76	CATG	Coding Region	HP0011	CELLULAR PROCESSES	566	706	696
Ctrl pH5	m6A	9421	-	4.66	GCAG	Coding Region	HP0011	CELLULAR PROCESSES	565	626	643
Ctrl pH5	m6A	9446	+	4.45	GATC	Coding Region	HP0011	CELLULAR PROCESSES	560	619	593
Ctrl pH5	m6A	9447	-	5.23	GATC	Coding Region	HP0011	CELLULAR PROCESSES	571	749	767
Ctrl pH5	m6A	9457	-	4.44	DGAAGG	Coding Region	HP0011	CELLULAR PROCESSES	520	570	556
Ctrl pH5	m6A	9479	-	3.65	GAGG	Coding Region	HP0011	CELLULAR PROCESSES	573	480	484
Ctrl pH5	m6A	9508	-	4.91	RCGDAD	Coding Region	HP0011	CELLULAR PROCESSES	574	606	639
Ctrl pH5	m6A	9572	-	5.96	GAAGA	Coding Region	HP0011	CELLULAR PROCESSES	574	807	816
Ctrl pH5	m4C	9573	+	3.71	TCTTC	Coding Region	HP0011	CELLULAR PROCESSES	537	420	529
Ctrl pH5	m6A	9575	-	4.64	GAAGA	Coding Region	HP0011	CELLULAR PROCESSES	574	624	640
Ctrl pH5	m4C	9576	+	4.49	TCTTC	Coding Region	HP0011	CELLULAR PROCESSES	543	557	608
Ctrl pH5	m4C	9898	-	2.67	TCTTC	Intergenic Region			549	274	298
Ctrl pH5	m6A	9899	+	5.45	GAAGA	Intergenic Region			547	626	628
Ctrl pH5	m6A	9904	+	5.21	CATG	Intergenic Region			558	653	670
Ctrl pH5	m6A	9905	-	4.77	CATG	Intergenic Region			554	691	689
Ctrl pH5	m6A	9914	+	4.57	GANTC	Coding Region	HP0012	REPLICATION	557	647	668
Ctrl pH5	m6A	9916	-	4.46	GANTC	Coding Region	HP0012	REPLICATION	565	591	642
Ctrl pH5	m6A	9933	+	5.4	GATC	Coding Region	HP0012	REPLICATION	553	745	766
Ctrl pH5	m6A	9934	-	4.62	GATC	Coding Region	HP0012	REPLICATION	556	680	680
Ctrl pH5	m6A	9989	+	4.93	GAGG	Coding Region	HP0012	REPLICATION	547	581	614
Ctrl pH5	m6A	10010	+	5.32	CATG	Coding Region	HP0012	REPLICATION	545	660	696
Ctrl pH5	m6A	10011	-	3.01	CATG	Coding Region	HP0012	REPLICATION	548	290	339
Ctrl pH5	m6A	10029	+	5	CATG	Coding Region	HP0012	REPLICATION	548	661	646
Ctrl pH5	m6A	10030	-	5.02	CATG	Coding Region	HP0012	REPLICATION	553	607	638
Ctrl pH5	m4C	10034	-	3.11	TCTTC	Coding Region	HP0012	REPLICATION	544	440	371
Ctrl pH5	m6A	10035	+	3.7	GAAGA	Coding Region	HP0012	REPLICATION	538	438	440
Ctrl pH5	m4C	10042	+	2.16		Coding Region	HP0012	REPLICATION	552	119	159
Ctrl pH5	m6A	10177	+	5.14	GANTC	Coding Region	HP0012	REPLICATION	542	600	624
Ctrl pH5	m6A	10179	-	5.53	GANTC	Coding Region	HP0012	REPLICATION	555	737	756
Ctrl pH5	m6A	10218	+	5.43	GATC	Coding Region	HP0012	REPLICATION	542	684	710
Ctrl pH5	m6A	10219	-	4.46	GATC	Coding Region	HP0012	REPLICATION	552	590	591
Ctrl pH5	m4C	10229	-	3.14	TCTTC	Coding Region	HP0012	REPLICATION	526	407	374
Ctrl pH5	m6A	10230	+	4.52	GAAGA	Coding Region	HP0012	REPLICATION	534	599	632
Ctrl pH5	m4C	10271	-	3.46	TCTTC	Coding Region	HP0012	REPLICATION	527	401	424
Ctrl pH5	m6A	10272	+	6.82	GAAGA	Coding Region	HP0012	REPLICATION	536	714	731
Ctrl pH5	m6A	10315	+	5.88	GAGG	Coding Region	HP0012	REPLICATION	513	647	653
Ctrl pH5	m6A	10365	+	4.45	RCGDAD	Coding Region	HP0012	REPLICATION	525	592	600
Ctrl pH5	m6A	10449	+	5.99	GATC	Coding Region	HP0012	REPLICATION	513	700	724
Ctrl pH5	m6A	10450	-	5.12	GATC	Coding Region	HP0012	REPLICATION	524	666	683
Ctrl pH5	m6A	10476	+	5.27	GATC	Coding Region	HP0012	REPLICATION	519	713	737
Ctrl pH5	m6A	10477	-	5.72	GATC	Coding Region	HP0012	REPLICATION	528	760	755
Ctrl pH5	m6A	10484	+	4.93	CATG	Coding Region	HP0012	REPLICATION	513	594	632
Ctrl pH5	m6A	10485	-	6.08	CATG	Coding Region	HP0012	REPLICATION	521	685	700
Ctrl pH5	m6A	10567	-	3.77	RCGDAD	Coding Region	HP0012	REPLICATION	516	390	408
Ctrl pH5	m6A	10665	+	4.79	GAGG	Coding Region	HP0012	REPLICATION	484	588	587
Ctrl pH5	m6A	10773	+	4.73	GATC	Coding Region	HP0012	REPLICATION	487	648	667
Ctrl pH5	m6A	10774	-	5.98	GATC	Coding Region	HP0012	REPLICATION	494	734	728
Ctrl pH5	m6A	10810	+	3.99	GCAG	Coding Region	HP0012	REPLICATION	468	423	460
Ctrl pH5	m6A	10822	+	7.5	GCAG	Coding Region	HP0012	REPLICATION	469	683	711
Ctrl pH5	m6A	10862	+	5.98	GAGG	Coding Region	HP0012	REPLICATION	468	431	609
Ctrl pH5	m6A	10867	+	3.23	GAGG	Coding Region	HP0012	REPLICATION	466	340	329
Ctrl pH5	m6A	10896	+	4.31	GATC	Coding Region	HP0012	REPLICATION	469	539	495
Ctrl pH5	m6A	10897	-	4.95	GATC	Coding Region	HP0012	REPLICATION	484	662	666
Ctrl pH5	m6A	10905	+	7.18	RCGDAD	Coding Region	HP0012	REPLICATION	470	565	702
Ctrl pH5	m6A	10910	+	5.44	GATC	Coding Region	HP0012	REPLICATION	459	652	655
Ctrl pH5	m6A	10911	-	4.75	GATC	Coding Region	HP0012	REPLICATION	481	576	594
Ctrl pH5	m6A	10958	+	5.15	CATG	Coding Region	HP0012	REPLICATION	457	533	578
Ctrl pH5	m6A	10959	-	4.01	CATG	Coding Region	HP0012	REPLICATION	485	482	497
Ctrl pH5	m6A	10988	+	3.98	CATG	Coding Region	HP0012	REPLICATION	460	510	489
Ctrl pH5	m6A	10989	-	5.54	CATG	Coding Region	HP0012	REPLICATION	490	639	635
Ctrl pH5	m6A	10995	+	4.65	RCGDAD,GANTC	Coding Region	HP0012	REPLICATION	461	570	608
Ctrl pH5	m6A	10997	-	4.26	GANTC	Coding Region	HP0012	REPLICATION	493	552	545
Ctrl pH5	m6A	11013	+	5.53	GATC	Coding Region	HP0012	REPLICATION	466	709	736
Ctrl pH5	m6A	11014	-	4.74	GATC	Coding Region	HP0012	REPLICATION	498	606	612
Ctrl pH5	m6A	11089	+	3.72	RCGDAD	Coding Region	HP0012	REPLICATION	467	407	445
Ctrl pH5	m6A	11130	+	4.14	CATG	Coding Region	HP0012	REPLICATION	444	476	501
Ctrl pH5	m6A	11131	-	5.3	CATG	Coding Region	HP0012	REPLICATION	466	643	645
Ctrl pH5	m6A	11152	+	3.32	GANTC	Coding Region	HP0012	REPLICATION	446	350	370
Ctrl pH5	m6A	11154	-	4.46	GANTC	Coding Region	HP0012	REPLICATION	467	542	553
Ctrl pH5	m6A	11200	-	4.14	GAGG	Coding Region	HP0012	REPLICATION	468	453	456
Ctrl pH5	m6A	11214	+	3.43	CATG	Coding Region	HP0012	REPLICATION	440	289	358
Ctrl pH5	m6A	11215	-	5.07	CATG	Coding Region	HP0012	REPLICATION	465	578	599
Ctrl pH5	m6A	11258	+	5.65	GATC	Coding Region	HP0012	REPLICATION	457	737	760
Ctrl pH5	m6A	11259	-	4.51	RCGDAD,GATC	Coding Region	HP0012	REPLICATION	471	591	586
Ctrl pH5	m4C	11276	-	4.39	TCTTC	Promoter Region	HP0012	REPLICATION	468	495	541
Ctrl pH5	m6A	11277	+	3.3	GAAGA	Promoter Region	HP0012	REPLICATION	454	319	372
Ctrl pH5	m6A	11409	+	4.59	RCGDAD	Coding Region	HP0012	REPLICATION	456	509	526
Ctrl pH5	m6A	11525	+	5.42	GATC	Coding Region	HP0012	REPLICATION	461	682	716
Ctrl pH5	m6A	11526	-	5.08	GATC	Coding Region	HP0012	REPLICATION	479	540	570
Ctrl pH5	m6A	11568	+	4.64	ACANNNNNNNNTAG	Coding Region	HP0012	REPLICATION	457	479	506
Ctrl pH5	m6A	11577	-	5.23	CTANNNNNNNNTGT	Coding Region	HP0012	REPLICATION	482	569	593
Ctrl pH5	m6A	11644	+	4.9	CATG	Coding Region	HP0013	HYPOTHETICAL PROTEIEN	464	517	549
Ctrl pH5	m6A	11645	-	4.21	CATG	Coding Region	HP0013	HYPOTHETICAL PROTEIEN	479	549	557
Ctrl pH5	m6A	11660	+	4.95	GATC	Coding Region	HP0013	HYPOTHETICAL PROTEIEN	462	576	602
Ctrl pH5	m6A	11661	-	5.61	GATC	Coding Region	HP0013	HYPOTHETICAL PROTEIEN	487	690	707
Ctrl pH5	m6A	11789	+	5.15	GCAG	Coding Region	HP0013	HYPOTHETICAL PROTEIEN	457	551	562
Ctrl pH5	m6A	11857	-	3.71	GCAG	Coding Region	HP0013	HYPOTHETICAL PROTEIEN	483	413	434
Ctrl pH5	m6A	11861	+	5.03	CATG	Coding Region	HP0013	HYPOTHETICAL PROTEIEN	469	582	603
Ctrl pH5	m6A	11862	-	4.8	CATG	Coding Region	HP0013	HYPOTHETICAL PROTEIEN	487	553	549
Ctrl pH5	m6A	11869	+	4.59	CATG	Coding Region	HP0013	HYPOTHETICAL PROTEIEN	462	542	559
Ctrl pH5	m6A	11870	-	4.56	CATG	Coding Region	HP0013	HYPOTHETICAL PROTEIEN	482	497	531
Ctrl pH5	m6A	11912	+	4.95	RCGDAD	Coding Region	HP0013	HYPOTHETICAL PROTEIEN	464	542	534
Ctrl pH5	m6A	11983	+	5.34	GAGG	Coding Region	HP0013	HYPOTHETICAL PROTEIEN	462	571	558
Ctrl pH5	m4C	12010	-	4.21	TCTTC	Coding Region	HP0013	HYPOTHETICAL PROTEIEN	469	498	532
Ctrl pH5	m6A	12011	+	4.47	GAGG,GAAGA	Coding Region	HP0013	HYPOTHETICAL PROTEIEN	464	444	461
Ctrl pH5	m6A	12023	+	7.48	GATC	Coding Region	HP0013	HYPOTHETICAL PROTEIEN	461	769	773
Ctrl pH5	m6A	12024	-	4.66	GATC	Coding Region	HP0013	HYPOTHETICAL PROTEIEN	479	556	544
Ctrl pH5	m6A	12048	+	3.79	GCAG	Coding Region	HP0013	HYPOTHETICAL PROTEIEN	452	319	335
Ctrl pH5	m6A	12094	+	3.84	CATG	Coding Region	HP0013	HYPOTHETICAL PROTEIEN	458	408	432
Ctrl pH5	m6A	12095	-	4.4	CATG	Coding Region	HP0013	HYPOTHETICAL PROTEIEN	476	517	545
Ctrl pH5	m6A	12097	+	2.16		Coding Region	HP0013	HYPOTHETICAL PROTEIEN	457	92	147
Ctrl pH5	m6A	12187	+	4.61	GCAG	Coding Region	HP0013	HYPOTHETICAL PROTEIEN	466	452	468
Ctrl pH5	m6A	12202	+	5.13	GATC	Coding Region	HP0013	HYPOTHETICAL PROTEIEN	471	610	630
Ctrl pH5	m6A	12203	-	4.64	GATC	Coding Region	HP0013	HYPOTHETICAL PROTEIEN	478	522	577
Ctrl pH5	m6A	12243	+	5.47	GAGG	Coding Region	HP0013	HYPOTHETICAL PROTEIEN	467	609	597
Ctrl pH5	m4C	12319	-	5.88	TCTTC	Coding Region	HP0013	HYPOTHETICAL PROTEIEN	469	543	592
Ctrl pH5	m6A	12320	+	3.42	GAAGA	Coding Region	HP0013	HYPOTHETICAL PROTEIEN	470	504	418
Ctrl pH5	m4C	12394	-	3.17	TCTTC	Coding Region	HP0013	HYPOTHETICAL PROTEIEN	466	269	344
Ctrl pH5	m6A	12395	+	5.68	GAAGA	Coding Region	HP0013	HYPOTHETICAL PROTEIEN	470	557	604
Ctrl pH5	m4C	12397	-	3.34	TCTTC	Coding Region	HP0013	HYPOTHETICAL PROTEIEN	458	454	397
Ctrl pH5	m6A	12398	+	3.14	GAAGA	Coding Region	HP0013	HYPOTHETICAL PROTEIEN	457	306	315
Ctrl pH5	m4C	12499	-	3.55	TCTTC	Coding Region	HP0013	HYPOTHETICAL PROTEIEN	464	379	410
Ctrl pH5	m6A	12500	+	4.07	GAAGA	Coding Region	HP0013	HYPOTHETICAL PROTEIEN	464	480	516
Ctrl pH5	m6A	12563	-	3.32	GAGG	Coding Region	HP0013	HYPOTHETICAL PROTEIEN	480	273	262
Ctrl pH5	m6A	12653	+	3.87	GAGG	Promoter Region	HP0014	HYPOTHETICAL PROTEIEN	468	425	437
Ctrl pH5	m6A	12720	+	4.3	GAGG	Intergenic Region			467	467	474
Ctrl pH5	m6A	12728	+	4.62	CATG	Coding Region	HP0014	HYPOTHETICAL PROTEIEN	470	533	578
Ctrl pH5	m6A	12729	-	4.04	CATG	Coding Region	HP0014	HYPOTHETICAL PROTEIEN	476	508	484
Ctrl pH5	m6A	12769	+	5.16	GCAG	Coding Region	HP0014	HYPOTHETICAL PROTEIEN	474	544	568
Ctrl pH5	m6A	12787	+	4.49	GCAG	Coding Region	HP0014	HYPOTHETICAL PROTEIEN	474	546	536
Ctrl pH5	m6A	12794	+	4.63	GANTC	Coding Region	HP0014	HYPOTHETICAL PROTEIEN	472	519	520
Ctrl pH5	m6A	12796	-	4.26	GANTC	Coding Region	HP0014	HYPOTHETICAL PROTEIEN	476	514	527
Ctrl pH5	m6A	12812	+	5.19	CATG	Coding Region	HP0014	HYPOTHETICAL PROTEIEN	476	624	642
Ctrl pH5	m6A	12813	-	4.77	CATG	Coding Region	HP0014	HYPOTHETICAL PROTEIEN	471	557	590
Ctrl pH5	m4C	12824	-	4.4	TCTTC	Coding Region	HP0014	HYPOTHETICAL PROTEIEN	464	498	498
Ctrl pH5	m6A	12825	+	3.84	GAAGA	Coding Region	HP0014	HYPOTHETICAL PROTEIEN	452	368	386
Ctrl pH5	m4C	12842	-	2.47		Coding Region	HP0014	HYPOTHETICAL PROTEIEN	472	123	146
Ctrl pH5	m6A	12927	+	5.1	GATC	Coding Region	HP0014	HYPOTHETICAL PROTEIEN	478	713	682
Ctrl pH5	m6A	12928	-	4.68	GATC	Coding Region	HP0014	HYPOTHETICAL PROTEIEN	479	590	598
Ctrl pH5	m6A	12949	+	4.16	GCAG	Coding Region	HP0014	HYPOTHETICAL PROTEIEN	467	472	493
Ctrl pH5	m6A	13028	+	6.24	CATG	Coding Region	HP0014	HYPOTHETICAL PROTEIEN	471	685	661
Ctrl pH5	m6A	13029	-	5.38	CATG	Coding Region	HP0014	HYPOTHETICAL PROTEIEN	476	659	675
Ctrl pH5	m6A	13119	+	5.15	GCAG	Coding Region	HP0014	HYPOTHETICAL PROTEIEN	477	530	574
Ctrl pH5	m6A	13305	+	3.8	GANTC	Coding Region	HP0014	HYPOTHETICAL PROTEIEN	479	405	409
Ctrl pH5	m6A	13307	-	4.57	GANTC	Coding Region	HP0014	HYPOTHETICAL PROTEIEN	482	472	502
Ctrl pH5	m6A	13314	+	4.37	GAGG	Coding Region	HP0014	HYPOTHETICAL PROTEIEN	481	498	531
Ctrl pH5	m6A	13428	+	3.37	GAGG	Coding Region	HP0014	HYPOTHETICAL PROTEIEN	475	298	221
Ctrl pH5	m6A	13436	+	6.07	GATC	Coding Region	HP0014	HYPOTHETICAL PROTEIEN	471	741	728
Ctrl pH5	m6A	13437	-	5.17	GATC	Coding Region	HP0014	HYPOTHETICAL PROTEIEN	468	599	616
Ctrl pH5	m6A	13475	+	4.19	GANTC	Coding Region	HP0014	HYPOTHETICAL PROTEIEN	468	550	591
Ctrl pH5	m6A	13477	-	5.3	GANTC	Coding Region	HP0014	HYPOTHETICAL PROTEIEN	479	591	614
Ctrl pH5	m6A	13485	-	3.98	GAGG	Coding Region	HP0014	HYPOTHETICAL PROTEIEN	468	472	437
Ctrl pH5	m4C	13493	-	4.53	TCTTC	Coding Region	HP0014	HYPOTHETICAL PROTEIEN	462	590	563
Ctrl pH5	m6A	13494	+	4	GAGG,GAAGA	Coding Region	HP0014	HYPOTHETICAL PROTEIEN	464	456	479
Ctrl pH5	m6A	13632	+	5.12	GAGG	Promoter Region	HP0015	HYPOTHETICAL PROTEIEN	463	537	570
Ctrl pH5	m6A	13693	+	4.1	DGAAGG	Intergenic Region			459	443	467
Ctrl pH5	m6A	13741	+	4.82	CATG	Coding Region	HP0015	HYPOTHETICAL PROTEIEN	458	540	559
Ctrl pH5	m6A	13742	-	5.25	CATG	Coding Region	HP0015	HYPOTHETICAL PROTEIEN	464	614	646
Ctrl pH5	m6A	13767	+	5.32	DGAAGG	Coding Region	HP0015	HYPOTHETICAL PROTEIEN	466	565	566
Ctrl pH5	m6A	13775	+	4.58	GAGG	Coding Region	HP0015	HYPOTHETICAL PROTEIEN	465	531	545
Ctrl pH5	m6A	13852	+	5.57	GATC	Coding Region	HP0015	HYPOTHETICAL PROTEIEN	465	626	649
Ctrl pH5	m6A	13853	-	5.33	GATC	Coding Region	HP0015	HYPOTHETICAL PROTEIEN	478	613	661
Ctrl pH5	m6A	13870	+	4.27	GAGG	Coding Region	HP0015	HYPOTHETICAL PROTEIEN	470	497	508
Ctrl pH5	m6A	13894	+	5.83	GATC	Coding Region	HP0015	HYPOTHETICAL PROTEIEN	468	684	692
Ctrl pH5	m6A	13895	-	5.83	GATC	Coding Region	HP0015	HYPOTHETICAL PROTEIEN	480	661	684
Ctrl pH5	m6A	13906	+	4.97	GATC	Coding Region	HP0015	HYPOTHETICAL PROTEIEN	471	642	649
Ctrl pH5	m6A	13907	-	5.19	GATC	Coding Region	HP0015	HYPOTHETICAL PROTEIEN	474	654	643
Ctrl pH5	m6A	13961	+	3.73	RCGDAD	Coding Region	HP0015	HYPOTHETICAL PROTEIEN	479	419	433
Ctrl pH5	m4C	14009	-	3.65	TCTTC	Coding Region	HP0016	HYPOTHETICAL PROTEIEN	466	411	446
Ctrl pH5	m6A	14010	+	6.21	GAAGA	Coding Region	HP0016	HYPOTHETICAL PROTEIEN	467	677	685
Ctrl pH5	m4C	14181	-	2.02	TCTTC	Coding Region	HP0016	HYPOTHETICAL PROTEIEN	463	89	122
Ctrl pH5	m6A	14182	+	5.84	GAAGA	Coding Region	HP0016	HYPOTHETICAL PROTEIEN	476	599	639
Ctrl pH5	m6A	14189	+	3.74	GCAG	Coding Region	HP0016	HYPOTHETICAL PROTEIEN	469	444	457
Ctrl pH5	m6A	14223	+	4.33	CTANNNNNNNNTGT	Coding Region	HP0016	HYPOTHETICAL PROTEIEN	454	422	443
Ctrl pH5	m6A	14232	-	4.82	ACANNNNNNNNTAG	Coding Region	HP0016	HYPOTHETICAL PROTEIEN	473	501	545
Ctrl pH5	m6A	14245	+	6.09	RCGDAD	Intergenic Region			473	620	633
Ctrl pH5	m4C	14335	-	3.9	TCTTC	Coding Region	HP0017	CELLULAR PROCESSES	459	447	451
Ctrl pH5	m6A	14336	+	4.24	GAAGA	Coding Region	HP0017	CELLULAR PROCESSES	465	425	445
Ctrl pH5	m6A	14405	-	4.8	RCGDAD,GAGG	Coding Region	HP0017	CELLULAR PROCESSES	466	486	529
Ctrl pH5	m6A	14415	+	4.67	DGAAGG	Coding Region	HP0017	CELLULAR PROCESSES	469	506	495
Ctrl pH5	m6A	14456	+	5.84	GATC	Coding Region	HP0017	CELLULAR PROCESSES	473	705	738
Ctrl pH5	m6A	14457	-	5.8	GATC	Coding Region	HP0017	CELLULAR PROCESSES	466	698	683
Ctrl pH5	m6A	14486	+	5.05	GANTC	Coding Region	HP0017	CELLULAR PROCESSES	472	614	621
Ctrl pH5	m6A	14488	-	5.78	GANTC	Coding Region	HP0017	CELLULAR PROCESSES	472	601	637
Ctrl pH5	m6A	14530	+	4.47	RCGDAD	Coding Region	HP0017	CELLULAR PROCESSES	459	458	444
Ctrl pH5	m6A	14537	+	4.78	GATC	Coding Region	HP0017	CELLULAR PROCESSES	477	556	576
Ctrl pH5	m6A	14538	-	5.27	GATC	Coding Region	HP0017	CELLULAR PROCESSES	470	656	640
Ctrl pH5	m6A	14561	+	6.55	GANTC	Coding Region	HP0017	CELLULAR PROCESSES	475	765	772
Ctrl pH5	m6A	14563	-	5.36	GANTC	Coding Region	HP0017	CELLULAR PROCESSES	473	577	602
Ctrl pH5	m6A	14587	+	4.81	GANTC	Coding Region	HP0017	CELLULAR PROCESSES	474	538	565
Ctrl pH5	m6A	14589	-	5.83	GANTC	Coding Region	HP0017	CELLULAR PROCESSES	467	691	699
Ctrl pH5	m6A	14657	+	5.21	CATG	Coding Region	HP0017	CELLULAR PROCESSES	473	611	619
Ctrl pH5	m6A	14658	-	5.17	CATG	Coding Region	HP0017	CELLULAR PROCESSES	467	625	645
Ctrl pH5	m6A	14689	+	3.68	CATG	Coding Region	HP0017	CELLULAR PROCESSES	473	404	464
Ctrl pH5	m6A	14690	-	5.62	CATG	Coding Region	HP0017	CELLULAR PROCESSES	463	620	657
Ctrl pH5	m6A	14693	+	4.02	CATG	Coding Region	HP0017	CELLULAR PROCESSES	470	387	490
Ctrl pH5	m6A	14694	-	4.35	CATG	Coding Region	HP0017	CELLULAR PROCESSES	462	453	475
Ctrl pH5	m6A	14813	+	3.7	GAGG	Coding Region	HP0017	CELLULAR PROCESSES	473	363	392
Ctrl pH5	m4C	14838	+	2.31		Coding Region	HP0017	CELLULAR PROCESSES	462	40	179
Ctrl pH5	m6A	14840	-	3.52	ATTAAT	Coding Region	HP0017	CELLULAR PROCESSES	459	374	397
Ctrl pH5	m6A	14843	+	4	ATTAAT	Coding Region	HP0017	CELLULAR PROCESSES	479	494	506
Ctrl pH5	m4C	14845	-	2.34		Coding Region	HP0017	CELLULAR PROCESSES	435	6	157
Ctrl pH5	m6A	14852	+	5.7	GATC	Coding Region	HP0017	CELLULAR PROCESSES	475	716	742
Ctrl pH5	m6A	14853	-	5.32	GATC	Coding Region	HP0017	CELLULAR PROCESSES	475	649	642
Ctrl pH5	m6A	15004	+	4.56	GATC	Coding Region	HP0017	CELLULAR PROCESSES	464	517	557
Ctrl pH5	m6A	15005	-	5.09	GATC	Coding Region	HP0017	CELLULAR PROCESSES	454	506	521
Ctrl pH5	m6A	15019	+	4.49	GATC	Coding Region	HP0017	CELLULAR PROCESSES	458	496	531
Ctrl pH5	m6A	15020	-	5.1	GATC	Coding Region	HP0017	CELLULAR PROCESSES	456	651	654
Ctrl pH5	m6A	15059	-	3.03	GAAGA	Coding Region	HP0017	CELLULAR PROCESSES	457	331	350
Ctrl pH5	m4C	15060	+	3.44	TCTTC	Coding Region	HP0017	CELLULAR PROCESSES	446	371	397
Ctrl pH5	m6A	15112	+	4.41	GAGG	Coding Region	HP0017	CELLULAR PROCESSES	467	538	534
Ctrl pH5	m6A	15127	+	3.9	CATG	Coding Region	HP0017	CELLULAR PROCESSES	475	451	463
Ctrl pH5	m6A	15128	-	5.35	CATG	Coding Region	HP0017	CELLULAR PROCESSES	470	641	654
Ctrl pH5	m6A	15193	+	5.06	CATG	Coding Region	HP0017	CELLULAR PROCESSES	478	598	630
Ctrl pH5	m6A	15194	-	3.92	CATG	Coding Region	HP0017	CELLULAR PROCESSES	475	443	469
Ctrl pH5	m6A	15202	-	4.44	RCGDAD	Coding Region	HP0017	CELLULAR PROCESSES	455	582	486
Ctrl pH5	m6A	15323	+	4.69	DGAAGG	Coding Region	HP0017	CELLULAR PROCESSES	471	523	550
Ctrl pH5	m6A	15388	-	5.56	GAGG	Coding Region	HP0017	CELLULAR PROCESSES	465	574	583
Ctrl pH5	m6A	15450	+	3.97	CATG	Coding Region	HP0017	CELLULAR PROCESSES	461	458	482
Ctrl pH5	m6A	15451	-	6.78	CATG	Coding Region	HP0017	CELLULAR PROCESSES	456	650	667
Ctrl pH5	m6A	15652	+	4.82	CATG	Coding Region	HP0017	CELLULAR PROCESSES	465	501	540
Ctrl pH5	m6A	15653	-	4.16	CATG	Coding Region	HP0017	CELLULAR PROCESSES	451	496	511
Ctrl pH5	m6A	15680	+	4.39	GCAG	Coding Region	HP0017	CELLULAR PROCESSES	477	524	536
Ctrl pH5	m6A	15722	+	5.44	CATG	Coding Region	HP0017	CELLULAR PROCESSES	472	550	567
Ctrl pH5	m6A	15723	-	4.29	CATG	Coding Region	HP0017	CELLULAR PROCESSES	462	474	491
Ctrl pH5	m6A	15773	+	6.18	GCAG	Coding Region	HP0017	CELLULAR PROCESSES	470	636	654
Ctrl pH5	m6A	15775	+	5.07	GANTC	Coding Region	HP0017	CELLULAR PROCESSES	461	550	569
Ctrl pH5	m6A	15777	-	6	GANTC	Coding Region	HP0017	CELLULAR PROCESSES	460	755	759
Ctrl pH5	m6A	15796	-	5.04	DGAAGG	Coding Region	HP0017	CELLULAR PROCESSES	453	520	545
Ctrl pH5	m6A	15808	+	3.5	CATG	Coding Region	HP0017	CELLULAR PROCESSES	464	372	392
Ctrl pH5	m6A	15809	-	6.04	CATG	Coding Region	HP0017	CELLULAR PROCESSES	458	646	676
Ctrl pH5	m6A	15815	+	5.78	GATC	Coding Region	HP0017	CELLULAR PROCESSES	472	596	606
Ctrl pH5	m6A	15816	-	5.81	GATC	Coding Region	HP0017	CELLULAR PROCESSES	466	775	681
Ctrl pH5	m6A	15825	-	3.84	DGAAGG	Coding Region	HP0017	CELLULAR PROCESSES	456	415	397
Ctrl pH5	m4C	15850	-	5.31	TCTTC	Coding Region	HP0017	CELLULAR PROCESSES	450	532	563
Ctrl pH5	m6A	15851	+	4.08	GAAGA	Coding Region	HP0017	CELLULAR PROCESSES	465	518	524
Ctrl pH5	m4C	16126	-	5.5	TCTTC	Coding Region	HP0017	CELLULAR PROCESSES	439	539	569
Ctrl pH5	m6A	16127	+	5.65	GAAGA,GANTC	Coding Region	HP0017	CELLULAR PROCESSES	466	650	689
Ctrl pH5	m6A	16129	-	4.96	GANTC	Coding Region	HP0017	CELLULAR PROCESSES	463	589	650
Ctrl pH5	m6A	16321	+	4.95	CATG	Coding Region	HP0017	CELLULAR PROCESSES	489	555	569
Ctrl pH5	m6A	16322	-	4.84	CATG	Coding Region	HP0017	CELLULAR PROCESSES	478	559	577
Ctrl pH5	m6A	16327	+	4.91	GANTC	Coding Region	HP0017	CELLULAR PROCESSES	486	624	621
Ctrl pH5	m6A	16329	-	3.85	GANTC	Coding Region	HP0017	CELLULAR PROCESSES	471	424	409
Ctrl pH5	m6A	16439	+	5.04	GCAG	Coding Region	HP0017	CELLULAR PROCESSES	489	574	595
Ctrl pH5	m6A	16477	+	4.99	CATG	Coding Region	HP0017	CELLULAR PROCESSES	482	612	628
Ctrl pH5	m6A	16478	-	5.11	CATG	Coding Region	HP0017	CELLULAR PROCESSES	478	607	615
Ctrl pH5	m6A	16527	-	5.58	YCGRATD	Coding Region	HP0017	CELLULAR PROCESSES	471	710	642
Ctrl pH5	m6A	16532	+	5.11	YCGRATD,GANTC	Coding Region	HP0017	CELLULAR PROCESSES	494	583	596
Ctrl pH5	m6A	16534	-	5.67	GANTC	Coding Region	HP0017	CELLULAR PROCESSES	490	654	696
Ctrl pH5	m6A	16541	+	3.96	CATG	Coding Region	HP0017	CELLULAR PROCESSES	494	457	487
Ctrl pH5	m6A	16542	-	4.54	CATG	Coding Region	HP0017	CELLULAR PROCESSES	484	520	530
Ctrl pH5	m6A	16603	+	4.5	GAGG	Coding Region	HP0017	CELLULAR PROCESSES	498	518	547
Ctrl pH5	m6A	16684	+	4.49	ACANNNNNNNNTAG	Intergenic Region			501	528	543
Ctrl pH5	m6A	16693	-	4.85	CTANNNNNNNNTGT	Intergenic Region			493	585	600
Ctrl pH5	m6A	16699	+	4.6	GANTC	Intergenic Region			505	562	551
Ctrl pH5	m6A	16701	-	4.19	GANTC	Intergenic Region			485	516	508
Ctrl pH5	m6A	16703	-	5.44	GCAG	Intergenic Region			488	630	629
Ctrl pH5	m6A	16770	+	4.57	GATC	Intergenic Region			506	596	577
Ctrl pH5	m6A	16771	-	5.06	GATC	Intergenic Region			492	704	729
Ctrl pH5	m6A	16817	-	4.72	RCGDAD	Promoter Region	HP0018	HYPOTHETICAL PROTEIEN	487	412	527
Ctrl pH5	m6A	16872	-	4.58		Coding Region	HP0018	HYPOTHETICAL PROTEIEN	477	652	605
Ctrl pH5	m4C	16968	-	2.4	TCTTC	Coding Region	HP0018	HYPOTHETICAL PROTEIEN	483	300	212
Ctrl pH5	m6A	16969	+	5.08	GAAGA	Coding Region	HP0018	HYPOTHETICAL PROTEIEN	499	599	610
Ctrl pH5	m6A	17064	-	4.4	RCGDAD	Coding Region	HP0018	HYPOTHETICAL PROTEIEN	497	536	551
Ctrl pH5	m6A	17101	+	6.44	GATC	Coding Region	HP0018	HYPOTHETICAL PROTEIEN	525	810	808
Ctrl pH5	m6A	17102	-	4.81	GATC	Coding Region	HP0018	HYPOTHETICAL PROTEIEN	509	757	682
Ctrl pH5	m6A	17147	+	4.29	GAGG	Coding Region	HP0018	HYPOTHETICAL PROTEIEN	537	499	527
Ctrl pH5	m6A	17172	+	5.4	CATG	Coding Region	HP0018	HYPOTHETICAL PROTEIEN	537	619	681
Ctrl pH5	m6A	17173	-	4.64	CATG	Coding Region	HP0018	HYPOTHETICAL PROTEIEN	514	532	557
Ctrl pH5	m6A	17176	-	5.24	ATTAAT	Coding Region	HP0018	HYPOTHETICAL PROTEIEN	507	625	602
Ctrl pH5	m6A	17179	+	5.71	ATTAAT	Coding Region	HP0018	HYPOTHETICAL PROTEIEN	542	685	664
Ctrl pH5	m6A	17215	+	4.03	GAGG	Coding Region	HP0018	HYPOTHETICAL PROTEIEN	542	499	506
Ctrl pH5	m6A	17253	+	5.14	CATG	Coding Region	HP0018	HYPOTHETICAL PROTEIEN	542	744	755
Ctrl pH5	m6A	17254	-	4.58	CATG	Coding Region	HP0018	HYPOTHETICAL PROTEIEN	525	655	665
Ctrl pH5	m6A	17316	+	4.73	GCAG	Coding Region	HP0018	HYPOTHETICAL PROTEIEN	538	569	618
Ctrl pH5	m6A	17338	+	5.19	GAGG	Coding Region	HP0018	HYPOTHETICAL PROTEIEN	542	648	693
Ctrl pH5	m6A	17364	+	5.76	GATC	Coding Region	HP0018	HYPOTHETICAL PROTEIEN	545	882	812
Ctrl pH5	m6A	17365	-	5.2	TCGA,GATC	Coding Region	HP0018	HYPOTHETICAL PROTEIEN	529	680	711
Ctrl pH5	m6A	17368	+	4.52	TCGA,GANTC	Coding Region	HP0018	HYPOTHETICAL PROTEIEN	548	598	599
Ctrl pH5	m6A	17370	-	7.84	GANTC	Coding Region	HP0018	HYPOTHETICAL PROTEIEN	535	778	833
Ctrl pH5	m6A	17389	-	3.18	ATTAAT	Coding Region	HP0018	HYPOTHETICAL PROTEIEN	516	367	362
Ctrl pH5	m6A	17392	+	3.94	ATTAAT	Coding Region	HP0018	HYPOTHETICAL PROTEIEN	553	533	543
Ctrl pH5	m6A	17514	-	4.74	RCGDAD	Coding Region	HP0018	HYPOTHETICAL PROTEIEN	531	495	530
Ctrl pH5	m6A	17571	+	4.72	GATC	Coding Region	HP0018	HYPOTHETICAL PROTEIEN	551	650	646
Ctrl pH5	m6A	17572	-	5.16	GATC	Coding Region	HP0018	HYPOTHETICAL PROTEIEN	534	716	721
Ctrl pH5	m6A	17643	+	4.85	GATC	Coding Region	HP0018	HYPOTHETICAL PROTEIEN	537	687	663
Ctrl pH5	m6A	17644	-	4.29	GATC	Coding Region	HP0018	HYPOTHETICAL PROTEIEN	522	595	629
Ctrl pH5	m4C	17655	-	3.47	TCTTC	Coding Region	HP0018	HYPOTHETICAL PROTEIEN	504	447	460
Ctrl pH5	m6A	17656	+	3.46	GAAGA	Coding Region	HP0018	HYPOTHETICAL PROTEIEN	530	377	426
Ctrl pH5	m6A	17681	+	4.95	RCGDAD	Coding Region	HP0018	HYPOTHETICAL PROTEIEN	542	699	723
Ctrl pH5	m6A	17709	+	4.79	GATC	Coding Region	HP0018	HYPOTHETICAL PROTEIEN	537	755	641
Ctrl pH5	m6A	17710	-	5.13	TCGA,GATC	Coding Region	HP0018	HYPOTHETICAL PROTEIEN	521	639	658
Ctrl pH5	m6A	17713	+	5.37	TCGA,GANTC	Coding Region	HP0018	HYPOTHETICAL PROTEIEN	533	749	739
Ctrl pH5	m6A	17714	-	4.14	YCGAATC	Coding Region	HP0018	HYPOTHETICAL PROTEIEN	517	567	506
Ctrl pH5	m6A	17715	-	9.18	GANTC	Coding Region	HP0018	HYPOTHETICAL PROTEIEN	524	856	919
Ctrl pH5	m6A	17826	-	4.4	GAGG	Coding Region	HP0018	HYPOTHETICAL PROTEIEN	517	570	567
Ctrl pH5	m6A	17852	+	5.94	RCGDAD	Coding Region	HP0018	HYPOTHETICAL PROTEIEN	540	779	798
Ctrl pH5	m6A	17863	+	5.27	GCAG	Coding Region	HP0018	HYPOTHETICAL PROTEIEN	532	624	660
Ctrl pH5	m6A	17916	+	4.9	CATG	Coding Region	HP0018	HYPOTHETICAL PROTEIEN	538	627	652
Ctrl pH5	m6A	17917	-	5.05	CATG	Coding Region	HP0018	HYPOTHETICAL PROTEIEN	521	694	700
Ctrl pH5	m6A	17954	+	4.52	GAGG	Coding Region	HP0018	HYPOTHETICAL PROTEIEN	538	549	566
Ctrl pH5	m6A	17996	+	4.61	GCAG	Coding Region	HP0018	HYPOTHETICAL PROTEIEN	535	573	622
Ctrl pH5	m6A	18037	-	3.26	GAGG	Coding Region	HP0018	HYPOTHETICAL PROTEIEN	527	382	324
Ctrl pH5	m6A	18039	+	5.67	CATG	Coding Region	HP0018	HYPOTHETICAL PROTEIEN	541	704	731
Ctrl pH5	m6A	18040	-	4.66	CATG	Coding Region	HP0018	HYPOTHETICAL PROTEIEN	523	564	603
Ctrl pH5	m6A	18077	-	3.89	TCGA	Coding Region	HP0018	HYPOTHETICAL PROTEIEN	535	497	516
Ctrl pH5	m6A	18080	+	6.98	TCGA	Coding Region	HP0018	HYPOTHETICAL PROTEIEN	552	805	846
Ctrl pH5	m6A	18085	+	4.64	GANTC	Coding Region	HP0018	HYPOTHETICAL PROTEIEN	547	646	674
Ctrl pH5	m6A	18087	-	4.75	GANTC	Coding Region	HP0018	HYPOTHETICAL PROTEIEN	533	593	604
Ctrl pH5	m6A	18128	+	5.59	GATC	Coding Region	HP0018	HYPOTHETICAL PROTEIEN	553	780	797
Ctrl pH5	m6A	18129	-	5.12	GATC	Coding Region	HP0018	HYPOTHETICAL PROTEIEN	525	667	701
Ctrl pH5	m6A	18185	+	6.66	GCAG	Coding Region	HP0018	HYPOTHETICAL PROTEIEN	546	666	678
Ctrl pH5	m6A	18234	+	5.28	GCAG	Coding Region	HP0018	HYPOTHETICAL PROTEIEN	534	610	626
Ctrl pH5	m6A	18258	+	4.38	GANTC	Coding Region	HP0018	HYPOTHETICAL PROTEIEN	531	521	553
Ctrl pH5	m6A	18260	-	4.72	GANTC	Coding Region	HP0018	HYPOTHETICAL PROTEIEN	519	499	498
Ctrl pH5	m6A	18380	+	5.46	CATG	Coding Region	HP0019	CELLULAR PROCESSES	520	641	676
Ctrl pH5	m6A	18381	-	5.89	CATG	Coding Region	HP0019	CELLULAR PROCESSES	511	677	708
Ctrl pH5	m6A	18405	+	4.91	GATC	Coding Region	HP0019	CELLULAR PROCESSES	541	685	683
Ctrl pH5	m6A	18406	-	4.87	GATC	Coding Region	HP0019	CELLULAR PROCESSES	522	569	566
Ctrl pH5	m6A	18500	+	5.58	GATC	Coding Region	HP0019	CELLULAR PROCESSES	525	676	701
Ctrl pH5	m6A	18501	-	5.58	RCGDAD,GATC	Coding Region	HP0019	CELLULAR PROCESSES	506	661	650
Ctrl pH5	m6A	18522	+	5.07	CATG	Coding Region	HP0019	CELLULAR PROCESSES	516	633	655
Ctrl pH5	m6A	18523	-	4.45	CATG	Coding Region	HP0019	CELLULAR PROCESSES	501	521	551
Ctrl pH5	m6A	18556	-	4.71	RCGDAD	Coding Region	HP0019	CELLULAR PROCESSES	495	616	600
Ctrl pH5	m6A	18567	+	2.9	GAGG	Coding Region	HP0019	CELLULAR PROCESSES	516	301	305
Ctrl pH5	m6A	18657	-	3.38	RCGDAD	Coding Region	HP0019	CELLULAR PROCESSES	506	392	382
Ctrl pH5	m4C	18692	-	4.93	TCTTC	Coding Region	HP0019	CELLULAR PROCESSES	496	585	620
Ctrl pH5	m6A	18693	+	4.31	GAAGA	Coding Region	HP0019	CELLULAR PROCESSES	503	561	573
Ctrl pH5	m6A	18743	+	4.13	GATC	Coding Region	HP0019	CELLULAR PROCESSES	503	534	544
Ctrl pH5	m6A	18744	-	5.04	GATC	Coding Region	HP0019	CELLULAR PROCESSES	487	646	661
Ctrl pH5	m6A	18756	+	3.66	RCGDAD	Coding Region	HP0019	CELLULAR PROCESSES	504	420	433
Ctrl pH5	m6A	18811	+	5.04	GATC	Coding Region	HP0019	CELLULAR PROCESSES	489	580	568
Ctrl pH5	m6A	18812	-	5	GATC	Coding Region	HP0019	CELLULAR PROCESSES	467	525	598
Ctrl pH5	m6A	18814	-	4.79	GCAG	Coding Region	HP0019	CELLULAR PROCESSES	477	665	605
Ctrl pH5	m6A	18817	+	4.22	GCAG	Coding Region	HP0019	CELLULAR PROCESSES	486	438	468
Ctrl pH5	m4C	18920	-	4.38	TCTTC	Coding Region	HP0019	CELLULAR PROCESSES	465	504	520
Ctrl pH5	m6A	18921	+	4.78	GAAGA	Coding Region	HP0019	CELLULAR PROCESSES	488	558	587
Ctrl pH5	m6A	18930	+	4.92	ACANNNNNNNNTAG	Coding Region	HP0019	CELLULAR PROCESSES	492	501	526
Ctrl pH5	m6A	18939	-	5.37	CTANNNNNNNNTGT	Coding Region	HP0019	CELLULAR PROCESSES	461	520	551
Ctrl pH5	m6A	18990	+	3.58	GANTC	Coding Region	HP0019	CELLULAR PROCESSES	460	298	298
Ctrl pH5	m6A	18992	-	3.56	GANTC	Coding Region	HP0019	CELLULAR PROCESSES	455	238	257
Ctrl pH5	m6A	19013	+	5.27	CATG	Coding Region	HP0019	CELLULAR PROCESSES	463	595	625
Ctrl pH5	m6A	19014	-	4.38	CATG	Coding Region	HP0019	CELLULAR PROCESSES	454	479	516
Ctrl pH5	m6A	19149	+	5.26	GAGG	Coding Region	HP0019	CELLULAR PROCESSES	460	565	581
Ctrl pH5	m6A	19169	+	5.55	GATC	Coding Region	HP0019	CELLULAR PROCESSES	464	692	695
Ctrl pH5	m6A	19170	-	5.9	GATC	Coding Region	HP0019	CELLULAR PROCESSES	453	704	698
Ctrl pH5	m6A	19176	+	5.18	GCAG	Coding Region	HP0019	CELLULAR PROCESSES	459	576	601
Ctrl pH5	m6A	19223	-	4.15	GAAGA	Coding Region	HP0019	CELLULAR PROCESSES	460	419	444
Ctrl pH5	m4C	19224	+	3.95	TCTTC	Coding Region	HP0019	CELLULAR PROCESSES	434	417	441
Ctrl pH5	m6A	19251	+	3.96	GAAGA	Coding Region	HP0019	CELLULAR PROCESSES	466	475	479
Ctrl pH5	m6A	19253	+	4.99	CATG	Coding Region	HP0019	CELLULAR PROCESSES	460	529	538
Ctrl pH5	m6A	19254	-	4.62	CATG	Coding Region	HP0019	CELLULAR PROCESSES	458	519	538
Ctrl pH5	m6A	19269	+	4.34	DGAAGG	Coding Region	HP0019	CELLULAR PROCESSES	462	498	498
Ctrl pH5	m6A	19342	+	5.55	CATG	Coding Region	HP0019	CELLULAR PROCESSES	467	571	617
Ctrl pH5	m6A	19343	-	5.59	CATG	Coding Region	HP0020	CENTRAL INTERMEDIARY METABOLISM	454	601	609
Ctrl pH5	m6A	19501	+	4.87	GAGG	Coding Region	HP0020	CENTRAL INTERMEDIARY METABOLISM	456	473	490
Ctrl pH5	m6A	19541	+	5.57	GAGG	Coding Region	HP0020	CENTRAL INTERMEDIARY METABOLISM	447	535	556
Ctrl pH5	m4C	19561	-	5.1	TCTTC	Coding Region	HP0020	CENTRAL INTERMEDIARY METABOLISM	438	518	552
Ctrl pH5	m6A	19562	+	4.42	GAAGA	Coding Region	HP0020	CENTRAL INTERMEDIARY METABOLISM	445	447	512
Ctrl pH5	m6A	19619	+	5.73	GAGG	Coding Region	HP0020	CENTRAL INTERMEDIARY METABOLISM	459	607	635
Ctrl pH5	m4C	19635	-	2.25		Coding Region	HP0020	CENTRAL INTERMEDIARY METABOLISM	455	128	150
Ctrl pH5	m6A	19681	-	3.82	RCGDAD	Coding Region	HP0020	CENTRAL INTERMEDIARY METABOLISM	458	439	456
Ctrl pH5	m6A	19762	+	5.87	GAGG	Coding Region	HP0020	CENTRAL INTERMEDIARY METABOLISM	448	605	614
Ctrl pH5	m6A	19773	-	4.59	GAGG	Coding Region	HP0020	CENTRAL INTERMEDIARY METABOLISM	454	553	562
Ctrl pH5	m6A	19785	+	3.47	RCGDAD	Coding Region	HP0020	CENTRAL INTERMEDIARY METABOLISM	458	349	376
Ctrl pH5	m6A	19798	+	4.7	GATC	Coding Region	HP0020	CENTRAL INTERMEDIARY METABOLISM	454	601	616
Ctrl pH5	m6A	19799	-	7	GATC	Coding Region	HP0020	CENTRAL INTERMEDIARY METABOLISM	451	784	779
Ctrl pH5	m6A	19809	+	4.52	CATG	Coding Region	HP0020	CENTRAL INTERMEDIARY METABOLISM	445	515	543
Ctrl pH5	m6A	19810	-	4.55	CATG	Coding Region	HP0020	CENTRAL INTERMEDIARY METABOLISM	449	555	593
Ctrl pH5	m6A	19836	-	3.9	RCGDAD	Coding Region	HP0020	CENTRAL INTERMEDIARY METABOLISM	455	446	460
Ctrl pH5	m6A	19848	+	4.9	RCGDAD	Coding Region	HP0020	CENTRAL INTERMEDIARY METABOLISM	449	552	580
Ctrl pH5	m6A	19871	+	4.91	CATG	Coding Region	HP0020	CENTRAL INTERMEDIARY METABOLISM	448	544	562
Ctrl pH5	m6A	19872	-	4.99	CATG	Coding Region	HP0020	CENTRAL INTERMEDIARY METABOLISM	457	534	575
Ctrl pH5	m6A	19880	+	5.18	GAGG	Coding Region	HP0020	CENTRAL INTERMEDIARY METABOLISM	451	544	547
Ctrl pH5	m6A	19904	+	2		Coding Region	HP0020	CENTRAL INTERMEDIARY METABOLISM	454	30	97
Ctrl pH5	m6A	19905	-	3.91	RCGDAD	Coding Region	HP0020	CENTRAL INTERMEDIARY METABOLISM	458	405	442
Ctrl pH5	m6A	19952	+	4.99	CATG	Coding Region	HP0020	CENTRAL INTERMEDIARY METABOLISM	459	557	602
Ctrl pH5	m6A	19953	-	5.31	CATG	Coding Region	HP0020	CENTRAL INTERMEDIARY METABOLISM	459	680	673
Ctrl pH5	m6A	19987	+	4.92	CATG	Coding Region	HP0020	CENTRAL INTERMEDIARY METABOLISM	461	554	575
Ctrl pH5	m6A	19988	-	4.2	CATG	Coding Region	HP0020	CENTRAL INTERMEDIARY METABOLISM	458	506	526
Ctrl pH5	m6A	20177	+	4.57	GATC	Coding Region	HP0020	CENTRAL INTERMEDIARY METABOLISM	463	551	583
Ctrl pH5	m6A	20178	-	5.92	GATC	Coding Region	HP0020	CENTRAL INTERMEDIARY METABOLISM	463	710	725
Ctrl pH5	m6A	20191	+	5.31	GANTC	Coding Region	HP0020	CENTRAL INTERMEDIARY METABOLISM	455	563	610
Ctrl pH5	m6A	20193	-	5.53	GANTC	Coding Region	HP0020	CENTRAL INTERMEDIARY METABOLISM	465	608	631
Ctrl pH5	m6A	20218	+	4.57	CATG	Coding Region	HP0020	CENTRAL INTERMEDIARY METABOLISM	453	491	538
Ctrl pH5	m6A	20219	-	5.22	CATG	Coding Region	HP0020	CENTRAL INTERMEDIARY METABOLISM	456	530	533
Ctrl pH5	m6A	20285	+	7.31	GAAGA	Coding Region	HP0020	CENTRAL INTERMEDIARY METABOLISM	452	706	720
Ctrl pH5	m6A	20428	+	5.27	CATG	Coding Region	HP0020	CENTRAL INTERMEDIARY METABOLISM	433	598	646
Ctrl pH5	m6A	20429	-	4.2	CATG	Coding Region	HP0020	CENTRAL INTERMEDIARY METABOLISM	430	449	480
Ctrl pH5	m6A	20498	+	4.9	GATC	Coding Region	HP0020	CENTRAL INTERMEDIARY METABOLISM	430	586	559
Ctrl pH5	m6A	20499	-	5.26	GATC	Coding Region	HP0020	CENTRAL INTERMEDIARY METABOLISM	429	591	598
Ctrl pH5	m4C	20539	-	2.32	TCTTC	Coding Region	HP0020	CENTRAL INTERMEDIARY METABOLISM	426	132	165
Ctrl pH5	m6A	20540	+	4.45	GAAGA	Coding Region	HP0020	CENTRAL INTERMEDIARY METABOLISM	433	533	554
Ctrl pH5	m6A	20599	-	5.98	RCGDAD	Coding Region	HP0021	HYPOTHETICAL PROTEIEN	443	569	585
Ctrl pH5	m6A	20651	+	5.03	CATG	Coding Region	HP0021	HYPOTHETICAL PROTEIEN	438	551	583
Ctrl pH5	m6A	20652	-	5.16	CATG	Coding Region	HP0021	HYPOTHETICAL PROTEIEN	439	602	617
Ctrl pH5	m6A	20675	+	5.17	CATG	Coding Region	HP0021	HYPOTHETICAL PROTEIEN	443	566	582
Ctrl pH5	m6A	20676	-	5.1	CATG	Coding Region	HP0021	HYPOTHETICAL PROTEIEN	435	530	557
Ctrl pH5	m6A	20767	+	4.61	RCGDAD	Coding Region	HP0021	HYPOTHETICAL PROTEIEN	448	523	549
Ctrl pH5	m6A	20780	+	5.49	CATG	Coding Region	HP0021	HYPOTHETICAL PROTEIEN	443	565	589
Ctrl pH5	m6A	20781	-	4.64	CATG	Coding Region	HP0021	HYPOTHETICAL PROTEIEN	435	497	508
Ctrl pH5	m6A	20821	+	5.18	GATC	Coding Region	HP0021	HYPOTHETICAL PROTEIEN	449	611	646
Ctrl pH5	m6A	20822	-	5.62	GATC	Coding Region	HP0021	HYPOTHETICAL PROTEIEN	439	590	601
Ctrl pH5	m6A	20836	+	4.88	CATG	Coding Region	HP0021	HYPOTHETICAL PROTEIEN	440	559	570
Ctrl pH5	m6A	20837	-	2.9	CATG	Coding Region	HP0021	HYPOTHETICAL PROTEIEN	435	225	214
Ctrl pH5	m6A	20870	+	5.23	DGAAGG	Coding Region	HP0021	HYPOTHETICAL PROTEIEN	448	539	563
Ctrl pH5	m6A	20935	+	3.89	GANTC	Coding Region	HP0021	HYPOTHETICAL PROTEIEN	453	375	420
Ctrl pH5	m6A	20937	-	6.25	GANTC	Coding Region	HP0021	HYPOTHETICAL PROTEIEN	438	669	678
Ctrl pH5	m4C	20969	-	2.14		Coding Region	HP0021	HYPOTHETICAL PROTEIEN	437	71	125
Ctrl pH5	m6A	21101	+	4.44	GCAG	Coding Region	HP0021	HYPOTHETICAL PROTEIEN	442	511	537
Ctrl pH5	m6A	21140	+	4.7	CATG	Coding Region	HP0021	HYPOTHETICAL PROTEIEN	433	562	565
Ctrl pH5	m6A	21141	-	4.79	CATG	Coding Region	HP0021	HYPOTHETICAL PROTEIEN	432	513	538
Ctrl pH5	m6A	21174	+	4.34	GCAG	Coding Region	HP0022	HYPOTHETICAL PROTEIEN	436	483	472
Ctrl pH5	m6A	21176	+	5.18	GATC	Coding Region	HP0022	HYPOTHETICAL PROTEIEN	442	672	673
Ctrl pH5	m6A	21177	-	5.48	GATC	Coding Region	HP0022	HYPOTHETICAL PROTEIEN	429	618	648
Ctrl pH5	m6A	21185	+	3.75	DGAAGG	Coding Region	HP0022	HYPOTHETICAL PROTEIEN	436	398	442
Ctrl pH5	m6A	21258	-	4.27	ATTAAT	Coding Region	HP0022	HYPOTHETICAL PROTEIEN	420	420	405
Ctrl pH5	m6A	21261	+	4.51	ATTAAT	Coding Region	HP0022	HYPOTHETICAL PROTEIEN	440	432	452
Ctrl pH5	m6A	21330	+	3.55	GATC	Coding Region	HP0022	HYPOTHETICAL PROTEIEN	437	387	394
Ctrl pH5	m6A	21331	-	5.15	GATC	Coding Region	HP0022	HYPOTHETICAL PROTEIEN	425	650	650
Ctrl pH5	m6A	21371	+	3.29	CATG	Coding Region	HP0022	HYPOTHETICAL PROTEIEN	433	338	399
Ctrl pH5	m6A	21372	-	5.35	CATG	Coding Region	HP0022	HYPOTHETICAL PROTEIEN	421	507	526
Ctrl pH5	m6A	21387	-	5.45	GAAGA	Coding Region	HP0022	HYPOTHETICAL PROTEIEN	429	540	544
Ctrl pH5	m4C	21388	+	4.19	TCTTC	Coding Region	HP0022	HYPOTHETICAL PROTEIEN	426	463	478
Ctrl pH5	m6A	21407	+	5.8	CATG	Coding Region	HP0022	HYPOTHETICAL PROTEIEN	433	544	580
Ctrl pH5	m6A	21408	-	5.21	CATG	Coding Region	HP0022	HYPOTHETICAL PROTEIEN	426	568	579
Ctrl pH5	m6A	21410	+	4.88	GATC	Coding Region	HP0022	HYPOTHETICAL PROTEIEN	430	600	626
Ctrl pH5	m6A	21411	-	6.36	GATC	Coding Region	HP0022	HYPOTHETICAL PROTEIEN	422	560	561
Ctrl pH5	m6A	21423	+	4.83	GATC	Coding Region	HP0022	HYPOTHETICAL PROTEIEN	419	493	527
Ctrl pH5	m6A	21424	-	4.26	GATC	Coding Region	HP0022	HYPOTHETICAL PROTEIEN	424	487	491
Ctrl pH5	m6A	21438	-	5.01	GCAG	Coding Region	HP0022	HYPOTHETICAL PROTEIEN	420	514	531
Ctrl pH5	m6A	21456	+	5.5	CATG	Coding Region	HP0022	HYPOTHETICAL PROTEIEN	424	539	566
Ctrl pH5	m6A	21457	-	4.42	CATG	Coding Region	HP0022	HYPOTHETICAL PROTEIEN	414	465	497
Ctrl pH5	m6A	21465	+	4.97	GATC	Coding Region	HP0022	HYPOTHETICAL PROTEIEN	423	510	521
Ctrl pH5	m6A	21466	-	4.54	GATC	Coding Region	HP0022	HYPOTHETICAL PROTEIEN	418	455	473
Ctrl pH5	m6A	21477	+	5.1	GCAG	Coding Region	HP0022	HYPOTHETICAL PROTEIEN	430	560	598
Ctrl pH5	m4C	21540	-	3.4	TCTTC	Coding Region	HP0022	HYPOTHETICAL PROTEIEN	411	336	359
Ctrl pH5	m6A	21541	+	3.85	GAAGA	Coding Region	HP0022	HYPOTHETICAL PROTEIEN	428	564	463
Ctrl pH5	m6A	21545	+	5.2	GATC	Coding Region	HP0022	HYPOTHETICAL PROTEIEN	424	533	551
Ctrl pH5	m6A	21546	-	5.89	GATC	Coding Region	HP0022	HYPOTHETICAL PROTEIEN	421	665	615
Ctrl pH5	m6A	21614	+	4.5	CATG	Coding Region	HP0022	HYPOTHETICAL PROTEIEN	445	470	495
Ctrl pH5	m6A	21615	-	4.62	CATG	Coding Region	HP0022	HYPOTHETICAL PROTEIEN	440	527	536
Ctrl pH5	m6A	21623	-	4.76	GCAG	Coding Region	HP0022	HYPOTHETICAL PROTEIEN	439	533	564
Ctrl pH5	m6A	21697	+	2.37	GANTC	Coding Region	HP0022	HYPOTHETICAL PROTEIEN	440	94	138
Ctrl pH5	m6A	21699	-	4.58	GANTC	Coding Region	HP0022	HYPOTHETICAL PROTEIEN	442	486	505
Ctrl pH5	m6A	21714	+	5.09	GATC	Coding Region	HP0022	HYPOTHETICAL PROTEIEN	445	637	660
Ctrl pH5	m6A	21715	-	4.74	GATC	Coding Region	HP0022	HYPOTHETICAL PROTEIEN	437	571	557
Ctrl pH5	m6A	21740	+	4.64	GANTC	Coding Region	HP0022	HYPOTHETICAL PROTEIEN	436	515	532
Ctrl pH5	m6A	21742	-	4.91	GANTC	Coding Region	HP0022	HYPOTHETICAL PROTEIEN	443	561	603
Ctrl pH5	m6A	21862	-	2.03		Coding Region	HP0022	HYPOTHETICAL PROTEIEN	448	108	110
Ctrl pH5	m4C	21876	-	3.92	TCTTC	Coding Region	HP0022	HYPOTHETICAL PROTEIEN	422	460	462
Ctrl pH5	m6A	21877	+	5.89	GAAGA,GANTC	Coding Region	HP0022	HYPOTHETICAL PROTEIEN	450	559	593
Ctrl pH5	m6A	21879	-	5.18	GANTC	Coding Region	HP0022	HYPOTHETICAL PROTEIEN	442	568	625
Ctrl pH5	m6A	22009	+	4.91	RCGDAD	Coding Region	HP0022	HYPOTHETICAL PROTEIEN	445	503	534
Ctrl pH5	m6A	22055	+	4.6	RCGDAD	Coding Region	HP0022	HYPOTHETICAL PROTEIEN	450	550	529
Ctrl pH5	m6A	22079	+	2.62	GAGG	Coding Region	HP0022	HYPOTHETICAL PROTEIEN	455	140	165
Ctrl pH5	m6A	22150	+	5.71	RCGDAD	Coding Region	HP0022	HYPOTHETICAL PROTEIEN	458	635	639
Ctrl pH5	m6A	22181	+	5.67	CATG	Coding Region	HP0022	HYPOTHETICAL PROTEIEN	453	585	627
Ctrl pH5	m6A	22182	-	6.8	CATG	Coding Region	HP0022	HYPOTHETICAL PROTEIEN	457	672	683
Ctrl pH5	m6A	22254	+	5.14	GATC	Coding Region	HP0022	HYPOTHETICAL PROTEIEN	450	583	626
Ctrl pH5	m6A	22255	-	5.16	GATC	Coding Region	HP0022	HYPOTHETICAL PROTEIEN	445	554	564
Ctrl pH5	m4C	22281	-	4.89	TCTTC	Coding Region	HP0022	HYPOTHETICAL PROTEIEN	426	486	489
Ctrl pH5	m6A	22282	+	4.33	GAAGA	Coding Region	HP0022	HYPOTHETICAL PROTEIEN	446	415	490
Ctrl pH5	m6A	22348	+	3.36	RCGDAD	Coding Region	HP0022	HYPOTHETICAL PROTEIEN	455	361	393
Ctrl pH5	m6A	22379	+	5.14	CATG	Coding Region	HP0022	HYPOTHETICAL PROTEIEN	448	580	599
Ctrl pH5	m6A	22380	-	4.32	CATG	Coding Region	HP0022	HYPOTHETICAL PROTEIEN	441	447	464
Ctrl pH5	m6A	22410	+	5.24	CATG	Coding Region	HP0022	HYPOTHETICAL PROTEIEN	446	570	609
Ctrl pH5	m6A	22411	-	3.86	CATG	Coding Region	HP0022	HYPOTHETICAL PROTEIEN	445	454	459
Ctrl pH5	m6A	22457	+	2.94		Coding Region	HP0022	HYPOTHETICAL PROTEIEN	430	177	207
Ctrl pH5	m6A	22465	-	2.4	HTCAVNNNNNNTGY	Coding Region	HP0022	HYPOTHETICAL PROTEIEN	450	93	173
Ctrl pH5	m6A	22470	+	5.09	GCAG	Coding Region	HP0022	HYPOTHETICAL PROTEIEN	451	541	565
Ctrl pH5	m6A	22508	+	3.7	GCAG	Coding Region	HP0022	HYPOTHETICAL PROTEIEN	440	505	384
Ctrl pH5	m6A	22512	+	4.59	GATC	Coding Region	HP0022	HYPOTHETICAL PROTEIEN	438	531	560
Ctrl pH5	m6A	22513	-	5.22	GATC	Coding Region	HP0022	HYPOTHETICAL PROTEIEN	441	589	609
Ctrl pH5	m6A	22569	+	5.46	CATG	Coding Region	HP0022	HYPOTHETICAL PROTEIEN	436	623	644
Ctrl pH5	m6A	22570	-	4.11	CATG	Coding Region	HP0022	HYPOTHETICAL PROTEIEN	432	438	450
Ctrl pH5	m6A	22671	+	4.35	GCAG	Coding Region	HP0022	HYPOTHETICAL PROTEIEN	442	496	521
Ctrl pH5	m6A	22696	-	4.37	GAGG	Promoter Region	HP0022	HYPOTHETICAL PROTEIEN	450	474	485
Ctrl pH5	m6A	22861	-	4.54	GAGG	Coding Region	HP0023	HYPOTHETICAL PROTEIEN	460	484	515
Ctrl pH5	m6A	22898	+	4.88	CATG	Promoter Region	HPnc0040		463	599	616
Ctrl pH5	m6A	22899	-	4.44	CATG	Promoter Region	HPnc0040		457	471	509
Ctrl pH5	m6A	22903	+	4.97	CATG	Promoter Region	HPnc0040		462	498	548
Ctrl pH5	m6A	22904	-	5.2	CATG	Promoter Region	HPnc0040		459	600	606
Ctrl pH5	m6A	23143	+	4.99	GATC	Intergenic Region			468	607	635
Ctrl pH5	m6A	23144	-	4.87	GATC	Intergenic Region			470	594	604
Ctrl pH5	m6A	23365	-	3.34	DGAAGG	Coding Region	HP0025	CELL ENVELOPE	455	329	374
Ctrl pH5	m6A	23412	+	6.48	GATC	Coding Region	HP0025	CELL ENVELOPE	481	754	735
Ctrl pH5	m6A	23413	-	5.74	GATC	Coding Region	HP0025	CELL ENVELOPE	482	658	670
Ctrl pH5	m6A	23421	+	5.77	GATC	Coding Region	HP0025	CELL ENVELOPE	478	666	618
Ctrl pH5	m6A	23422	-	5.67	GAAGA,GATC	Coding Region	HP0025	CELL ENVELOPE	486	726	723
Ctrl pH5	m4C	23423	+	4.77	TCTTC	Coding Region	HP0025	CELL ENVELOPE	469	497	542
Ctrl pH5	m6A	23439	+	4.42	CATG	Coding Region	HP0025	CELL ENVELOPE	479	545	550
Ctrl pH5	m6A	23440	-	3.66	CATG	Coding Region	HP0025	CELL ENVELOPE	483	407	443
Ctrl pH5	m6A	23444	+	4.52	CATG	Coding Region	HP0025	CELL ENVELOPE	481	469	521
Ctrl pH5	m6A	23445	-	5	CATG	Coding Region	HP0025	CELL ENVELOPE	489	578	566
Ctrl pH5	m6A	23459	+	4.76	GATC	Coding Region	HP0025	CELL ENVELOPE	492	590	602
Ctrl pH5	m6A	23460	-	4.92	GATC	Coding Region	HP0025	CELL ENVELOPE	498	613	554
Ctrl pH5	m6A	23530	+	4.11	GAGG	Coding Region	HP0025	CELL ENVELOPE	509	408	416
Ctrl pH5	m6A	23565	-	3.97	RCGDAD	Coding Region	HP0025	CELL ENVELOPE	494	471	444
Ctrl pH5	m6A	23596	+	4.33	CATG	Coding Region	HP0025	CELL ENVELOPE	509	521	563
Ctrl pH5	m6A	23597	-	5.26	CATG	Coding Region	HP0025	CELL ENVELOPE	512	572	634
Ctrl pH5	m6A	23719	+	4.45	GANTC	Coding Region	HP0025	CELL ENVELOPE	494	498	534
Ctrl pH5	m6A	23721	-	4.68	GANTC	Coding Region	HP0025	CELL ENVELOPE	509	625	643
Ctrl pH5	m6A	23905	-	5.48	GCAG	Coding Region	HP0025	CELL ENVELOPE	494	566	613
Ctrl pH5	m6A	23918	+	3.85	GANTC	Coding Region	HP0025	CELL ENVELOPE	484	468	457
Ctrl pH5	m6A	23920	-	3.63	GANTC	Coding Region	HP0025	CELL ENVELOPE	486	378	390
Ctrl pH5	m6A	23950	+	3.27	GANTC	Coding Region	HP0025	CELL ENVELOPE	483	254	294
Ctrl pH5	m6A	23952	-	3.96	GANTC	Coding Region	HP0025	CELL ENVELOPE	489	450	467
Ctrl pH5	m6A	24105	-	4.28	RCGDAD	Coding Region	HP0025	CELL ENVELOPE	456	505	486
Ctrl pH5	m6A	24141	+	5.71	GANTC	Coding Region	HP0025	CELL ENVELOPE	469	599	619
Ctrl pH5	m6A	24142	-	3.82	RCGDAD	Coding Region	HP0025	CELL ENVELOPE	475	344	485
Ctrl pH5	m6A	24143	-	6.18	GANTC	Coding Region	HP0025	CELL ENVELOPE	476	587	632
Ctrl pH5	m6A	24185	+	6.31	GANTC	Coding Region	HP0025	CELL ENVELOPE	466	691	721
Ctrl pH5	m6A	24186	-	6.4	RCGDAD	Coding Region	HP0025	CELL ENVELOPE	463	624	648
Ctrl pH5	m6A	24187	-	9.62	GANTC	Coding Region	HP0025	CELL ENVELOPE	469	632	722
Ctrl pH5	m6A	24207	-	4.49	RCGDAD	Coding Region	HP0025	CELL ENVELOPE	465	468	519
Ctrl pH5	m6A	24214	+	6.24	GCAG	Coding Region	HP0025	CELL ENVELOPE	461	636	656
Ctrl pH5	m6A	24287	+	5.84	CATG	Promoter Region	HP0025	CELL ENVELOPE	469	624	644
Ctrl pH5	m6A	24288	-	5.48	CATG	Promoter Region	HP0025	CELL ENVELOPE	472	635	650
Ctrl pH5	m6A	24304	+	4.78	GANTC	Coding Region	HP0025	CELL ENVELOPE	466	526	568
Ctrl pH5	m6A	24306	-	5.12	GANTC	Coding Region	HP0025	CELL ENVELOPE	467	544	540
Ctrl pH5	m6A	24320	-	5.34	GCAG	Coding Region	HP0025	CELL ENVELOPE	466	576	602
Ctrl pH5	m6A	24323	+	4.25	GCAG	Coding Region	HP0025	CELL ENVELOPE	467	498	489
Ctrl pH5	m6A	24327	+	5.4	GANTC	Coding Region	HP0025	CELL ENVELOPE	464	622	631
Ctrl pH5	m6A	24329	-	4.85	GANTC	Coding Region	HP0025	CELL ENVELOPE	472	605	601
Ctrl pH5	m6A	24342	-	5.2	DGAAGG	Coding Region	HP0025	CELL ENVELOPE	459	463	520
Ctrl pH5	m6A	24350	-	4.01	GCAG	Coding Region	HP0025	CELL ENVELOPE	468	442	479
Ctrl pH5	m6A	24399	+	4.63	CATG	Coding Region	HP0025	CELL ENVELOPE	468	511	547
Ctrl pH5	m6A	24400	-	4.64	CATG	Coding Region	HP0025	CELL ENVELOPE	474	547	557
Ctrl pH5	m6A	24522	+	5.29	GATC	Coding Region	HP0025	CELL ENVELOPE	482	641	639
Ctrl pH5	m6A	24523	-	4.67	GATC	Coding Region	HP0025	CELL ENVELOPE	482	577	557
Ctrl pH5	m6A	24525	+	5.28	CATG	Coding Region	HP0025	CELL ENVELOPE	480	588	588
Ctrl pH5	m6A	24526	-	4.38	CATG	Coding Region	HP0025	CELL ENVELOPE	478	469	526
Ctrl pH5	m6A	24533	+	5.04	GANTC	Coding Region	HP0025	CELL ENVELOPE	482	538	580
Ctrl pH5	m6A	24535	-	4.13	GANTC	Coding Region	HP0025	CELL ENVELOPE	490	563	540
Ctrl pH5	m6A	24565	+	5.16	CATG	Coding Region	HP0025	CELL ENVELOPE	486	622	621
Ctrl pH5	m6A	24566	-	3.7	CATG	Coding Region	HP0025	CELL ENVELOPE	490	413	453
Ctrl pH5	m6A	24571	-	2.34		Coding Region	HP0025	CELL ENVELOPE	476	3	161
Ctrl pH5	m6A	24626	-	3.84	GCAG	Coding Region	HP0025	CELL ENVELOPE	486	402	412
Ctrl pH5	m6A	24646	+	3.7	CATG	Coding Region	HP0025	CELL ENVELOPE	486	457	456
Ctrl pH5	m6A	24647	-	4.23	CATG	Coding Region	HP0025	CELL ENVELOPE	483	512	544
Ctrl pH5	m6A	24652	+	4.39	CATG	Coding Region	HP0025	CELL ENVELOPE	484	524	568
Ctrl pH5	m6A	24653	-	3.46	CATG	Coding Region	HP0025	CELL ENVELOPE	484	500	411
Ctrl pH5	m6A	24726	-	4.84	GAAGA	Coding Region	HP0025	CELL ENVELOPE	483	554	588
Ctrl pH5	m4C	24727	+	3.7	TCTTC	Coding Region	HP0025	CELL ENVELOPE	468	426	454
Ctrl pH5	m6A	24738	-	3.98	GAAGA	Coding Region	HP0025	CELL ENVELOPE	489	419	450
Ctrl pH5	m4C	24739	+	3.16	TCTTC	Coding Region	HP0025	CELL ENVELOPE	474	319	366
Ctrl pH5	m6A	24790	+	4.41	CATG	Coding Region	HP0025	CELL ENVELOPE	473	535	547
Ctrl pH5	m6A	24791	-	3.71	CATG	Coding Region	HP0025	CELL ENVELOPE	470	474	485
Ctrl pH5	m6A	24878	+	5.06	GCAG	Coding Region	HP0025	CELL ENVELOPE	480	597	601
Ctrl pH5	m6A	24946	+	4.25	RCGDAD	Coding Region	HP0025	CELL ENVELOPE	476	443	482
Ctrl pH5	m6A	24991	+	4.01	GANTC	Coding Region	HP0025	CELL ENVELOPE	477	436	475
Ctrl pH5	m6A	24993	-	5.05	GANTC	Coding Region	HP0025	CELL ENVELOPE	484	601	619
Ctrl pH5	m6A	25089	+	5.27	GATC	Coding Region	HP0025	CELL ENVELOPE	477	553	613
Ctrl pH5	m6A	25090	-	4.69	TCGA,GATC	Coding Region	HP0025	CELL ENVELOPE	473	525	538
Ctrl pH5	m6A	25093	+	5.89	TCGA	Coding Region	HP0025	CELL ENVELOPE	472	609	646
Ctrl pH5	m6A	25094	+	3.43	YCGRATD	Coding Region	HP0025	CELL ENVELOPE	478	257	377
Ctrl pH5	m6A	25101	+	4.63	CATG	Coding Region	HP0025	CELL ENVELOPE	472	500	536
Ctrl pH5	m6A	25102	-	4.89	CATG	Coding Region	HP0025	CELL ENVELOPE	474	548	565
Ctrl pH5	m6A	25121	-	5.3	GCAG	Coding Region	HP0025	CELL ENVELOPE	477	584	607
Ctrl pH5	m6A	25152	-	4.82	RCGDAD	Coding Region	HP0025	CELL ENVELOPE	480	632	646
Ctrl pH5	m6A	25179	+	6.21	GATC	Coding Region	HP0025	CELL ENVELOPE	470	785	774
Ctrl pH5	m6A	25180	-	4.54	GATC	Coding Region	HP0025	CELL ENVELOPE	473	532	559
Ctrl pH5	m6A	25186	-	4.6	GAAGA	Coding Region	HP0025	CELL ENVELOPE	480	532	530
Ctrl pH5	m4C	25187	+	4.36	TCTTC	Coding Region	HP0025	CELL ENVELOPE	458	450	484
Ctrl pH5	m6A	25245	-	4.6	GCAG	Coding Region	HP0025	CELL ENVELOPE	472	535	555
Ctrl pH5	m6A	25316	+	5.79	GATC	Coding Region	HP0025	CELL ENVELOPE	494	722	740
Ctrl pH5	m6A	25317	-	5.85	GATC	Coding Region	HP0025	CELL ENVELOPE	496	749	760
Ctrl pH5	m6A	25354	+	4.19	RCGDAD,GANTC	Coding Region	HP0025	CELL ENVELOPE	496	361	378
Ctrl pH5	m6A	25356	-	4.06	GANTC	Coding Region	HP0025	CELL ENVELOPE	496	472	489
Ctrl pH5	m6A	25395	-	4.12	GAAGA	Coding Region	HP0025	CELL ENVELOPE	494	485	492
Ctrl pH5	m4C	25396	+	3.42	TCTTC	Coding Region	HP0025	CELL ENVELOPE	483	390	411
Ctrl pH5	m6A	25453	-	4.36	GAAGA	Coding Region	HP0025	CELL ENVELOPE	504	534	522
Ctrl pH5	m4C	25454	+	2.83	TCTTC	Coding Region	HP0025	CELL ENVELOPE	483	342	286
Ctrl pH5	m6A	25458	+	4.65	CATG	Coding Region	HP0025	CELL ENVELOPE	494	580	598
Ctrl pH5	m6A	25459	-	5.54	CATG	Coding Region	HP0025	CELL ENVELOPE	501	693	677
Ctrl pH5	m6A	25570	+	3.68	CATG	Intergenic Region			489	430	471
Ctrl pH5	m6A	25571	-	4.42	CATG	Intergenic Region			488	488	528
Ctrl pH5	m6A	25584	-	3.31	ATTAAT	Intergenic Region			471	427	379
Ctrl pH5	m6A	25587	+	4.05	ATTAAT	Intergenic Region			492	526	492
Ctrl pH5	m6A	25682	+	3.4	GAGG	Intergenic Region			493	352	371
Ctrl pH5	m6A	25796	+	5.28	GAGG	Intergenic Region			492	573	592
Ctrl pH5	m6A	25956	+	7.3	CATG	Intergenic Region			491	600	713
Ctrl pH5	m6A	25957	-	4.34	CATG	Intergenic Region			482	486	513
Ctrl pH5	m6A	26021	+	5.1	GANTC	Intergenic Region			491	612	638
Ctrl pH5	m6A	26022	-	4.97	RCGDAD	Intergenic Region			491	431	584
Ctrl pH5	m6A	26023	-	5.57	GANTC	Intergenic Region			498	624	627
Ctrl pH5	m6A	26088	+	5.74	CTANNNNNNNNTGT	Coding Region	HP0026	ENERGY METABOLISM	491	642	678
Ctrl pH5	m6A	26097	-	4.98	ACANNNNNNNNTAG	Coding Region	HP0026	ENERGY METABOLISM	502	560	587
Ctrl pH5	m6A	26112	+	5.24	GATC	Coding Region	HP0026	ENERGY METABOLISM	499	646	648
Ctrl pH5	m6A	26113	-	6.08	GATC	Coding Region	HP0026	ENERGY METABOLISM	496	792	806
Ctrl pH5	m6A	26135	+	4.47	CATG	Coding Region	HP0026	ENERGY METABOLISM	499	538	565
Ctrl pH5	m6A	26136	-	5.23	CATG	Coding Region	HP0026	ENERGY METABOLISM	501	647	676
Ctrl pH5	m4C	26187	-	2.21		Coding Region	HP0026	ENERGY METABOLISM	446	35	113
Ctrl pH5	m6A	26261	+	4.48	GANTC	Coding Region	HP0026	ENERGY METABOLISM	500	539	561
Ctrl pH5	m6A	26263	-	4.89	GANTC	Coding Region	HP0026	ENERGY METABOLISM	510	544	584
Ctrl pH5	m6A	26298	-	5.77	GAAGA	Coding Region	HP0026	ENERGY METABOLISM	507	692	644
Ctrl pH5	m4C	26299	+	4.31	TCTTC	Coding Region	HP0026	ENERGY METABOLISM	492	568	493
Ctrl pH5	m6A	26329	-	5.6	GAGG	Coding Region	HP0026	ENERGY METABOLISM	508	604	618
Ctrl pH5	m6A	26358	+	5.06	GCAG	Coding Region	HP0026	ENERGY METABOLISM	506	609	646
Ctrl pH5	m4C	26392	-	2.15		Coding Region	HP0026	ENERGY METABOLISM	498	138	144
Ctrl pH5	m6A	26396	+	5.09	RCGDAD,GATC	Coding Region	HP0026	ENERGY METABOLISM	504	747	674
Ctrl pH5	m6A	26397	-	4.03	GATC	Coding Region	HP0026	ENERGY METABOLISM	505	486	482
Ctrl pH5	m6A	26430	+	5.21	CATG	Coding Region	HP0026	ENERGY METABOLISM	502	577	607
Ctrl pH5	m6A	26431	-	4.82	CATG	Coding Region	HP0026	ENERGY METABOLISM	501	597	611
Ctrl pH5	m6A	26502	-	3.92	GAAGA	Coding Region	HP0026	ENERGY METABOLISM	515	435	481
Ctrl pH5	m4C	26503	+	4.82	TCTTC	Coding Region	HP0026	ENERGY METABOLISM	482	700	616
Ctrl pH5	m6A	26529	-	4.65	RCGDAD	Coding Region	HP0026	ENERGY METABOLISM	503	552	555
Ctrl pH5	m6A	26540	+	4.9	CATG	Coding Region	HP0026	ENERGY METABOLISM	506	629	655
Ctrl pH5	m6A	26541	-	4.23	CATG	Coding Region	HP0026	ENERGY METABOLISM	507	546	556
Ctrl pH5	m4C	26631	-	4.36	TCTTC	Coding Region	HP0026	ENERGY METABOLISM	486	504	522
Ctrl pH5	m6A	26632	+	4.99	GAGG,GAAGA	Coding Region	HP0026	ENERGY METABOLISM	500	530	567
Ctrl pH5	m6A	26648	+	5.48	GATC	Coding Region	HP0026	ENERGY METABOLISM	496	625	630
Ctrl pH5	m6A	26649	-	4.99	GATC	Coding Region	HP0026	ENERGY METABOLISM	511	647	664
Ctrl pH5	m6A	26750	-	5.31	GAGG	Coding Region	HP0026	ENERGY METABOLISM	498	601	616
Ctrl pH5	m6A	26757	+	5.81	CATG	Coding Region	HP0026	ENERGY METABOLISM	484	578	617
Ctrl pH5	m6A	26758	-	4.32	CATG	Coding Region	HP0026	ENERGY METABOLISM	494	584	611
Ctrl pH5	m6A	26798	+	3.93	YCGRATD	Coding Region	HP0026	ENERGY METABOLISM	493	471	469
Ctrl pH5	m6A	26869	-	4.5	DGAAGG	Coding Region	HP0026	ENERGY METABOLISM	472	465	510
Ctrl pH5	m6A	26889	-	5.21	GAAGA	Coding Region	HP0026	ENERGY METABOLISM	485	726	683
Ctrl pH5	m4C	26890	+	3.59	TCTTC	Coding Region	HP0026	ENERGY METABOLISM	471	420	469
Ctrl pH5	m6A	26892	-	4.74	GAAGA	Coding Region	HP0026	ENERGY METABOLISM	496	517	551
Ctrl pH5	m4C	26893	+	2.62	TCTTC	Coding Region	HP0026	ENERGY METABOLISM	471	251	250
Ctrl pH5	m6A	26897	+	2.2	HTCAVNNNNNNTGY	Promoter Region	HP0026	ENERGY METABOLISM	477	109	132
Ctrl pH5	m6A	26904	+	4.44	CATG	Promoter Region	HP0026	ENERGY METABOLISM	474	523	546
Ctrl pH5	m6A	26905	-	3.99	CATG	Promoter Region	HP0026	ENERGY METABOLISM	487	483	499
Ctrl pH5	m6A	26945	-	2.31	RCGDAD	Promoter Region	HP0026	ENERGY METABOLISM	487	126	144
Ctrl pH5	m6A	26986	+	5.62	DGAAGG	Coding Region	HP0026	ENERGY METABOLISM	485	582	607
Ctrl pH5	m6A	26997	+	5.17	CATG	Coding Region	HP0026	ENERGY METABOLISM	477	617	618
Ctrl pH5	m6A	26998	-	4.4	CATG	Coding Region	HP0026	ENERGY METABOLISM	491	508	519
Ctrl pH5	m6A	27014	+	4.29	CATG	Coding Region	HP0026	ENERGY METABOLISM	476	556	567
Ctrl pH5	m6A	27015	-	5.25	CATG	Coding Region	HP0026	ENERGY METABOLISM	487	606	625
Ctrl pH5	m6A	27090	+	5.55	GAGG	Coding Region	HP0026	ENERGY METABOLISM	465	589	601
Ctrl pH5	m6A	27135	-	4.75	GAAGA	Promoter Region	HP0026	ENERGY METABOLISM	466	565	594
Ctrl pH5	m4C	27136	+	4.62	TCTTC	Promoter Region	HP0026	ENERGY METABOLISM	442	500	532
Ctrl pH5	m6A	27152	-	4.18	GAGG	Coding Region	HP0026	ENERGY METABOLISM	467	484	497
Ctrl pH5	m6A	27164	-	4.24	RCGDAD	Coding Region	HP0026	ENERGY METABOLISM	464	459	507
Ctrl pH5	m6A	27192	+	4.73	GATC	Coding Region	HP0026	ENERGY METABOLISM	458	542	566
Ctrl pH5	m6A	27193	-	5.08	GATC	Coding Region	HP0026	ENERGY METABOLISM	467	606	625
Ctrl pH5	m4C	27219	-	4.98	TCTTC	Coding Region	HP0026	ENERGY METABOLISM	445	546	545
Ctrl pH5	m6A	27220	+	5.23	GAAGA	Coding Region	HP0026	ENERGY METABOLISM	446	560	548
Ctrl pH5	m6A	27230	+	5.55	GATC	Coding Region	HP0026	ENERGY METABOLISM	456	575	612
Ctrl pH5	m6A	27231	-	5.55	GATC	Coding Region	HP0026	ENERGY METABOLISM	471	726	725
Ctrl pH5	m6A	27594	+	3.76	GAGG	Coding Region	HP0027	ENERGY METABOLISM	449	470	410
Ctrl pH5	m4C	27602	-	4.09	TCTTC	Coding Region	HP0027	ENERGY METABOLISM	445	411	446
Ctrl pH5	m6A	27603	+	4.95	GAAGA	Coding Region	HP0027	ENERGY METABOLISM	445	518	532
Ctrl pH5	m6A	27630	+	4.33	CATG	Coding Region	HP0027	ENERGY METABOLISM	452	425	465
Ctrl pH5	m6A	27631	-	3.64	CATG	Coding Region	HP0027	ENERGY METABOLISM	456	417	455
Ctrl pH5	m6A	27656	-	4.33	DGAAGG	Coding Region	HP0027	ENERGY METABOLISM	427	502	484
Ctrl pH5	m6A	27663	+	4.58	GAGG	Coding Region	HP0027	ENERGY METABOLISM	447	490	491
Ctrl pH5	m6A	27679	+	4.85	GATC	Coding Region	HP0027	ENERGY METABOLISM	445	611	612
Ctrl pH5	m6A	27680	-	6.81	GATC	Coding Region	HP0027	ENERGY METABOLISM	455	793	754
Ctrl pH5	m6A	27735	+	3.43	RCGDAD	Coding Region	HP0027	ENERGY METABOLISM	449	347	378
Ctrl pH5	m6A	27757	+	4.53	CATG	Coding Region	HP0027	ENERGY METABOLISM	452	491	511
Ctrl pH5	m6A	27758	-	5.72	CATG	Coding Region	HP0027	ENERGY METABOLISM	450	588	602
Ctrl pH5	m6A	27765	+	2.92	GAGG	Coding Region	HP0027	ENERGY METABOLISM	449	360	229
Ctrl pH5	m4C	27827	-	4.09	TCTTC	Coding Region	HP0027	ENERGY METABOLISM	432	388	427
Ctrl pH5	m6A	27828	+	7.64	GAAGA	Coding Region	HP0027	ENERGY METABOLISM	450	693	698
Ctrl pH5	m6A	27913	+	5.21	DGAAGG	Coding Region	HP0027	ENERGY METABOLISM	454	593	613
Ctrl pH5	m6A	27922	+	5.63	GATC	Coding Region	HP0027	ENERGY METABOLISM	450	665	667
Ctrl pH5	m6A	27923	-	4.72	GATC	Coding Region	HP0027	ENERGY METABOLISM	456	527	571
Ctrl pH5	m6A	27939	-	6.24	RCGDAD	Coding Region	HP0027	ENERGY METABOLISM	457	680	649
Ctrl pH5	m6A	27971	+	2.83	GAGG	Coding Region	HP0027	ENERGY METABOLISM	442	327	254
Ctrl pH5	m4C	27975	+	2.42		Coding Region	HP0027	ENERGY METABOLISM	442	105	120
Ctrl pH5	m6A	27992	+	3.18	GANTC	Coding Region	HP0027	ENERGY METABOLISM	445	318	331
Ctrl pH5	m6A	27994	-	3.52	GANTC	Coding Region	HP0027	ENERGY METABOLISM	448	425	377
Ctrl pH5	m4C	28055	-	3.5	TCTTC	Coding Region	HP0027	ENERGY METABOLISM	442	385	407
Ctrl pH5	m6A	28056	+	3.05	GAAGA	Coding Region	HP0027	ENERGY METABOLISM	446	257	314
Ctrl pH5	m6A	28084	+	3.72	DGAAGG	Coding Region	HP0027	ENERGY METABOLISM	446	483	352
Ctrl pH5	m6A	28088	+	3.45	GCAG	Coding Region	HP0027	ENERGY METABOLISM	441	363	378
Ctrl pH5	m6A	28146	-	4.45	RCGDAD	Coding Region	HP0027	ENERGY METABOLISM	451	562	528
Ctrl pH5	m6A	28163	+	5.65	GCAG	Coding Region	HP0027	ENERGY METABOLISM	450	542	556
Ctrl pH5	m6A	28195	+	3.9	DGAAGG	Coding Region	HP0027	ENERGY METABOLISM	454	441	401
Ctrl pH5	m6A	28205	+	4.9	GAGG	Coding Region	HP0027	ENERGY METABOLISM	450	517	535
Ctrl pH5	m6A	28229	-	4.26	RCGDAD	Coding Region	HP0027	ENERGY METABOLISM	456	476	514
Ctrl pH5	m6A	28283	+	5.01	CATG	Coding Region	HP0027	ENERGY METABOLISM	451	494	534
Ctrl pH5	m6A	28284	-	5.61	CATG	Coding Region	HP0027	ENERGY METABOLISM	452	584	588
Ctrl pH5	m6A	28297	+	4.25	YCGAAGG	Coding Region	HP0027	ENERGY METABOLISM	455	491	516
Ctrl pH5	m6A	28307	+	5.63	CATG	Coding Region	HP0027	ENERGY METABOLISM	454	560	576
Ctrl pH5	m6A	28308	-	5.28	CATG	Coding Region	HP0027	ENERGY METABOLISM	455	566	575
Ctrl pH5	m6A	28326	-	2.15		Coding Region	HP0027	ENERGY METABOLISM	450	27	105
Ctrl pH5	m6A	28369	+	4.42	CATG	Coding Region	HP0027	ENERGY METABOLISM	451	456	499
Ctrl pH5	m6A	28370	-	4.19	CATG	Coding Region	HP0027	ENERGY METABOLISM	444	408	436
Ctrl pH5	m6A	28421	+	5.05	CATG	Coding Region	HP0027	ENERGY METABOLISM	456	508	526
Ctrl pH5	m6A	28422	-	3.71	CATG	Coding Region	HP0027	ENERGY METABOLISM	456	459	461
Ctrl pH5	m6A	28424	+	5.63	GATC	Coding Region	HP0027	ENERGY METABOLISM	461	673	664
Ctrl pH5	m6A	28425	-	5.58	GATC	Coding Region	HP0027	ENERGY METABOLISM	457	599	629
Ctrl pH5	m6A	28468	+	5.08	RCGDAD	Coding Region	HP0027	ENERGY METABOLISM	459	440	481
Ctrl pH5	m6A	28487	+	5.56	CATG	Coding Region	HP0027	ENERGY METABOLISM	454	555	578
Ctrl pH5	m6A	28488	-	4.97	CATG	Coding Region	HP0027	ENERGY METABOLISM	458	547	555
Ctrl pH5	m6A	28583	+	4.1	CATG	Coding Region	HP0027	ENERGY METABOLISM	450	445	467
Ctrl pH5	m6A	28584	-	4.26	CATG	Coding Region	HP0027	ENERGY METABOLISM	450	505	505
Ctrl pH5	m6A	28599	+	6.29	CATG	Coding Region	HP0027	ENERGY METABOLISM	444	601	623
Ctrl pH5	m6A	28600	-	4.13	CATG	Coding Region	HP0027	ENERGY METABOLISM	446	388	465
Ctrl pH5	m6A	28639	-	4.45	YCGRATD	Coding Region	HP0027	ENERGY METABOLISM	448	485	484
Ctrl pH5	m6A	28709	+	5.54	GATC	Coding Region	HP0027	ENERGY METABOLISM	445	672	694
Ctrl pH5	m6A	28710	-	4.93	GATC	Coding Region	HP0027	ENERGY METABOLISM	450	586	602
Ctrl pH5	m6A	28717	-	5.08	GCAG	Coding Region	HP0027	ENERGY METABOLISM	449	574	589
Ctrl pH5	m6A	28829	+	4.43	CATG	Coding Region	HP0027	ENERGY METABOLISM	452	489	511
Ctrl pH5	m6A	28830	-	5.27	CATG	Coding Region	HP0027	ENERGY METABOLISM	452	528	549
Ctrl pH5	m6A	28925	+	4.86	RCGDAD	Coding Region	HP0028	HYPOTHETICAL PROTEIEN	436	539	532
Ctrl pH5	m6A	28952	+	4.94	GATC	Coding Region	HP0028	HYPOTHETICAL PROTEIEN	436	551	578
Ctrl pH5	m6A	28953	-	5.5	GATC	Coding Region	HP0028	HYPOTHETICAL PROTEIEN	441	592	611
Ctrl pH5	m6A	28967	+	4.7	CATG	Coding Region	HP0028	HYPOTHETICAL PROTEIEN	438	530	556
Ctrl pH5	m6A	28968	-	5.18	CATG	Coding Region	HP0028	HYPOTHETICAL PROTEIEN	439	533	549
Ctrl pH5	m6A	28988	+	3.65	CATG	Coding Region	HP0028	HYPOTHETICAL PROTEIEN	433	368	362
Ctrl pH5	m6A	28989	-	4.08	CATG	Coding Region	HP0028	HYPOTHETICAL PROTEIEN	438	437	444
Ctrl pH5	m6A	29124	+	5.87	GATC	Coding Region	HP0028	HYPOTHETICAL PROTEIEN	434	646	665
Ctrl pH5	m6A	29125	-	4.84	GATC	Coding Region	HP0028	HYPOTHETICAL PROTEIEN	435	506	538
Ctrl pH5	m6A	29137	+	5.56	RCGDAD	Coding Region	HP0028	HYPOTHETICAL PROTEIEN	432	525	564
Ctrl pH5	m4C	29156	-	3.55	TCTTC	Coding Region	HP0028	HYPOTHETICAL PROTEIEN	430	346	379
Ctrl pH5	m6A	29157	+	4.45	GAAGA	Coding Region	HP0028	HYPOTHETICAL PROTEIEN	431	493	475
Ctrl pH5	m6A	29194	-	5.03	YCGRATD	Coding Region	HP0028	HYPOTHETICAL PROTEIEN	434	613	588
Ctrl pH5	m6A	29214	-	3.91	GAGG	Coding Region	HP0028	HYPOTHETICAL PROTEIEN	432	406	401
Ctrl pH5	m6A	29267	+	4.86	RCGDAD,GATC	Coding Region	HP0028	HYPOTHETICAL PROTEIEN	447	570	575
Ctrl pH5	m6A	29268	-	5.98	GATC	Coding Region	HP0028	HYPOTHETICAL PROTEIEN	447	721	725
Ctrl pH5	m6A	29282	+	5.37	CATG	Coding Region	HP0028	HYPOTHETICAL PROTEIEN	445	598	589
Ctrl pH5	m6A	29283	-	5.9	CATG	Coding Region	HP0028	HYPOTHETICAL PROTEIEN	441	528	570
Ctrl pH5	m6A	29360	-	3.88	RCGDAD	Coding Region	HP0028	HYPOTHETICAL PROTEIEN	444	415	451
Ctrl pH5	m4C	29392	+	2.91		Coding Region	HP0028	HYPOTHETICAL PROTEIEN	431	239	248
Ctrl pH5	m6A	29607	-	4.94	ATTAAT	Coding Region	HP0029	BIOSYNTHESIS OF COFACTORS, PROSTHETIC GROUPS, AND CARRIERS	436	511	526
Ctrl pH5	m6A	29610	+	5.02	ATTAAT	Coding Region	HP0029	BIOSYNTHESIS OF COFACTORS, PROSTHETIC GROUPS, AND CARRIERS	440	546	538
Ctrl pH5	m6A	29627	+	5.13	CATG	Coding Region	HP0029	BIOSYNTHESIS OF COFACTORS, PROSTHETIC GROUPS, AND CARRIERS	438	589	610
Ctrl pH5	m6A	29628	-	5.66	CATG	Coding Region	HP0029	BIOSYNTHESIS OF COFACTORS, PROSTHETIC GROUPS, AND CARRIERS	439	521	538
Ctrl pH5	m6A	29676	+	4.83	CATG	Coding Region	HP0029	BIOSYNTHESIS OF COFACTORS, PROSTHETIC GROUPS, AND CARRIERS	441	458	497
Ctrl pH5	m6A	29677	-	4.79	CATG	Coding Region	HP0029	BIOSYNTHESIS OF COFACTORS, PROSTHETIC GROUPS, AND CARRIERS	445	541	564
Ctrl pH5	m6A	29682	-	4.19	GAAGA	Coding Region	HP0029	BIOSYNTHESIS OF COFACTORS, PROSTHETIC GROUPS, AND CARRIERS	449	420	413
Ctrl pH5	m4C	29683	+	4.06	TCTTC	Coding Region	HP0029	BIOSYNTHESIS OF COFACTORS, PROSTHETIC GROUPS, AND CARRIERS	428	451	447
Ctrl pH5	m6A	29720	-	3.85	DGAAGG	Coding Region	HP0029	BIOSYNTHESIS OF COFACTORS, PROSTHETIC GROUPS, AND CARRIERS	432	444	415
Ctrl pH5	m6A	29801	+	8.18	GATC	Coding Region	HP0029	BIOSYNTHESIS OF COFACTORS, PROSTHETIC GROUPS, AND CARRIERS	463	700	828
Ctrl pH5	m6A	29802	-	4.04	GAAGA,GATC	Coding Region	HP0029	BIOSYNTHESIS OF COFACTORS, PROSTHETIC GROUPS, AND CARRIERS	461	472	496
Ctrl pH5	m4C	29803	+	4	TCTTC	Coding Region	HP0029	BIOSYNTHESIS OF COFACTORS, PROSTHETIC GROUPS, AND CARRIERS	438	410	479
Ctrl pH5	m6A	29805	-	5.67	GAAGA	Coding Region	HP0029	BIOSYNTHESIS OF COFACTORS, PROSTHETIC GROUPS, AND CARRIERS	465	583	628
Ctrl pH5	m4C	29806	+	3.67	TCTTC	Coding Region	HP0029	BIOSYNTHESIS OF COFACTORS, PROSTHETIC GROUPS, AND CARRIERS	441	394	432
Ctrl pH5	m6A	29823	+	5.24	GAGG	Coding Region	HP0029	BIOSYNTHESIS OF COFACTORS, PROSTHETIC GROUPS, AND CARRIERS	463	585	589
Ctrl pH5	m6A	29882	+	5.54	GATC	Coding Region	HP0029	BIOSYNTHESIS OF COFACTORS, PROSTHETIC GROUPS, AND CARRIERS	471	704	734
Ctrl pH5	m6A	29883	-	4.69	GATC	Coding Region	HP0029	BIOSYNTHESIS OF COFACTORS, PROSTHETIC GROUPS, AND CARRIERS	474	562	598
Ctrl pH5	m6A	30022	+	5	CATG	Coding Region	HP0029	BIOSYNTHESIS OF COFACTORS, PROSTHETIC GROUPS, AND CARRIERS	472	585	586
Ctrl pH5	m6A	30023	-	5.93	CATG	Coding Region	HP0029	BIOSYNTHESIS OF COFACTORS, PROSTHETIC GROUPS, AND CARRIERS	471	711	698
Ctrl pH5	m6A	30039	-	4.11	RCGDAD	Coding Region	HP0029	BIOSYNTHESIS OF COFACTORS, PROSTHETIC GROUPS, AND CARRIERS	460	498	496
Ctrl pH5	m6A	30066	+	5.03	CATG	Coding Region	HP0029	BIOSYNTHESIS OF COFACTORS, PROSTHETIC GROUPS, AND CARRIERS	475	551	588
Ctrl pH5	m6A	30067	-	4.24	CATG	Coding Region	HP0029	BIOSYNTHESIS OF COFACTORS, PROSTHETIC GROUPS, AND CARRIERS	473	507	547
Ctrl pH5	m6A	30288	+	2.13	HTCAVNNNNNNTGY	Coding Region	HP0030	HYPOTHETICAL PROTEIEN	462	81	138
Ctrl pH5	m6A	30294	-	3.87	GAGG	Coding Region	HP0030	HYPOTHETICAL PROTEIEN	463	483	425
Ctrl pH5	m6A	30296	-	3.33	GCAG	Coding Region	HP0030	HYPOTHETICAL PROTEIEN	460	391	332
Ctrl pH5	m6A	30660	-	3.87	GAGG	Coding Region	HP0030	HYPOTHETICAL PROTEIEN	490	413	438
Ctrl pH5	m6A	30768	-	5.03	GAGG	Coding Region	HP0030	HYPOTHETICAL PROTEIEN	492	555	562
Ctrl pH5	m6A	30876	-	3.84	GAGG	Coding Region	HP0030	HYPOTHETICAL PROTEIEN	506	441	439
Ctrl pH5	m6A	30895	-	4.54	GCAG	Coding Region	HP0030	HYPOTHETICAL PROTEIEN	494	512	532
Ctrl pH5	m6A	31056	-	5.34	GAGG	Coding Region	HP0030	HYPOTHETICAL PROTEIEN	467	546	565
Ctrl pH5	m6A	31234	-	3.4	GAGG	Coding Region	HP0030	HYPOTHETICAL PROTEIEN	462	355	361
Ctrl pH5	m6A	31466	-	5.26	GCAG	Coding Region	HP0030	HYPOTHETICAL PROTEIEN	476	562	600
Ctrl pH5	m6A	31869	+	6.2	CTANNNNNNNNTGT	Intergenic Region			439	555	568
Ctrl pH5	m6A	31878	-	5.55	ACANNNNNNNNTAG	Promoter Region	HP0030	HYPOTHETICAL PROTEIEN	458	513	520
Ctrl pH5	m6A	32015	-	4.35	RCGDAD	Coding Region	HP0031	HYPOTHETICAL PROTEIEN	436	450	476
Ctrl pH5	m6A	32035	-	4.27	RCGDAD	Coding Region	HP0031	HYPOTHETICAL PROTEIEN	441	496	511
Ctrl pH5	m6A	32046	+	3.58	GAGG	Coding Region	HP0031	HYPOTHETICAL PROTEIEN	441	336	351
Ctrl pH5	m6A	32067	+	4.65	CATG	Coding Region	HP0031	HYPOTHETICAL PROTEIEN	441	498	537
Ctrl pH5	m6A	32068	-	4.79	CATG	Coding Region	HP0031	HYPOTHETICAL PROTEIEN	445	567	543
Ctrl pH5	m6A	32075	+	4.58	CATG	Coding Region	HP0031	HYPOTHETICAL PROTEIEN	438	471	502
Ctrl pH5	m6A	32076	-	5.13	CATG	Coding Region	HP0031	HYPOTHETICAL PROTEIEN	445	601	616
Ctrl pH5	m4C	32138	-	2.75	TCTTC	Coding Region	HP0031	HYPOTHETICAL PROTEIEN	365	115	160
Ctrl pH5	m6A	32139	+	2.55	GAAGA	Coding Region	HP0031	HYPOTHETICAL PROTEIEN	373	115	154
Ctrl pH5	m4C	32141	-	3.61	TCTTC	Coding Region	HP0031	HYPOTHETICAL PROTEIEN	331	306	318
Ctrl pH5	m6A	32142	+	3.67	GAAGA	Coding Region	HP0031	HYPOTHETICAL PROTEIEN	414	370	364
Ctrl pH5	m4C	32174	-	4.5	TCTTC	Coding Region	HP0031	HYPOTHETICAL PROTEIEN	446	487	511
Ctrl pH5	m6A	32175	+	4.75	GAAGA	Coding Region	HP0031	HYPOTHETICAL PROTEIEN	439	464	484
Ctrl pH5	m6A	32256	+	4.39	RCGDAD	Coding Region	HP0031	HYPOTHETICAL PROTEIEN	445	467	487
Ctrl pH5	m6A	32289	+	6.92	GANTC	Coding Region	HP0031	HYPOTHETICAL PROTEIEN	443	558	634
Ctrl pH5	m6A	32290	+	5.05	RCGDAD	Coding Region	HP0031	HYPOTHETICAL PROTEIEN	447	582	607
Ctrl pH5	m6A	32291	-	5.77	GANTC	Coding Region	HP0031	HYPOTHETICAL PROTEIEN	452	661	657
Ctrl pH5	m6A	32363	+	5.4	GATC	Coding Region	HP0031	HYPOTHETICAL PROTEIEN	438	635	647
Ctrl pH5	m6A	32364	-	4.8	GATC	Coding Region	HP0031	HYPOTHETICAL PROTEIEN	444	590	589
Ctrl pH5	m6A	32392	+	4.18	CATG	Intergenic Region			432	435	453
Ctrl pH5	m6A	32393	-	5.49	CATG	Intergenic Region			443	613	617
Ctrl pH5	m6A	32405	+	4.82	CATG	Coding Region	HP0032	HYPOTHETICAL PROTEIEN	436	504	521
Ctrl pH5	m6A	32406	-	5.02	CATG	Coding Region	HP0032	HYPOTHETICAL PROTEIEN	443	617	630
Ctrl pH5	m6A	32435	+	5.19	CATG	Coding Region	HP0032	HYPOTHETICAL PROTEIEN	440	584	610
Ctrl pH5	m6A	32436	-	3.9	CATG	Coding Region	HP0032	HYPOTHETICAL PROTEIEN	444	418	467
Ctrl pH5	m6A	32447	+	5.37	GATC	Coding Region	HP0032	HYPOTHETICAL PROTEIEN	441	588	604
Ctrl pH5	m6A	32448	-	4.26	GATC	Coding Region	HP0032	HYPOTHETICAL PROTEIEN	441	550	541
Ctrl pH5	m6A	32450	+	4.49	CATG	Coding Region	HP0032	HYPOTHETICAL PROTEIEN	434	545	558
Ctrl pH5	m6A	32451	-	5.41	CATG	Coding Region	HP0032	HYPOTHETICAL PROTEIEN	447	530	549
Ctrl pH5	m6A	32491	-	5.34	GCAG	Coding Region	HP0032	HYPOTHETICAL PROTEIEN	438	526	551
Ctrl pH5	m6A	32498	+	4.86	GAGG	Coding Region	HP0032	HYPOTHETICAL PROTEIEN	429	514	528
Ctrl pH5	m4C	32525	-	4.57	TCTTC	Coding Region	HP0032	HYPOTHETICAL PROTEIEN	417	442	469
Ctrl pH5	m6A	32526	+	3.85	GAGG,GAAGA	Coding Region	HP0032	HYPOTHETICAL PROTEIEN	432	416	431
Ctrl pH5	m4C	32528	-	2.18		Coding Region	HP0032	HYPOTHETICAL PROTEIEN	438	45	143
Ctrl pH5	m6A	32565	+	3.45	GAGG	Coding Region	HP0032	HYPOTHETICAL PROTEIEN	430	397	360
Ctrl pH5	m6A	32614	+	4.64	CATG	Coding Region	HP0032	HYPOTHETICAL PROTEIEN	432	497	546
Ctrl pH5	m6A	32615	-	5.13	CATG	Coding Region	HP0032	HYPOTHETICAL PROTEIEN	433	552	565
Ctrl pH5	m4C	32669	-	3.98	TCTTC	Promoter Region	HP0033	TRANSLATION	423	373	423
Ctrl pH5	m6A	32670	+	4.26	GAAGA	Promoter Region	HP0033	TRANSLATION	426	425	464
Ctrl pH5	m6A	32699	+	5.26	GATC	Coding Region	HP0033	TRANSLATION	428	557	591
Ctrl pH5	m6A	32700	-	7.1	GATC	Coding Region	HP0033	TRANSLATION	430	673	648
Ctrl pH5	m6A	32741	+	5.72	GATC	Coding Region	HP0033	TRANSLATION	441	679	637
Ctrl pH5	m6A	32742	-	7.91	GATC	Coding Region	HP0033	TRANSLATION	443	857	850
Ctrl pH5	m6A	32771	+	3.62	CATG	Coding Region	HP0033	TRANSLATION	439	356	387
Ctrl pH5	m6A	32772	-	5.45	CATG	Coding Region	HP0033	TRANSLATION	435	616	623
Ctrl pH5	m6A	32795	+	4.44	CATG	Promoter Region	HP0033	TRANSLATION	439	473	485
Ctrl pH5	m6A	32796	-	3.59	CATG	Promoter Region	HP0033	TRANSLATION	440	411	419
Ctrl pH5	m6A	32900	+	4.21	GATC	Coding Region	HP0033	TRANSLATION	443	502	530
Ctrl pH5	m6A	32901	-	5.99	GATC	Coding Region	HP0033	TRANSLATION	448	780	699
Ctrl pH5	m6A	32916	-	4.62	GCAG	Coding Region	HP0033	TRANSLATION	448	481	522
Ctrl pH5	m4C	32989	-	4.09	TCTTC	Coding Region	HP0033	TRANSLATION	444	447	461
Ctrl pH5	m6A	32990	+	4.73	GAAGA	Coding Region	HP0033	TRANSLATION	454	532	555
Ctrl pH5	m6A	33011	+	5.3	GATC	Coding Region	HP0033	TRANSLATION	455	633	645
Ctrl pH5	m6A	33012	-	5.66	GATC	Coding Region	HP0033	TRANSLATION	454	680	614
Ctrl pH5	m6A	33025	-	5.59	RCGDAD	Coding Region	HP0033	TRANSLATION	457	613	557
Ctrl pH5	m6A	33040	+	4.51	CATG	Coding Region	HP0033	TRANSLATION	454	497	514
Ctrl pH5	m6A	33041	-	4.63	CATG	Coding Region	HP0033	TRANSLATION	462	508	518
Ctrl pH5	m6A	33078	-	4.5	GCAG	Promoter Region	HP0033	TRANSLATION	455	516	528
Ctrl pH5	m6A	33101	+	4.96	CATG	Promoter Region	HP0033	TRANSLATION	458	494	515
Ctrl pH5	m6A	33102	-	4.22	CATG	Promoter Region	HP0033	TRANSLATION	460	521	527
Ctrl pH5	m6A	33119	-	4.56	ATTAAT	Coding Region	HP0033	TRANSLATION	446	496	476
Ctrl pH5	m6A	33122	+	4.95	ATTAAT	Coding Region	HP0033	TRANSLATION	459	532	547
Ctrl pH5	m4C	33133	-	2.27	TCTTC	Coding Region	HP0033	TRANSLATION	446	155	159
Ctrl pH5	m6A	33134	+	4.43	GAAGA	Coding Region	HP0033	TRANSLATION	458	419	457
Ctrl pH5	m6A	33163	-	4.46	RCGDAD	Coding Region	HP0033	TRANSLATION	458	516	535
Ctrl pH5	m6A	33206	+	4.93	GATC	Coding Region	HP0033	TRANSLATION	461	626	665
Ctrl pH5	m6A	33207	-	7.1	GATC	Coding Region	HP0033	TRANSLATION	469	821	798
Ctrl pH5	m6A	33220	+	4.22	GCAG	Coding Region	HP0033	TRANSLATION	468	496	463
Ctrl pH5	m4C	33226	-	3.76	TCTTC	Coding Region	HP0033	TRANSLATION	450	383	437
Ctrl pH5	m6A	33227	+	5.81	GAAGA	Coding Region	HP0033	TRANSLATION	460	593	631
Ctrl pH5	m4C	33229	-	3.87	TCTTC	Coding Region	HP0033	TRANSLATION	449	359	450
Ctrl pH5	m6A	33230	+	5.12	GAAGA	Coding Region	HP0033	TRANSLATION	468	586	580
Ctrl pH5	m6A	33262	+	5.75	GCAG	Coding Region	HP0033	TRANSLATION	472	613	621
Ctrl pH5	m6A	33303	+	4.08	RCGDAD	Coding Region	HP0033	TRANSLATION	471	412	456
Ctrl pH5	m6A	33313	-	4.5	GAGG	Coding Region	HP0033	TRANSLATION	476	534	485
Ctrl pH5	m6A	33429	+	4.32	GAGG	Coding Region	HP0033	TRANSLATION	456	452	484
Ctrl pH5	m6A	33535	+	5.56	GCAG	Coding Region	HP0033	TRANSLATION	452	560	581
Ctrl pH5	m6A	33563	+	2.84	RCGDAD	Coding Region	HP0033	TRANSLATION	462	191	233
Ctrl pH5	m6A	33587	+	4.19	RCGDAD	Promoter Region	HP0033	TRANSLATION	463	494	522
Ctrl pH5	m4C	33625	-	4.99	TCTTC	Coding Region	HP0033	TRANSLATION	457	622	600
Ctrl pH5	m6A	33626	+	6.08	GAAGA	Coding Region	HP0033	TRANSLATION	457	625	635
Ctrl pH5	m6A	33634	+	5.94	GCAG	Coding Region	HP0033	TRANSLATION	459	554	595
Ctrl pH5	m6A	33642	-	2.65	HTCAVNNNNNNTGY	Coding Region	HP0033	TRANSLATION	467	174	207
Ctrl pH5	m4C	33691	-	3.82	TCTTC	Coding Region	HP0033	TRANSLATION	459	447	469
Ctrl pH5	m6A	33692	+	6.4	GAAGA	Coding Region	HP0033	TRANSLATION	456	574	603
Ctrl pH5	m6A	33696	-	5.34	DGAAGG	Coding Region	HP0033	TRANSLATION	441	490	573
Ctrl pH5	m6A	33700	+	4.33	CTANNNNNNNNTGT	Coding Region	HP0033	TRANSLATION	436	433	469
Ctrl pH5	m6A	33704	+	4.07	GAGG	Coding Region	HP0033	TRANSLATION	481	490	468
Ctrl pH5	m6A	33709	-	3.97	ACANNNNNNNNTAG	Coding Region	HP0033	TRANSLATION	468	425	459
Ctrl pH5	m6A	33730	+	6.02	GATC	Coding Region	HP0033	TRANSLATION	483	709	739
Ctrl pH5	m6A	33731	-	5.07	GATC	Coding Region	HP0033	TRANSLATION	489	654	660
Ctrl pH5	m4C	33748	-	2.43	TCTTC	Coding Region	HP0033	TRANSLATION	480	226	213
Ctrl pH5	m6A	33749	+	5.57	GAAGA	Coding Region	HP0033	TRANSLATION	475	547	583
Ctrl pH5	m6A	33789	+	4.64	CATG	Coding Region	HP0033	TRANSLATION	486	548	566
Ctrl pH5	m6A	33790	-	4.1	CATG	Coding Region	HP0033	TRANSLATION	488	529	537
Ctrl pH5	m6A	33814	+	4.88	CATG	Coding Region	HP0033	TRANSLATION	484	636	609
Ctrl pH5	m6A	33815	-	3.42	CATG	Coding Region	HP0033	TRANSLATION	489	432	409
Ctrl pH5	m6A	33818	+	5.04	CATG	Coding Region	HP0033	TRANSLATION	480	592	612
Ctrl pH5	m6A	33819	-	4.72	CATG	Coding Region	HP0033	TRANSLATION	489	617	641
Ctrl pH5	m6A	33836	+	3.74	YCGRATD	Coding Region	HP0033	TRANSLATION	487	427	452
Ctrl pH5	m6A	33860	+	3.35	GAGG	Coding Region	HP0033	TRANSLATION	490	323	257
Ctrl pH5	m6A	33867	+	5.49	GATC	Coding Region	HP0033	TRANSLATION	497	816	720
Ctrl pH5	m6A	33868	-	5.01	TCGA,GATC	Coding Region	HP0033	TRANSLATION	503	713	751
Ctrl pH5	m6A	33871	+	4.9	TCGA,GAGG	Coding Region	HP0033	TRANSLATION	495	553	549
Ctrl pH5	m6A	33970	+	6.03	GCAG	Coding Region	HP0033	TRANSLATION	492	606	631
Ctrl pH5	m6A	34035	+	5.28	GCAG	Coding Region	HP0033	TRANSLATION	489	551	586
Ctrl pH5	m6A	34042	+	5.98	GATC	Coding Region	HP0033	TRANSLATION	482	679	701
Ctrl pH5	m6A	34043	-	5.41	GATC	Coding Region	HP0033	TRANSLATION	491	648	681
Ctrl pH5	m6A	34089	-	6.9	GCAG	Coding Region	HP0033	TRANSLATION	488	580	620
Ctrl pH5	m6A	34120	-	5.83	RCGDAD	Coding Region	HP0033	TRANSLATION	479	705	661
Ctrl pH5	m6A	34204	+	5.25	CATG	Coding Region	HP0033	TRANSLATION	479	563	582
Ctrl pH5	m6A	34205	-	5.14	CATG	Coding Region	HP0033	TRANSLATION	475	571	578
Ctrl pH5	m6A	34212	+	3.93	RCGDAD	Coding Region	HP0033	TRANSLATION	485	518	541
Ctrl pH5	m6A	34249	+	4.33	GANTC	Coding Region	HP0033	TRANSLATION	479	478	487
Ctrl pH5	m6A	34251	-	4.52	GANTC	Coding Region	HP0033	TRANSLATION	481	608	549
Ctrl pH5	m6A	34325	-	5.31	GCAG	Promoter Region	HP0033	TRANSLATION	476	556	591
Ctrl pH5	m6A	34436	+	5.99	CATG	Coding Region	HP0033	TRANSLATION	468	600	626
Ctrl pH5	m6A	34437	-	4.25	CATG	Coding Region	HP0033	TRANSLATION	466	516	519
Ctrl pH5	m6A	34482	-	4.94	RCGDAD	Coding Region	HP0033	TRANSLATION	467	536	647
Ctrl pH5	m6A	34553	-	4.8	RCGDAD	Coding Region	HP0033	TRANSLATION	469	545	591
Ctrl pH5	m6A	34573	+	6.13	GATC	Coding Region	HP0033	TRANSLATION	479	762	776
Ctrl pH5	m6A	34574	-	5.72	GATC	Coding Region	HP0033	TRANSLATION	468	741	741
Ctrl pH5	m6A	34601	+	5.02	GAGG	Coding Region	HP0033	TRANSLATION	480	529	542
Ctrl pH5	m6A	34793	-	7.67	GCAG	Coding Region	HP0033	TRANSLATION	464	654	689
Ctrl pH5	m6A	34825	+	5.85	GATC	Coding Region	HP0033	TRANSLATION	474	759	785
Ctrl pH5	m6A	34826	-	5.79	GATC	Coding Region	HP0033	TRANSLATION	466	730	708
Ctrl pH5	m4C	34876	-	3.47		Coding Region	HP0033	TRANSLATION	456	215	249
Ctrl pH5	m6A	34967	-	6.69	TCGA	Coding Region	HP0034	BIOSYNTHESIS OF COFACTORS, PROSTHETIC GROUPS, AND CARRIERS	474	701	713
Ctrl pH5	m6A	34970	+	3.97	TCGA,GATC	Coding Region	HP0034	BIOSYNTHESIS OF COFACTORS, PROSTHETIC GROUPS, AND CARRIERS	479	512	500
Ctrl pH5	m6A	34971	-	5.13	GATC	Coding Region	HP0034	BIOSYNTHESIS OF COFACTORS, PROSTHETIC GROUPS, AND CARRIERS	478	755	661
Ctrl pH5	m6A	34983	+	4.57	GAGG	Coding Region	HP0034	BIOSYNTHESIS OF COFACTORS, PROSTHETIC GROUPS, AND CARRIERS	478	518	549
Ctrl pH5	m6A	35013	+	4.37	GAGG	Coding Region	HP0034	BIOSYNTHESIS OF COFACTORS, PROSTHETIC GROUPS, AND CARRIERS	486	420	523
Ctrl pH5	m6A	35018	+	4.38	CATG	Coding Region	HP0034	BIOSYNTHESIS OF COFACTORS, PROSTHETIC GROUPS, AND CARRIERS	484	510	534
Ctrl pH5	m6A	35019	-	4.88	CATG	Coding Region	HP0034	BIOSYNTHESIS OF COFACTORS, PROSTHETIC GROUPS, AND CARRIERS	474	573	600
Ctrl pH5	m6A	35113	+	5.99	GCAG	Promoter Region	HP0034	BIOSYNTHESIS OF COFACTORS, PROSTHETIC GROUPS, AND CARRIERS	450	603	629
Ctrl pH5	m6A	35116	+	4.99	GCAG	Promoter Region	HP0034	BIOSYNTHESIS OF COFACTORS, PROSTHETIC GROUPS, AND CARRIERS	453	552	586
Ctrl pH5	m6A	35147	+	5.7	GATC	Coding Region	HP0034	BIOSYNTHESIS OF COFACTORS, PROSTHETIC GROUPS, AND CARRIERS	450	708	676
Ctrl pH5	m6A	35148	-	5.89	GATC	Coding Region	HP0034	BIOSYNTHESIS OF COFACTORS, PROSTHETIC GROUPS, AND CARRIERS	446	659	654
Ctrl pH5	m6A	35168	+	5.68	CATG	Coding Region	HP0034	BIOSYNTHESIS OF COFACTORS, PROSTHETIC GROUPS, AND CARRIERS	459	616	635
Ctrl pH5	m6A	35169	-	5.17	CATG	Coding Region	HP0034	BIOSYNTHESIS OF COFACTORS, PROSTHETIC GROUPS, AND CARRIERS	445	578	589
Ctrl pH5	m4C	35177	-	3.69	TCTTC	Coding Region	HP0034	BIOSYNTHESIS OF COFACTORS, PROSTHETIC GROUPS, AND CARRIERS	438	411	436
Ctrl pH5	m6A	35178	+	4.91	GAAGA	Coding Region	HP0034	BIOSYNTHESIS OF COFACTORS, PROSTHETIC GROUPS, AND CARRIERS	459	567	591
Ctrl pH5	m6A	35287	+	4.86	CATG	Coding Region	HP0035	HYPOTHETICAL PROTEIEN	461	544	547
Ctrl pH5	m6A	35288	-	5.57	CATG	Coding Region	HP0035	HYPOTHETICAL PROTEIEN	451	635	634
Ctrl pH5	m4C	35314	-	4.46	TCTTC	Coding Region	HP0035	HYPOTHETICAL PROTEIEN	431	442	470
Ctrl pH5	m6A	35315	+	3.8	GAAGA	Coding Region	HP0035	HYPOTHETICAL PROTEIEN	424	347	376
Ctrl pH5	m6A	35332	+	5.6	GATC	Coding Region	HP0035	HYPOTHETICAL PROTEIEN	460	744	759
Ctrl pH5	m6A	35333	-	5.29	GATC	Coding Region	HP0035	HYPOTHETICAL PROTEIEN	455	616	600
Ctrl pH5	m4C	35428	-	5.34	TCTTC	Coding Region	HP0035	HYPOTHETICAL PROTEIEN	440	521	550
Ctrl pH5	m6A	35429	+	4.52	GAAGA	Coding Region	HP0035	HYPOTHETICAL PROTEIEN	459	486	525
Ctrl pH5	m4C	35491	-	4.57	TCTTC	Coding Region	HP0035	HYPOTHETICAL PROTEIEN	454	522	541
Ctrl pH5	m6A	35492	+	4.41	GAAGA	Coding Region	HP0035	HYPOTHETICAL PROTEIEN	435	397	405
Ctrl pH5	m6A	35518	+	4.83	CATG	Promoter Region	HP0036	HYPOTHETICAL PROTEIEN	462	589	591
Ctrl pH5	m6A	35519	-	4.42	CATG	Promoter Region	HP0036	HYPOTHETICAL PROTEIEN	455	511	549
Ctrl pH5	m6A	35536	+	5	CTANNNNNNNNTGT	Promoter Region	HP0036	HYPOTHETICAL PROTEIEN	456	475	494
Ctrl pH5	m6A	35545	-	5.06	ACANNNNNNNNTAG	Promoter Region	HP0036	HYPOTHETICAL PROTEIEN	462	588	601
Ctrl pH5	m6A	35650	-	4.39	DGAAGG	Coding Region	HP0036	HYPOTHETICAL PROTEIEN	436	430	446
Ctrl pH5	m6A	35660	+	5.04	GAGG	Coding Region	HP0036	HYPOTHETICAL PROTEIEN	463	489	508
Ctrl pH5	m6A	35742	-	4.75	YCGRATD	Coding Region	HP0036	HYPOTHETICAL PROTEIEN	447	555	559
Ctrl pH5	m6A	35746	+	4.53	GATC	Coding Region	HP0036	HYPOTHETICAL PROTEIEN	450	559	594
Ctrl pH5	m6A	35747	-	8.27	GATC	Coding Region	HP0036	HYPOTHETICAL PROTEIEN	442	620	759
Ctrl pH5	m6A	35894	+	6.34	GAGG	Coding Region	HP0036	HYPOTHETICAL PROTEIEN	440	551	580
Ctrl pH5	m6A	35907	-	5.25	RCGDAD	Coding Region	HP0036	HYPOTHETICAL PROTEIEN	446	561	590
Ctrl pH5	m6A	35928	+	4.15	GANTC	Coding Region	HP0036	HYPOTHETICAL PROTEIEN	441	424	476
Ctrl pH5	m6A	35930	-	5.42	GANTC	Coding Region	HP0036	HYPOTHETICAL PROTEIEN	434	511	544
Ctrl pH5	m4C	36075	-	4.14	TCTTC	Coding Region	HP0036	HYPOTHETICAL PROTEIEN	435	459	445
Ctrl pH5	m6A	36076	+	5.19	GAAGA	Coding Region	HP0036	HYPOTHETICAL PROTEIEN	437	496	499
Ctrl pH5	m6A	36109	+	5.63	GATC	Coding Region	HP0036	HYPOTHETICAL PROTEIEN	448	753	770
Ctrl pH5	m6A	36110	-	5.56	GATC	Coding Region	HP0036	HYPOTHETICAL PROTEIEN	451	665	652
Ctrl pH5	m6A	36159	+	5.11	GATC	Coding Region	HP0036	HYPOTHETICAL PROTEIEN	437	549	572
Ctrl pH5	m6A	36160	-	5.06	GATC	Coding Region	HP0036	HYPOTHETICAL PROTEIEN	434	646	656
Ctrl pH5	m6A	36174	+	6.98	GATC	Coding Region	HP0036	HYPOTHETICAL PROTEIEN	440	707	739
Ctrl pH5	m6A	36175	-	5.71	GATC	Coding Region	HP0036	HYPOTHETICAL PROTEIEN	445	641	652
Ctrl pH5	m6A	36190	+	3.68	RCGDAD	Coding Region	HP0036	HYPOTHETICAL PROTEIEN	443	285	327
Ctrl pH5	m4C	36488	-	2.12		Promoter Region	HP0036	HYPOTHETICAL PROTEIEN	433	71	114
Ctrl pH5	m6A	36516	+	3.96	RCGDAD	Promoter Region	HP0036	HYPOTHETICAL PROTEIEN	420	407	436
Ctrl pH5	m6A	36603	-	4.23	GAGG	Coding Region	HP0037	ENERGY METABOLISM	435	474	489
Ctrl pH5	m6A	36653	+	5.13	CATG	Coding Region	HP0037	ENERGY METABOLISM	433	548	567
Ctrl pH5	m6A	36654	-	3.71	CATG	Coding Region	HP0037	ENERGY METABOLISM	427	430	428
Ctrl pH5	m6A	36694	+	5.81	CATG	Coding Region	HP0037	ENERGY METABOLISM	426	606	622
Ctrl pH5	m6A	36695	-	4.39	CATG	Coding Region	HP0037	ENERGY METABOLISM	430	436	459
Ctrl pH5	m6A	36731	-	4.64	GAAGA	Coding Region	HP0037	ENERGY METABOLISM	436	452	466
Ctrl pH5	m4C	36732	+	3.51	TCTTC	Coding Region	HP0037	ENERGY METABOLISM	425	386	408
Ctrl pH5	m6A	36793	-	6.28	RCGDAD	Coding Region	HP0037	ENERGY METABOLISM	434	581	617
Ctrl pH5	m6A	36811	+	4.26	CATG	Coding Region	HP0037	ENERGY METABOLISM	431	477	517
Ctrl pH5	m6A	36812	-	5.52	CATG	Coding Region	HP0037	ENERGY METABOLISM	437	568	575
Ctrl pH5	m6A	36859	+	5.87	CATG	Coding Region	HP0037	ENERGY METABOLISM	437	557	609
Ctrl pH5	m6A	36860	-	5.5	CATG	Coding Region	HP0037	ENERGY METABOLISM	438	525	545
Ctrl pH5	m6A	36862	+	4.79	GATC	Coding Region	HP0037	ENERGY METABOLISM	437	605	578
Ctrl pH5	m6A	36863	-	4.71	GATC	Coding Region	HP0037	ENERGY METABOLISM	429	520	541
Ctrl pH5	m6A	36875	-	3.88	GAGG	Coding Region	HP0037	ENERGY METABOLISM	451	340	376
Ctrl pH5	m6A	36905	+	5.57	CATG	Coding Region	HP0037	ENERGY METABOLISM	442	617	606
Ctrl pH5	m6A	36906	-	3.89	CATG	Coding Region	HP0037	ENERGY METABOLISM	451	392	428
Ctrl pH5	m6A	36935	+	5.69	CATG	Coding Region	HP0037	ENERGY METABOLISM	450	580	591
Ctrl pH5	m6A	36936	-	5.2	CATG	Coding Region	HP0037	ENERGY METABOLISM	455	522	555
Ctrl pH5	m6A	37070	+	4.32	CATG	Coding Region	HP0037	ENERGY METABOLISM	456	495	516
Ctrl pH5	m6A	37071	-	4.57	CATG	Coding Region	HP0037	ENERGY METABOLISM	447	542	546
Ctrl pH5	m6A	37126	+	4.31	GAGG	Coding Region	HP0037	ENERGY METABOLISM	455	483	488
Ctrl pH5	m6A	37159	-	2.44	RCGDAD	Coding Region	HP0037	ENERGY METABOLISM	450	106	153
Ctrl pH5	m6A	37400	-	3.64	GAGG	Coding Region	HP0037	ENERGY METABOLISM	441	350	377
Ctrl pH5	m6A	37450	-	5.88	GAAGA	Coding Region	HP0037	ENERGY METABOLISM	439	538	564
Ctrl pH5	m4C	37451	+	4.93	TCTTC	Coding Region	HP0037	ENERGY METABOLISM	430	458	528
Ctrl pH5	m6A	37462	-	4.48	GAAGA	Coding Region	HP0037	ENERGY METABOLISM	439	416	479
Ctrl pH5	m4C	37463	+	4.31	TCTTC	Coding Region	HP0037	ENERGY METABOLISM	423	441	528
Ctrl pH5	m6A	37465	-	4.51	GAAGA	Coding Region	HP0037	ENERGY METABOLISM	440	447	513
Ctrl pH5	m4C	37466	+	4.06	TCTTC	Coding Region	HP0037	ENERGY METABOLISM	425	461	470
Ctrl pH5	m6A	37685	+	5.32	CATG	Intergenic Region			432	571	589
Ctrl pH5	m6A	37686	-	4.54	CATG	Intergenic Region			432	514	528
Ctrl pH5	m6A	37738	+	4.91	CATG	Coding Region	HP0038	HYPOTHETICAL PROTEIEN	417	510	534
Ctrl pH5	m6A	37739	-	5	CATG	Coding Region	HP0038	HYPOTHETICAL PROTEIEN	423	519	532
Ctrl pH5	m6A	37766	+	6.4	GCAG	Coding Region	HP0038	HYPOTHETICAL PROTEIEN	426	571	657
Ctrl pH5	m6A	37771	+	5.32	GATC	Coding Region	HP0038	HYPOTHETICAL PROTEIEN	427	635	664
Ctrl pH5	m6A	37772	-	5.38	GATC	Coding Region	HP0038	HYPOTHETICAL PROTEIEN	421	597	606
Ctrl pH5	m4C	37783	-	4.61	TCTTC	Coding Region	HP0038	HYPOTHETICAL PROTEIEN	413	434	459
Ctrl pH5	m6A	37784	+	5.76	GAAGA	Coding Region	HP0038	HYPOTHETICAL PROTEIEN	419	600	637
Ctrl pH5	m6A	37852	+	4.58	CATG	Coding Region	HP0038	HYPOTHETICAL PROTEIEN	416	486	539
Ctrl pH5	m6A	37853	-	4.7	CATG	Coding Region	HP0038	HYPOTHETICAL PROTEIEN	424	483	507
Ctrl pH5	m6A	37876	+	5.5	GAGG	Coding Region	HP0038	HYPOTHETICAL PROTEIEN	424	567	584
Ctrl pH5	m6A	37942	+	4.88	GATC	Coding Region	HP0038	HYPOTHETICAL PROTEIEN	420	475	517
Ctrl pH5	m6A	37943	-	6.42	GATC	Coding Region	HP0038	HYPOTHETICAL PROTEIEN	425	612	626
Ctrl pH5	m6A	37961	-	4.99	GCAG	Coding Region	HP0038	HYPOTHETICAL PROTEIEN	428	480	504
Ctrl pH5	m6A	38017	-	4.76	RCGDAD	Coding Region	HP0038	HYPOTHETICAL PROTEIEN	415	484	506
Ctrl pH5	m6A	38039	+	3.48	RCGDAD	Coding Region	HP0038	HYPOTHETICAL PROTEIEN	406	330	371
Ctrl pH5	m6A	38073	-	2.65		Coding Region	HP0038	HYPOTHETICAL PROTEIEN	403	166	206
Ctrl pH5	m6A	38090	+	4.52	RCGDAD	Coding Region	HP0038	HYPOTHETICAL PROTEIEN	408	420	470
Ctrl pH5	m6A	38161	+	5.56	GCAG	Coding Region	HP0038	HYPOTHETICAL PROTEIEN	409	498	529
Ctrl pH5	m4C	38188	-	4.72	TCTTC	Coding Region	HP0038	HYPOTHETICAL PROTEIEN	397	433	469
Ctrl pH5	m6A	38189	+	4.97	GAAGA	Coding Region	HP0038	HYPOTHETICAL PROTEIEN	410	547	581
Ctrl pH5	m6A	38263	+	3.91	GATC	Coding Region	HP0038	HYPOTHETICAL PROTEIEN	414	397	439
Ctrl pH5	m6A	38264	-	5.8	GATC	Coding Region	HP0038	HYPOTHETICAL PROTEIEN	409	564	576
Ctrl pH5	m6A	38387	+	5.75	YCGRATD	Coding Region	HP0038	HYPOTHETICAL PROTEIEN	399	505	537
Ctrl pH5	m6A	38395	-	5.57	RCGDAD	Coding Region	HP0038	HYPOTHETICAL PROTEIEN	393	557	575
Ctrl pH5	m6A	38404	+	4.9	CATG	Coding Region	HP0038	HYPOTHETICAL PROTEIEN	395	487	524
Ctrl pH5	m6A	38405	-	4.39	CATG	Coding Region	HP0038	HYPOTHETICAL PROTEIEN	389	482	493
Ctrl pH5	m6A	38424	+	4.33	YCGRATD	Coding Region	HP0038	HYPOTHETICAL PROTEIEN	396	493	476
Ctrl pH5	m6A	38443	+	4.49	ACAGNNNNNNTGA	Coding Region	HP0038	HYPOTHETICAL PROTEIEN	393	252	301
Ctrl pH5	m6A	38451	-	2.63	HTCAVNNNNNNTGY	Coding Region	HP0038	HYPOTHETICAL PROTEIEN	386	144	172
Ctrl pH5	m6A	38481	+	4.14	RCGDAD	Coding Region	HP0039	HYPOTHETICAL PROTEIEN	394	375	424
Ctrl pH5	m6A	38490	-	4.41	RCGDAD	Coding Region	HP0039	HYPOTHETICAL PROTEIEN	387	451	487
Ctrl pH5	m4C	38550	-	5.62	TCTTC	Coding Region	HP0039	HYPOTHETICAL PROTEIEN	382	479	479
Ctrl pH5	m6A	38551	+	3.77	GAAGA	Coding Region	HP0039	HYPOTHETICAL PROTEIEN	403	329	388
Ctrl pH5	m4C	38566	+	2.12		Coding Region	HP0039	HYPOTHETICAL PROTEIEN	354	137	126
Ctrl pH5	m6A	38593	+	4.42	GCAG	Coding Region	HP0039	HYPOTHETICAL PROTEIEN	394	406	428
Ctrl pH5	m6A	38692	-	4.8	RCGDAD	Coding Region	HP0039	HYPOTHETICAL PROTEIEN	398	498	489
Ctrl pH5	m6A	38800	+	4.61	GATC	Coding Region	HP0040	HYPOTHETICAL PROTEIEN	420	521	561
Ctrl pH5	m6A	38801	-	4.49	GATC	Coding Region	HP0040	HYPOTHETICAL PROTEIEN	402	459	493
Ctrl pH5	m4C	38834	+	3.24		Coding Region	HP0040	HYPOTHETICAL PROTEIEN	412	61	251
Ctrl pH5	m6A	38839	+	5.15	GANTC	Coding Region	HP0040	HYPOTHETICAL PROTEIEN	418	584	608
Ctrl pH5	m6A	38841	-	6.33	GANTC	Coding Region	HP0040	HYPOTHETICAL PROTEIEN	406	602	608
Ctrl pH5	m6A	38866	+	4.69	GAGG	Coding Region	HP0040	HYPOTHETICAL PROTEIEN	420	462	498
Ctrl pH5	m6A	38932	+	4.33	GCAG	Coding Region	HP0040	HYPOTHETICAL PROTEIEN	418	420	441
Ctrl pH5	m4C	38946	-	4.3	TCTTC	Coding Region	HP0040	HYPOTHETICAL PROTEIEN	382	446	452
Ctrl pH5	m6A	38947	+	5.3	GAAGA	Coding Region	HP0040	HYPOTHETICAL PROTEIEN	412	492	548
Ctrl pH5	m4C	39048	-	3.86	TCTTC	Coding Region	HP0040	HYPOTHETICAL PROTEIEN	376	370	396
Ctrl pH5	m6A	39049	+	3.73	GAAGA	Coding Region	HP0040	HYPOTHETICAL PROTEIEN	372	330	328
Ctrl pH5	m4C	39057	-	5.35	TCTTC	Coding Region	HP0040	HYPOTHETICAL PROTEIEN	380	485	550
Ctrl pH5	m6A	39058	+	3.18	GAAGA	Coding Region	HP0040	HYPOTHETICAL PROTEIEN	407	271	316
Ctrl pH5	m4C	39075	-	4.3	TCTTC	Coding Region	HP0040	HYPOTHETICAL PROTEIEN	388	374	419
Ctrl pH5	m6A	39076	+	4.58	GAAGA	Coding Region	HP0040	HYPOTHETICAL PROTEIEN	418	439	479
Ctrl pH5	m4C	39078	-	3.91	TCTTC	Coding Region	HP0040	HYPOTHETICAL PROTEIEN	391	314	395
Ctrl pH5	m6A	39079	+	4.58	GAAGA	Coding Region	HP0040	HYPOTHETICAL PROTEIEN	422	455	480
Ctrl pH5	m6A	39111	+	4.41	CATG	Coding Region	HP0040	HYPOTHETICAL PROTEIEN	421	434	466
Ctrl pH5	m6A	39112	-	5.53	CATG	Coding Region	HP0040	HYPOTHETICAL PROTEIEN	401	486	493
Ctrl pH5	m4C	39372	-	2.1	TCTTC	Coding Region	HP0040	HYPOTHETICAL PROTEIEN	418	223	130
Ctrl pH5	m6A	39373	+	4.89	GAAGA	Coding Region	HP0040	HYPOTHETICAL PROTEIEN	436	501	506
Ctrl pH5	m6A	39421	-	4.19	RCGDAD	Coding Region	HP0040	HYPOTHETICAL PROTEIEN	426	427	434
Ctrl pH5	m4C	39570	+	2.27		Coding Region	HP0041	HYPOTHETICAL PROTEIEN	454	46	172
Ctrl pH5	m6A	39575	+	4.18	GAGG	Coding Region	HP0041	HYPOTHETICAL PROTEIEN	460	378	415
Ctrl pH5	m4C	39730	-	3.08	TCTTC	Coding Region	HP0041	HYPOTHETICAL PROTEIEN	405	293	323
Ctrl pH5	m6A	39731	+	3.63	GAAGA	Coding Region	HP0041	HYPOTHETICAL PROTEIEN	432	345	366
Ctrl pH5	m6A	39747	-	3.53	GAGG	Coding Region	HP0041	HYPOTHETICAL PROTEIEN	423	347	373
Ctrl pH5	m6A	39793	-	4.57	GAAGA	Coding Region	HP0041	HYPOTHETICAL PROTEIEN	432	495	471
Ctrl pH5	m4C	39794	+	3.82	TCTTC	Coding Region	HP0041	HYPOTHETICAL PROTEIEN	437	431	405
Ctrl pH5	m4C	39862	-	3.58	TCTTC	Intergenic Region			429	448	420
Ctrl pH5	m6A	39863	+	3.28	GAAGA	Intergenic Region			414	305	311
Ctrl pH5	m6A	39880	+	5.49	CATG	Coding Region	HP0042	CELLULAR PROCESSES	455	544	586
Ctrl pH5	m6A	39881	-	3.82	CATG	Coding Region	HP0042	CELLULAR PROCESSES	440	338	411
Ctrl pH5	m6A	39956	-	4.23	RCGDAD	Coding Region	HP0042	CELLULAR PROCESSES	445	442	430
Ctrl pH5	m6A	39974	+	4.01	RCGDAD	Coding Region	HP0042	CELLULAR PROCESSES	446	463	462
Ctrl pH5	m6A	40018	+	5.13	GATC	Coding Region	HP0042	CELLULAR PROCESSES	447	584	624
Ctrl pH5	m6A	40019	-	5.51	GATC	Coding Region	HP0042	CELLULAR PROCESSES	443	611	640
Ctrl pH5	m6A	40040	+	3.52	GCAG	Coding Region	HP0042	CELLULAR PROCESSES	449	349	371
Ctrl pH5	m4C	40042	-	2.66		Coding Region	HP0042	CELLULAR PROCESSES	446	180	180
Ctrl pH5	m6A	40066	+	5.03	CATG	Coding Region	HP0042	CELLULAR PROCESSES	447	597	606
Ctrl pH5	m6A	40067	-	4.34	CATG	Coding Region	HP0042	CELLULAR PROCESSES	441	430	462
Ctrl pH5	m6A	40140	+	4.44	RCGDAD	Coding Region	HP0042	CELLULAR PROCESSES	452	545	589
Ctrl pH5	m6A	40181	+	5.62	CATG	Coding Region	HP0042	CELLULAR PROCESSES	450	578	596
Ctrl pH5	m6A	40182	-	3.84	CATG	Coding Region	HP0042	CELLULAR PROCESSES	444	446	462
Ctrl pH5	m6A	40195	+	4.7	CATG	Coding Region	HP0042	CELLULAR PROCESSES	446	538	551
Ctrl pH5	m6A	40196	-	5.5	CATG	Coding Region	HP0042	CELLULAR PROCESSES	445	559	583
Ctrl pH5	m6A	40292	-	5.03	GCAG	Coding Region	HP0042	CELLULAR PROCESSES	444	515	527
Ctrl pH5	m6A	40327	+	4.65	GATC	Coding Region	HP0042	CELLULAR PROCESSES	444	491	510
Ctrl pH5	m6A	40328	-	5.11	GATC	Coding Region	HP0042	CELLULAR PROCESSES	444	615	633
Ctrl pH5	m6A	40350	+	4.66	GAGG	Coding Region	HP0042	CELLULAR PROCESSES	453	397	424
Ctrl pH5	m6A	40362	+	5.11	DGAAGG	Coding Region	HP0042	CELLULAR PROCESSES	453	542	577
Ctrl pH5	m6A	40408	+	3.02	GAGG	Coding Region	HP0042	CELLULAR PROCESSES	454	233	269
Ctrl pH5	m6A	40420	+	3.89	CATG	Coding Region	HP0042	CELLULAR PROCESSES	447	403	433
Ctrl pH5	m6A	40421	-	4.58	CATG	Coding Region	HP0042	CELLULAR PROCESSES	448	514	541
Ctrl pH5	m6A	40426	+	4.9	GATC	Coding Region	HP0042	CELLULAR PROCESSES	453	540	604
Ctrl pH5	m6A	40427	-	4.89	GATC	Coding Region	HP0042	CELLULAR PROCESSES	445	665	587
Ctrl pH5	m6A	40494	+	3.59	DGAAGG	Coding Region	HP0042	CELLULAR PROCESSES	455	353	387
Ctrl pH5	m6A	40505	-	3.46	GAAGA	Coding Region	HP0042	CELLULAR PROCESSES	455	393	413
Ctrl pH5	m4C	40506	+	2.86	TCTTC	Coding Region	HP0042	CELLULAR PROCESSES	447	280	304
Ctrl pH5	m6A	40581	+	4.67	GANTC	Intergenic Region			463	508	539
Ctrl pH5	m6A	40583	-	6.74	GANTC	Intergenic Region			451	549	567
Ctrl pH5	m6A	40651	+	5.46	CATG	Coding Region	HP0043	PURINES, PYRIMIDINES, NUCLEOSIDES AND NUCLEOTIDES	461	521	573
Ctrl pH5	m6A	40652	-	5.53	CATG	Coding Region	HP0043	PURINES, PYRIMIDINES, NUCLEOSIDES AND NUCLEOTIDES	450	587	585
Ctrl pH5	m4C	40849	-	4.31	TCTTC	Coding Region	HP0043	PURINES, PYRIMIDINES, NUCLEOSIDES AND NUCLEOTIDES	446	466	516
Ctrl pH5	m6A	40850	+	4.42	GAAGA	Coding Region	HP0043	PURINES, PYRIMIDINES, NUCLEOSIDES AND NUCLEOTIDES	468	523	555
Ctrl pH5	m4C	40957	-	3.31	TCTTC	Coding Region	HP0043	PURINES, PYRIMIDINES, NUCLEOSIDES AND NUCLEOTIDES	448	358	386
Ctrl pH5	m6A	40958	+	4.62	GAAGA	Coding Region	HP0043	PURINES, PYRIMIDINES, NUCLEOSIDES AND NUCLEOTIDES	471	539	551
Ctrl pH5	m6A	40971	-	5.69	RCGDAD	Coding Region	HP0043	PURINES, PYRIMIDINES, NUCLEOSIDES AND NUCLEOTIDES	467	659	626
Ctrl pH5	m6A	40982	+	6.55	GATC	Coding Region	HP0043	PURINES, PYRIMIDINES, NUCLEOSIDES AND NUCLEOTIDES	471	711	740
Ctrl pH5	m6A	40983	-	8.23	GATC	Coding Region	HP0043	PURINES, PYRIMIDINES, NUCLEOSIDES AND NUCLEOTIDES	463	869	793
Ctrl pH5	m6A	41000	-	4.45	DGAAGG	Coding Region	HP0043	PURINES, PYRIMIDINES, NUCLEOSIDES AND NUCLEOTIDES	445	538	448
Ctrl pH5	m4C	41005	-	2.11		Coding Region	HP0043	PURINES, PYRIMIDINES, NUCLEOSIDES AND NUCLEOTIDES	455	102	125
Ctrl pH5	m6A	41009	+	3.79	RCGDAD	Coding Region	HP0043	PURINES, PYRIMIDINES, NUCLEOSIDES AND NUCLEOTIDES	473	429	465
Ctrl pH5	m6A	41036	+	6.1	GATC	Coding Region	HP0043	PURINES, PYRIMIDINES, NUCLEOSIDES AND NUCLEOTIDES	472	775	797
Ctrl pH5	m6A	41037	-	6.75	GATC	Coding Region	HP0043	PURINES, PYRIMIDINES, NUCLEOSIDES AND NUCLEOTIDES	457	798	765
Ctrl pH5	m6A	41139	+	4.91	GANTC	Coding Region	HP0043	PURINES, PYRIMIDINES, NUCLEOSIDES AND NUCLEOTIDES	467	534	565
Ctrl pH5	m6A	41141	-	5.7	GANTC	Coding Region	HP0043	PURINES, PYRIMIDINES, NUCLEOSIDES AND NUCLEOTIDES	462	641	646
Ctrl pH5	m6A	41212	+	4.95	CATG	Coding Region	HP0043	PURINES, PYRIMIDINES, NUCLEOSIDES AND NUCLEOTIDES	470	535	565
Ctrl pH5	m6A	41213	-	5.23	CATG	Coding Region	HP0043	PURINES, PYRIMIDINES, NUCLEOSIDES AND NUCLEOTIDES	458	618	631
Ctrl pH5	m6A	41258	+	4.26	CATG	Coding Region	HP0043	PURINES, PYRIMIDINES, NUCLEOSIDES AND NUCLEOTIDES	467	478	528
Ctrl pH5	m6A	41259	-	5.7	CATG	Coding Region	HP0043	PURINES, PYRIMIDINES, NUCLEOSIDES AND NUCLEOTIDES	454	581	622
Ctrl pH5	m6A	41297	+	5.48	GANTC	Coding Region	HP0043	PURINES, PYRIMIDINES, NUCLEOSIDES AND NUCLEOTIDES	467	597	616
Ctrl pH5	m6A	41299	-	5.44	GANTC	Coding Region	HP0043	PURINES, PYRIMIDINES, NUCLEOSIDES AND NUCLEOTIDES	467	680	679
Ctrl pH5	m6A	41315	+	5.03	RCGDAD	Coding Region	HP0043	PURINES, PYRIMIDINES, NUCLEOSIDES AND NUCLEOTIDES	476	530	553
Ctrl pH5	m6A	41332	+	8.9	GATC	Coding Region	HP0043	PURINES, PYRIMIDINES, NUCLEOSIDES AND NUCLEOTIDES	476	952	945
Ctrl pH5	m6A	41333	-	4.98	GATC	Coding Region	HP0043	PURINES, PYRIMIDINES, NUCLEOSIDES AND NUCLEOTIDES	474	561	593
Ctrl pH5	m6A	41356	+	4.61	CATG	Coding Region	HP0043	PURINES, PYRIMIDINES, NUCLEOSIDES AND NUCLEOTIDES	477	520	572
Ctrl pH5	m6A	41357	-	4.86	CATG	Coding Region	HP0043	PURINES, PYRIMIDINES, NUCLEOSIDES AND NUCLEOTIDES	470	559	602
Ctrl pH5	m4C	41371	-	5.93	TCTTC	Coding Region	HP0043	PURINES, PYRIMIDINES, NUCLEOSIDES AND NUCLEOTIDES	463	637	660
Ctrl pH5	m6A	41372	+	5.25	GAAGA	Coding Region	HP0043	PURINES, PYRIMIDINES, NUCLEOSIDES AND NUCLEOTIDES	478	659	651
Ctrl pH5	m6A	41374	+	5.72	CATG	Coding Region	HP0043	PURINES, PYRIMIDINES, NUCLEOSIDES AND NUCLEOTIDES	477	578	626
Ctrl pH5	m6A	41375	-	4.63	CATG	Coding Region	HP0043	PURINES, PYRIMIDINES, NUCLEOSIDES AND NUCLEOTIDES	472	511	569
Ctrl pH5	m4C	41476	-	3.92	TCTTC	Coding Region	HP0043	PURINES, PYRIMIDINES, NUCLEOSIDES AND NUCLEOTIDES	460	417	423
Ctrl pH5	m6A	41477	+	4.69	GAAGA	Coding Region	HP0043	PURINES, PYRIMIDINES, NUCLEOSIDES AND NUCLEOTIDES	474	506	538
Ctrl pH5	m6A	41512	+	5.33	GANTC	Coding Region	HP0043	PURINES, PYRIMIDINES, NUCLEOSIDES AND NUCLEOTIDES	474	552	592
Ctrl pH5	m6A	41514	-	4.7	GANTC	Coding Region	HP0043	PURINES, PYRIMIDINES, NUCLEOSIDES AND NUCLEOTIDES	470	550	555
Ctrl pH5	m6A	41675	+	2.29	GAGG	Coding Region	HP0043	PURINES, PYRIMIDINES, NUCLEOSIDES AND NUCLEOTIDES	483	87	54
Ctrl pH5	m6A	41753	+	4.45	CATG	Coding Region	HP0043	PURINES, PYRIMIDINES, NUCLEOSIDES AND NUCLEOTIDES	490	528	538
Ctrl pH5	m6A	41754	-	5.65	CATG	Coding Region	HP0043	PURINES, PYRIMIDINES, NUCLEOSIDES AND NUCLEOTIDES	486	663	673
Ctrl pH5	m6A	41879	+	4.42	GATC	Coding Region	HP0043	PURINES, PYRIMIDINES, NUCLEOSIDES AND NUCLEOTIDES	504	648	550
Ctrl pH5	m6A	41880	-	6.18	GATC	Coding Region	HP0043	PURINES, PYRIMIDINES, NUCLEOSIDES AND NUCLEOTIDES	505	823	781
Ctrl pH5	m6A	41909	+	3.56	GANTC	Coding Region	HP0043	PURINES, PYRIMIDINES, NUCLEOSIDES AND NUCLEOTIDES	500	408	422
Ctrl pH5	m6A	41911	-	3.77	GANTC	Coding Region	HP0043	PURINES, PYRIMIDINES, NUCLEOSIDES AND NUCLEOTIDES	503	294	265
Ctrl pH5	m6A	41962	+	6.04	GATC	Coding Region	HP0043	PURINES, PYRIMIDINES, NUCLEOSIDES AND NUCLEOTIDES	507	844	857
Ctrl pH5	m6A	41963	-	5.77	GATC	Coding Region	HP0043	PURINES, PYRIMIDINES, NUCLEOSIDES AND NUCLEOTIDES	502	663	668
Ctrl pH5	m6A	42011	+	5.22	GAAGA	Coding Region	HP0043	PURINES, PYRIMIDINES, NUCLEOSIDES AND NUCLEOTIDES	513	604	622
Ctrl pH5	m6A	42196	+	4.61	CATG	Coding Region	HP0044	CELL ENVELOPE	531	588	654
Ctrl pH5	m6A	42197	-	4.09	CATG	Coding Region	HP0044	CELL ENVELOPE	515	511	521
Ctrl pH5	m6A	42213	-	6.64	GAAGA	Coding Region	HP0044	CELL ENVELOPE	520	695	707
Ctrl pH5	m4C	42214	+	3.45	TCTTC	Coding Region	HP0044	CELL ENVELOPE	513	397	419
Ctrl pH5	m6A	42237	+	3.23	GATC	Coding Region	HP0044	CELL ENVELOPE	532	601	272
Ctrl pH5	m6A	42238	-	4.77	TCGA,GATC	Coding Region	HP0044	CELL ENVELOPE	517	657	651
Ctrl pH5	m6A	42241	+	5.23	TCGA,GATC	Coding Region	HP0044	CELL ENVELOPE	529	680	684
Ctrl pH5	m6A	42242	-	5.07	GATC	Coding Region	HP0044	CELL ENVELOPE	519	748	668
Ctrl pH5	m4C	42255	-	3.01	TCTTC	Coding Region	HP0044	CELL ENVELOPE	503	324	343
Ctrl pH5	m6A	42256	+	3.98	GAAGA	Coding Region	HP0044	CELL ENVELOPE	536	483	515
Ctrl pH5	m6A	42268	+	4.97	GATC	Coding Region	HP0044	CELL ENVELOPE	537	684	679
Ctrl pH5	m6A	42269	-	5.65	GATC	Coding Region	HP0044	CELL ENVELOPE	516	736	737
Ctrl pH5	m6A	42382	+	3.95	CATG	Coding Region	HP0044	CELL ENVELOPE	546	498	536
Ctrl pH5	m6A	42383	-	5.2	CATG	Coding Region	HP0044	CELL ENVELOPE	532	630	669
Ctrl pH5	m6A	42410	+	3.91	YCGRATD	Coding Region	HP0044	CELL ENVELOPE	551	423	419
Ctrl pH5	m6A	42459	+	5.79	CATG	Coding Region	HP0044	CELL ENVELOPE	543	669	697
Ctrl pH5	m6A	42460	-	4.37	CATG	Coding Region	HP0044	CELL ENVELOPE	530	592	605
Ctrl pH5	m6A	42465	+	4.69	RCGDAD	Coding Region	HP0044	CELL ENVELOPE	538	611	608
Ctrl pH5	m6A	42515	+	4.93	RCGDAD	Coding Region	HP0044	CELL ENVELOPE	542	717	708
Ctrl pH5	m6A	42628	+	5.53	GAGG	Coding Region	HP0044	CELL ENVELOPE	542	604	637
Ctrl pH5	m6A	42670	+	4.57	CATG	Coding Region	HP0044	CELL ENVELOPE	542	561	597
Ctrl pH5	m6A	42671	-	5.14	CATG	Coding Region	HP0044	CELL ENVELOPE	525	644	661
Ctrl pH5	m6A	42678	+	5.92	GCAG	Coding Region	HP0044	CELL ENVELOPE	539	640	657
Ctrl pH5	m6A	42716	+	4.92	ACANNNNNNNNTAG	Coding Region	HP0044	CELL ENVELOPE	535	637	669
Ctrl pH5	m6A	42725	-	5.67	CTANNNNNNNNTGT	Coding Region	HP0044	CELL ENVELOPE	523	678	703
Ctrl pH5	m6A	42739	+	5.04	RCGDAD	Coding Region	HP0044	CELL ENVELOPE	534	592	668
Ctrl pH5	m6A	42751	+	5.14	RCGDAD	Coding Region	HP0044	CELL ENVELOPE	540	660	687
Ctrl pH5	m6A	42796	+	4.34	CATG	Coding Region	HP0044	CELL ENVELOPE	546	623	647
Ctrl pH5	m6A	42797	-	3.41	CATG	Coding Region	HP0044	CELL ENVELOPE	528	417	434
Ctrl pH5	m6A	42861	+	6.93	GATC	Coding Region	HP0044	CELL ENVELOPE	546	859	881
Ctrl pH5	m6A	42862	-	3.47	GATC	Coding Region	HP0044	CELL ENVELOPE	534	474	447
Ctrl pH5	m6A	42997	+	2.37		Coding Region	HP0044	CELL ENVELOPE	547	149	182
Ctrl pH5	m6A	43079	+	2.33		Coding Region	HP0044	CELL ENVELOPE	551	141	167
Ctrl pH5	m6A	43099	+	4.62	GATC	Coding Region	HP0044	CELL ENVELOPE	552	695	713
Ctrl pH5	m6A	43100	-	5.37	GATC	Coding Region	HP0044	CELL ENVELOPE	534	779	764
Ctrl pH5	m6A	43112	+	4.83	GCAG	Coding Region	HP0044	CELL ENVELOPE	550	644	659
Ctrl pH5	m6A	43167	+	4.49	CATG	Promoter Region	HP0045	PURINES, PYRIMIDINES, NUCLEOSIDES AND NUCLEOTIDES	544	609	630
Ctrl pH5	m6A	43168	-	3.95	CATG	Promoter Region	HP0045	PURINES, PYRIMIDINES, NUCLEOSIDES AND NUCLEOTIDES	530	521	527
Ctrl pH5	m6A	43279	+	4.54	CATG	Coding Region	HP0045	PURINES, PYRIMIDINES, NUCLEOSIDES AND NUCLEOTIDES	552	584	598
Ctrl pH5	m6A	43280	-	4.98	CATG	Coding Region	HP0045	PURINES, PYRIMIDINES, NUCLEOSIDES AND NUCLEOTIDES	540	643	672
Ctrl pH5	m6A	43289	+	4.5	GCAG	Coding Region	HP0045	PURINES, PYRIMIDINES, NUCLEOSIDES AND NUCLEOTIDES	559	555	593
Ctrl pH5	m6A	43356	+	5.07	RCGDAD	Coding Region	HP0045	PURINES, PYRIMIDINES, NUCLEOSIDES AND NUCLEOTIDES	567	661	661
Ctrl pH5	m6A	43459	+	4.99	CATG	Coding Region	HP0045	PURINES, PYRIMIDINES, NUCLEOSIDES AND NUCLEOTIDES	560	670	689
Ctrl pH5	m6A	43460	-	4.36	CATG	Coding Region	HP0045	PURINES, PYRIMIDINES, NUCLEOSIDES AND NUCLEOTIDES	552	605	612
Ctrl pH5	m6A	43466	+	6.15	GATC	Coding Region	HP0045	PURINES, PYRIMIDINES, NUCLEOSIDES AND NUCLEOTIDES	566	834	850
Ctrl pH5	m6A	43467	-	5.11	GATC	Coding Region	HP0045	PURINES, PYRIMIDINES, NUCLEOSIDES AND NUCLEOTIDES	557	685	669
Ctrl pH5	m6A	43480	+	4.75	CATG	Coding Region	HP0045	PURINES, PYRIMIDINES, NUCLEOSIDES AND NUCLEOTIDES	568	632	662
Ctrl pH5	m6A	43481	-	3.56	CATG	Coding Region	HP0045	PURINES, PYRIMIDINES, NUCLEOSIDES AND NUCLEOTIDES	562	443	455
Ctrl pH5	m6A	43511	-	3.93	GAGG	Coding Region	HP0045	PURINES, PYRIMIDINES, NUCLEOSIDES AND NUCLEOTIDES	564	328	323
Ctrl pH5	m6A	43529	+	6.48	GANTC	Coding Region	HP0045	PURINES, PYRIMIDINES, NUCLEOSIDES AND NUCLEOTIDES	579	890	889
Ctrl pH5	m6A	43530	-	5.47	YCGAATC	Coding Region	HP0045	PURINES, PYRIMIDINES, NUCLEOSIDES AND NUCLEOTIDES	571	618	739
Ctrl pH5	m6A	43531	-	7.83	GANTC	Coding Region	HP0045	PURINES, PYRIMIDINES, NUCLEOSIDES AND NUCLEOTIDES	578	728	796
Ctrl pH5	m4C	43535	-	2.2		Coding Region	HP0045	PURINES, PYRIMIDINES, NUCLEOSIDES AND NUCLEOTIDES	578	48	117
Ctrl pH5	m4C	43548	+	2.04		Coding Region	HP0045	PURINES, PYRIMIDINES, NUCLEOSIDES AND NUCLEOTIDES	585	15	136
Ctrl pH5	m6A	43550	-	4.63	ATTAAT	Coding Region	HP0045	PURINES, PYRIMIDINES, NUCLEOSIDES AND NUCLEOTIDES	567	723	626
Ctrl pH5	m6A	43553	+	4.97	ATTAAT	Coding Region	HP0045	PURINES, PYRIMIDINES, NUCLEOSIDES AND NUCLEOTIDES	583	739	775
Ctrl pH5	m6A	43582	-	3.95	RCGDAD	Coding Region	HP0045	PURINES, PYRIMIDINES, NUCLEOSIDES AND NUCLEOTIDES	560	561	528
Ctrl pH5	m6A	43644	+	4.8	RCGDAD	Coding Region	HP0045	PURINES, PYRIMIDINES, NUCLEOSIDES AND NUCLEOTIDES	585	603	636
Ctrl pH5	m6A	43648	-	6.18	RCGDAD	Coding Region	HP0045	PURINES, PYRIMIDINES, NUCLEOSIDES AND NUCLEOTIDES	573	740	771
Ctrl pH5	m4C	43765	-	4.95	TCTTC	Coding Region	HP0045	PURINES, PYRIMIDINES, NUCLEOSIDES AND NUCLEOTIDES	571	613	642
Ctrl pH5	m6A	43766	+	3.57	GAAGA	Coding Region	HP0045	PURINES, PYRIMIDINES, NUCLEOSIDES AND NUCLEOTIDES	544	338	386
Ctrl pH5	m6A	43780	+	5.15	CATG	Coding Region	HP0045	PURINES, PYRIMIDINES, NUCLEOSIDES AND NUCLEOTIDES	582	694	715
Ctrl pH5	m6A	43781	-	5.2	CATG	Coding Region	HP0045	PURINES, PYRIMIDINES, NUCLEOSIDES AND NUCLEOTIDES	573	676	697
Ctrl pH5	m6A	43899	+	4.77	GANTC	Coding Region	HP0045	PURINES, PYRIMIDINES, NUCLEOSIDES AND NUCLEOTIDES	590	666	682
Ctrl pH5	m6A	43901	-	5.42	GANTC	Coding Region	HP0045	PURINES, PYRIMIDINES, NUCLEOSIDES AND NUCLEOTIDES	596	718	725
Ctrl pH5	m4C	43981	-	3.32	TCTTC	Coding Region	HP0045	PURINES, PYRIMIDINES, NUCLEOSIDES AND NUCLEOTIDES	583	415	441
Ctrl pH5	m6A	43982	+	6.25	GAAGA	Coding Region	HP0045	PURINES, PYRIMIDINES, NUCLEOSIDES AND NUCLEOTIDES	595	833	841
Ctrl pH5	m6A	44015	+	4.88	CTANNNNNNNNTGT	Coding Region	HP0045	PURINES, PYRIMIDINES, NUCLEOSIDES AND NUCLEOTIDES	598	644	683
Ctrl pH5	m6A	44024	-	3.95	ACANNNNNNNNTAG	Coding Region	HP0045	PURINES, PYRIMIDINES, NUCLEOSIDES AND NUCLEOTIDES	597	568	584
Ctrl pH5	m6A	44056	+	3.39	CATG	Coding Region	HP0045	PURINES, PYRIMIDINES, NUCLEOSIDES AND NUCLEOTIDES	602	476	364
Ctrl pH5	m6A	44057	-	4.37	CATG	Coding Region	HP0045	PURINES, PYRIMIDINES, NUCLEOSIDES AND NUCLEOTIDES	597	690	708
Ctrl pH5	m6A	44060	+	6.53	GCAG	Coding Region	HP0045	PURINES, PYRIMIDINES, NUCLEOSIDES AND NUCLEOTIDES	603	775	806
Ctrl pH5	m6A	44126	+	4.33	GCAG	Coding Region	HP0045	PURINES, PYRIMIDINES, NUCLEOSIDES AND NUCLEOTIDES	605	565	601
Ctrl pH5	m6A	44168	+	4.3	GAGG	Coding Region	HP0045	PURINES, PYRIMIDINES, NUCLEOSIDES AND NUCLEOTIDES	621	571	591
Ctrl pH5	m6A	44254	+	6.7	GATC	Intergenic Region			629	1090	1114
Ctrl pH5	m6A	44255	-	5.08	GATC	Intergenic Region			621	764	790
Ctrl pH5	m6A	44476	+	4.84	CATG	Intergenic Region			642	783	779
Ctrl pH5	m6A	44477	-	5.16	CATG	Intergenic Region			631	786	795
Ctrl pH5	m6A	44481	+	5.95	GATC	Intergenic Region			641	948	967
Ctrl pH5	m6A	44482	-	5.55	GATC	Intergenic Region			635	862	888
Ctrl pH5	m6A	44511	-	4.9	GAGG	Intergenic Region			633	692	678
Ctrl pH5	m6A	44555	+	4.14	GAGG	Intergenic Region			636	475	505
Ctrl pH5	m6A	44686	-	3.88	ATTAAT	Intergenic Region			595	550	549
Ctrl pH5	m6A	44689	+	5.77	ATTAAT	Intergenic Region			639	821	804
Ctrl pH5	m6A	44789	+	5.66	CTANNNNNNNNTGT	Intergenic Region			628	760	799
Ctrl pH5	m6A	44798	-	5.84	ACANNNNNNNNTAG	Intergenic Region			620	765	784
Ctrl pH5	m6A	44840	-	3.27	GCAG	Intergenic Region			630	387	443
Ctrl pH5	m6A	44989	+	4.53	GANTC	Intergenic Region			624	696	692
Ctrl pH5	m6A	44991	-	4.33	GANTC	Intergenic Region			619	587	596
Ctrl pH5	m6A	45010	+	4.62	GCAG	Intergenic Region			630	658	678
Ctrl pH5	m6A	45062	-	4.54	RCGDAD	Coding Region	HP0047	CENTRAL INTERMEDIARY METABOLISM	608	666	635
Ctrl pH5	m6A	45069	-	4.38	GAGG	Coding Region	HP0047	CENTRAL INTERMEDIARY METABOLISM	613	596	626
Ctrl pH5	m6A	45078	-	3.81	GAGG	Coding Region	HP0047	CENTRAL INTERMEDIARY METABOLISM	613	358	321
Ctrl pH5	m6A	45100	+	5.49	CATG	Coding Region	HP0047	CENTRAL INTERMEDIARY METABOLISM	619	756	796
Ctrl pH5	m6A	45101	-	5.05	CATG	Coding Region	HP0047	CENTRAL INTERMEDIARY METABOLISM	612	787	791
Ctrl pH5	m6A	45145	-	2.21		Coding Region	HP0047	CENTRAL INTERMEDIARY METABOLISM	603	129	153
Ctrl pH5	m6A	45227	-	2.38		Coding Region	HP0047	CENTRAL INTERMEDIARY METABOLISM	594	179	207
Ctrl pH5	m6A	45243	-	2.77	GAGG	Coding Region	HP0047	CENTRAL INTERMEDIARY METABOLISM	595	234	261
Ctrl pH5	m6A	45259	+	3.92	RCGDAD	Coding Region	HP0047	CENTRAL INTERMEDIARY METABOLISM	602	541	572
Ctrl pH5	m6A	45297	-	4.82	GAAGA	Coding Region	HP0047	CENTRAL INTERMEDIARY METABOLISM	599	658	653
Ctrl pH5	m4C	45298	+	3.66	TCTTC	Coding Region	HP0047	CENTRAL INTERMEDIARY METABOLISM	578	506	494
Ctrl pH5	m6A	45318	-	4.46	GAAGA	Coding Region	HP0047	CENTRAL INTERMEDIARY METABOLISM	600	561	613
Ctrl pH5	m4C	45319	+	3.09	TCTTC	Coding Region	HP0047	CENTRAL INTERMEDIARY METABOLISM	588	317	411
Ctrl pH5	m6A	45321	-	5.28	GAAGA	Coding Region	HP0047	CENTRAL INTERMEDIARY METABOLISM	600	653	730
Ctrl pH5	m4C	45322	+	5.02	TCTTC	Coding Region	HP0047	CENTRAL INTERMEDIARY METABOLISM	575	636	730
Ctrl pH5	m6A	45359	-	4.94	RCGDAD	Coding Region	HP0047	CENTRAL INTERMEDIARY METABOLISM	590	670	689
Ctrl pH5	m6A	45407	+	2.22		Coding Region	HP0047	CENTRAL INTERMEDIARY METABOLISM	608	66	163
Ctrl pH5	m6A	45419	+	6.29	GATC	Coding Region	HP0047	CENTRAL INTERMEDIARY METABOLISM	612	1011	1033
Ctrl pH5	m6A	45420	-	6.63	GATC	Coding Region	HP0047	CENTRAL INTERMEDIARY METABOLISM	604	891	939
Ctrl pH5	m6A	45456	+	3.94	GCAG	Coding Region	HP0047	CENTRAL INTERMEDIARY METABOLISM	603	469	495
Ctrl pH5	m6A	45476	+	5.51	GANTC	Coding Region	HP0047	CENTRAL INTERMEDIARY METABOLISM	610	745	798
Ctrl pH5	m6A	45477	-	4.41	RCGDAD	Coding Region	HP0047	CENTRAL INTERMEDIARY METABOLISM	596	522	658
Ctrl pH5	m6A	45478	-	6.69	GANTC	Coding Region	HP0047	CENTRAL INTERMEDIARY METABOLISM	605	802	869
Ctrl pH5	m6A	45499	-	4.6	RCGDAD	Coding Region	HP0047	CENTRAL INTERMEDIARY METABOLISM	605	617	696
Ctrl pH5	m6A	45524	+	4.85	CATG	Coding Region	HP0047	CENTRAL INTERMEDIARY METABOLISM	608	674	710
Ctrl pH5	m6A	45525	-	4.63	CATG	Coding Region	HP0047	CENTRAL INTERMEDIARY METABOLISM	596	686	670
Ctrl pH5	m4C	45582	-	4.3	TCTTC	Coding Region	HP0047	CENTRAL INTERMEDIARY METABOLISM	572	587	580
Ctrl pH5	m6A	45583	+	4.32	GAAGA	Coding Region	HP0047	CENTRAL INTERMEDIARY METABOLISM	597	499	538
Ctrl pH5	m6A	45613	+	4.66	GCAG	Coding Region	HP0047	CENTRAL INTERMEDIARY METABOLISM	602	607	649
Ctrl pH5	m6A	45675	+	5.35	GAGG	Coding Region	HP0047	CENTRAL INTERMEDIARY METABOLISM	604	608	648
Ctrl pH5	m6A	45753	-	6.51	GAAGA	Coding Region	HP0047	CENTRAL INTERMEDIARY METABOLISM	585	851	822
Ctrl pH5	m4C	45754	+	5.25	TCTTC	Coding Region	HP0047	CENTRAL INTERMEDIARY METABOLISM	583	770	726
Ctrl pH5	m6A	45813	-	4.51	RCGDAD	Coding Region	HP0047	CENTRAL INTERMEDIARY METABOLISM	570	567	569
Ctrl pH5	m6A	45885	-	4.52	RCGDAD	Coding Region	HP0047	CENTRAL INTERMEDIARY METABOLISM	578	692	680
Ctrl pH5	m6A	45930	-	6.53	GAAGA	Coding Region	HP0047	CENTRAL INTERMEDIARY METABOLISM	563	776	781
Ctrl pH5	m4C	45931	+	2.18	TCTTC	Coding Region	HP0047	CENTRAL INTERMEDIARY METABOLISM	566	144	159
Ctrl pH5	m6A	45975	+	5.21	GANTC	Coding Region	HP0047	CENTRAL INTERMEDIARY METABOLISM	581	730	768
Ctrl pH5	m6A	45977	-	3.31	GANTC	Coding Region	HP0047	CENTRAL INTERMEDIARY METABOLISM	557	366	376
Ctrl pH5	m6A	46007	-	3.15	RCGDAD,GAGG	Coding Region	HP0047	CENTRAL INTERMEDIARY METABOLISM	563	323	350
Ctrl pH5	m6A	46018	+	5.75	CATG	Coding Region	HP0047	CENTRAL INTERMEDIARY METABOLISM	574	745	783
Ctrl pH5	m6A	46019	-	4.42	CATG	Coding Region	HP0047	CENTRAL INTERMEDIARY METABOLISM	566	581	626
Ctrl pH5	m6A	46028	-	5.37	RCGDAD	Coding Region	HP0047	CENTRAL INTERMEDIARY METABOLISM	568	722	682
Ctrl pH5	m6A	46073	-	6.16	RCGDAD	Coding Region	HP0048	REGULATORY FUNCTIONS	582	773	792
Ctrl pH5	m6A	46104	-	5.91	GCAG	Coding Region	HP0048	REGULATORY FUNCTIONS	555	745	767
Ctrl pH5	m6A	46142	-	5.07	GCAG	Coding Region	HP0048	REGULATORY FUNCTIONS	564	702	730
Ctrl pH5	m6A	46146	-	5.18	GAGG	Coding Region	HP0048	REGULATORY FUNCTIONS	575	878	479
Ctrl pH5	m6A	46156	-	4.73	GAGG	Coding Region	HP0048	REGULATORY FUNCTIONS	572	654	629
Ctrl pH5	m6A	46212	-	3.19	GCAG	Coding Region	HP0048	REGULATORY FUNCTIONS	561	363	378
Ctrl pH5	m6A	46225	+	5.75	CATG	Coding Region	HP0048	REGULATORY FUNCTIONS	595	746	777
Ctrl pH5	m6A	46226	-	4.05	CATG	Coding Region	HP0048	REGULATORY FUNCTIONS	567	487	517
Ctrl pH5	m6A	46391	+	5.8	GATC	Coding Region	HP0048	REGULATORY FUNCTIONS	580	786	809
Ctrl pH5	m6A	46392	-	6.06	GATC	Coding Region	HP0048	REGULATORY FUNCTIONS	564	865	844
Ctrl pH5	m6A	46427	-	5.05	GCAG	Coding Region	HP0048	REGULATORY FUNCTIONS	561	637	667
Ctrl pH5	m6A	46438	-	4.76	GCAG	Coding Region	HP0048	REGULATORY FUNCTIONS	560	602	619
Ctrl pH5	m6A	46450	+	6.58	CTANNNNNNNNTGT	Coding Region	HP0048	REGULATORY FUNCTIONS	576	738	791
Ctrl pH5	m6A	46459	-	6.09	ACANNNNNNNNTAG	Coding Region	HP0048	REGULATORY FUNCTIONS	563	788	787
Ctrl pH5	m6A	46537	+	4.13	CATG	Coding Region	HP0048	REGULATORY FUNCTIONS	576	556	618
Ctrl pH5	m6A	46538	-	5.69	CATG	Coding Region	HP0048	REGULATORY FUNCTIONS	562	717	740
Ctrl pH5	m6A	46561	-	5.58	RCGDAD	Coding Region	HP0048	REGULATORY FUNCTIONS	555	845	750
Ctrl pH5	m6A	46565	-	4.81	GAAGA	Coding Region	HP0048	REGULATORY FUNCTIONS	564	588	617
Ctrl pH5	m4C	46566	+	3.64	TCTTC	Coding Region	HP0048	REGULATORY FUNCTIONS	563	456	485
Ctrl pH5	m6A	46655	+	4.64	GATC	Coding Region	HP0048	REGULATORY FUNCTIONS	578	659	694
Ctrl pH5	m6A	46656	-	5.23	GATC	Coding Region	HP0048	REGULATORY FUNCTIONS	571	792	810
Ctrl pH5	m6A	46685	-	5.56	GAAGA	Coding Region	HP0048	REGULATORY FUNCTIONS	573	699	709
Ctrl pH5	m4C	46686	+	5.89	TCTTC	Coding Region	HP0048	REGULATORY FUNCTIONS	574	683	737
Ctrl pH5	m6A	46703	-	4.16	GAAGA	Coding Region	HP0048	REGULATORY FUNCTIONS	565	551	567
Ctrl pH5	m4C	46704	+	3.55	TCTTC	Coding Region	HP0048	REGULATORY FUNCTIONS	561	460	493
Ctrl pH5	m6A	46736	-	2.23	RCGDAD	Coding Region	HP0048	REGULATORY FUNCTIONS	555	99	142
Ctrl pH5	m6A	46813	+	5.28	RCGDAD,GATC	Coding Region	HP0048	REGULATORY FUNCTIONS	574	710	741
Ctrl pH5	m6A	46814	-	5.61	GATC	Coding Region	HP0048	REGULATORY FUNCTIONS	563	745	760
Ctrl pH5	m6A	46855	+	4.87	CATG	Coding Region	HP0048	REGULATORY FUNCTIONS	580	636	661
Ctrl pH5	m6A	46856	-	5.1	CATG	Coding Region	HP0048	REGULATORY FUNCTIONS	569	739	748
Ctrl pH5	m6A	46885	+	4.98	RCGDAD	Coding Region	HP0048	REGULATORY FUNCTIONS	587	672	702
Ctrl pH5	m6A	47145	+	2.47		Coding Region	HP0048	REGULATORY FUNCTIONS	577	61	172
Ctrl pH5	m6A	47150	+	4.32	GAGG	Coding Region	HP0048	REGULATORY FUNCTIONS	568	478	493
Ctrl pH5	m6A	47183	+	4.9	CATG	Coding Region	HP0048	REGULATORY FUNCTIONS	568	651	702
Ctrl pH5	m6A	47184	-	5.78	CATG	Coding Region	HP0048	REGULATORY FUNCTIONS	556	642	692
Ctrl pH5	m6A	47192	+	5.01	RCGDAD	Coding Region	HP0048	REGULATORY FUNCTIONS	577	745	704
Ctrl pH5	m6A	47206	+	5.72	CATG	Coding Region	HP0048	REGULATORY FUNCTIONS	568	712	742
Ctrl pH5	m6A	47207	-	5.35	CATG	Coding Region	HP0048	REGULATORY FUNCTIONS	558	672	692
Ctrl pH5	m6A	47210	-	8.72	GCAG	Coding Region	HP0048	REGULATORY FUNCTIONS	556	812	850
Ctrl pH5	m6A	47300	-	4.51	GAGG	Coding Region	HP0048	REGULATORY FUNCTIONS	564	571	600
Ctrl pH5	m4C	47305	-	2.06		Coding Region	HP0048	REGULATORY FUNCTIONS	559	33	139
Ctrl pH5	m6A	47318	+	4.44	GAGG	Coding Region	HP0048	REGULATORY FUNCTIONS	567	565	584
Ctrl pH5	m6A	47330	-	4.63	RCGDAD	Coding Region	HP0048	REGULATORY FUNCTIONS	542	554	542
Ctrl pH5	m4C	47335	-	4.11	GCGCGVATNNNNNNNH	Coding Region	HP0048	REGULATORY FUNCTIONS	561	178	513
Ctrl pH5	m6A	47380	+	5.85	CATG	Coding Region	HP0048	REGULATORY FUNCTIONS	576	771	813
Ctrl pH5	m6A	47381	-	4.55	CATG	Coding Region	HP0048	REGULATORY FUNCTIONS	557	605	648
Ctrl pH5	m6A	47463	-	3.58	RCGDAD	Coding Region	HP0048	REGULATORY FUNCTIONS	564	475	417
Ctrl pH5	m6A	47530	+	5.93	CATG	Coding Region	HP0048	REGULATORY FUNCTIONS	563	798	844
Ctrl pH5	m6A	47531	-	5.08	CATG	Coding Region	HP0048	REGULATORY FUNCTIONS	553	598	628
Ctrl pH5	m6A	47561	+	5.18	CATG	Coding Region	HP0048	REGULATORY FUNCTIONS	562	612	650
Ctrl pH5	m6A	47562	-	4.15	CATG	Coding Region	HP0048	REGULATORY FUNCTIONS	559	547	564
Ctrl pH5	m4C	47626	+	2.01		Coding Region	HP0048	REGULATORY FUNCTIONS	536	117	143
Ctrl pH5	m6A	47628	-	4.91	DGAAGG	Coding Region	HP0048	REGULATORY FUNCTIONS	550	597	615
Ctrl pH5	m6A	47653	-	5.19	GAGG	Coding Region	HP0048	REGULATORY FUNCTIONS	554	580	608
Ctrl pH5	m6A	47729	+	6.41	GANTC	Coding Region	HP0048	REGULATORY FUNCTIONS	546	723	745
Ctrl pH5	m6A	47731	-	6.54	GANTC	Coding Region	HP0048	REGULATORY FUNCTIONS	556	909	884
Ctrl pH5	m6A	47766	+	6.35	GCAG	Coding Region	HP0048	REGULATORY FUNCTIONS	546	810	838
Ctrl pH5	m6A	47832	+	5.53	GCAG	Coding Region	HP0048	REGULATORY FUNCTIONS	550	689	715
Ctrl pH5	m6A	47841	+	4.68	DGAAGG	Coding Region	HP0048	REGULATORY FUNCTIONS	555	636	613
Ctrl pH5	m6A	47931	+	4.62	RCGDAD	Coding Region	HP0048	REGULATORY FUNCTIONS	552	577	599
Ctrl pH5	m6A	48044	+	6.04	GATC	Coding Region	HP0048	REGULATORY FUNCTIONS	554	759	800
Ctrl pH5	m6A	48045	-	6.14	GATC	Coding Region	HP0048	REGULATORY FUNCTIONS	557	746	753
Ctrl pH5	m6A	48115	+	3.48	GAGG	Coding Region	HP0048	REGULATORY FUNCTIONS	552	220	252
Ctrl pH5	m6A	48147	+	5.8	GANTC	Coding Region	HP0048	REGULATORY FUNCTIONS	555	828	847
Ctrl pH5	m6A	48149	-	5.95	GANTC	Coding Region	HP0048	REGULATORY FUNCTIONS	551	735	748
Ctrl pH5	m6A	48195	-	4.14	RCGDAD	Coding Region	HP0048	REGULATORY FUNCTIONS	561	584	558
Ctrl pH5	m6A	48251	+	5.28	CATG	Coding Region	HP0048	REGULATORY FUNCTIONS	553	830	779
Ctrl pH5	m6A	48252	-	6.74	CATG	Coding Region	HP0048	REGULATORY FUNCTIONS	556	810	827
Ctrl pH5	m6A	48327	+	6.35	CATG	Coding Region	HP0048	REGULATORY FUNCTIONS	565	821	848
Ctrl pH5	m6A	48328	-	5.44	CATG	Coding Region	HP0048	REGULATORY FUNCTIONS	559	711	741
Ctrl pH5	m6A	48370	+	4.83	CTANNNNNNNNTGT	Coding Region	HP0049	HYPOTHETICAL PROTEIEN	564	560	601
Ctrl pH5	m6A	48379	-	3.92	ACANNNNNNNNTAG	Coding Region	HP0049	HYPOTHETICAL PROTEIEN	563	475	500
Ctrl pH5	m6A	48574	-	5.55	GAAGA	Coding Region	HP0049	HYPOTHETICAL PROTEIEN	559	753	767
Ctrl pH5	m4C	48575	+	4.42	TCTTC	Coding Region	HP0049	HYPOTHETICAL PROTEIEN	522	567	588
Ctrl pH5	m6A	48619	-	4.83	GAAGA	Coding Region	HP0049	HYPOTHETICAL PROTEIEN	558	676	688
Ctrl pH5	m4C	48620	+	3.59	TCTTC	Coding Region	HP0049	HYPOTHETICAL PROTEIEN	523	513	472
Ctrl pH5	m6A	48626	+	4.55	CATG	Coding Region	HP0049	HYPOTHETICAL PROTEIEN	542	524	568
Ctrl pH5	m6A	48627	-	5.13	CATG	Coding Region	HP0049	HYPOTHETICAL PROTEIEN	556	673	681
Ctrl pH5	m6A	48757	+	4.25	CATG	Coding Region	HP0049	HYPOTHETICAL PROTEIEN	552	528	577
Ctrl pH5	m6A	48758	-	4.64	CATG	Coding Region	HP0049	HYPOTHETICAL PROTEIEN	560	644	672
Ctrl pH5	m6A	48777	+	5.01	GANTC	Coding Region	HP0049	HYPOTHETICAL PROTEIEN	556	697	730
Ctrl pH5	m6A	48779	-	4.22	GANTC	Coding Region	HP0049	HYPOTHETICAL PROTEIEN	564	556	603
Ctrl pH5	m6A	48865	-	3.76	GAGG	Coding Region	HP0049	HYPOTHETICAL PROTEIEN	563	451	466
Ctrl pH5	m6A	49005	+	5.93	CATG	Coding Region	HP0049	HYPOTHETICAL PROTEIEN	536	659	686
Ctrl pH5	m6A	49006	-	5.38	CATG	Coding Region	HP0049	HYPOTHETICAL PROTEIEN	548	752	767
Ctrl pH5	m6A	49021	+	5.05	GATC	Coding Region	HP0049	HYPOTHETICAL PROTEIEN	540	699	751
Ctrl pH5	m6A	49022	-	5.53	GATC	Coding Region	HP0049	HYPOTHETICAL PROTEIEN	542	715	720
Ctrl pH5	m6A	49043	+	4.03	CATG	Coding Region	HP0049	HYPOTHETICAL PROTEIEN	534	516	537
Ctrl pH5	m6A	49044	-	4.45	CATG	Coding Region	HP0049	HYPOTHETICAL PROTEIEN	544	626	619
Ctrl pH5	m6A	49069	+	4.89	GATC	Coding Region	HP0049	HYPOTHETICAL PROTEIEN	538	620	650
Ctrl pH5	m6A	49070	-	4.64	GATC	Coding Region	HP0049	HYPOTHETICAL PROTEIEN	542	586	607
Ctrl pH5	m6A	49192	-	4.53	GAGG	Coding Region	HP0049	HYPOTHETICAL PROTEIEN	532	496	525
Ctrl pH5	m6A	49204	-	4.8	RCGDAD	Coding Region	HP0049	HYPOTHETICAL PROTEIEN	533	624	687
Ctrl pH5	m6A	49224	+	4.61	CATG	Coding Region	HP0049	HYPOTHETICAL PROTEIEN	527	586	615
Ctrl pH5	m6A	49225	-	4.68	CATG	Coding Region	HP0049	HYPOTHETICAL PROTEIEN	531	564	572
Ctrl pH5	m6A	49242	+	5.83	GANTC	Coding Region	HP0049	HYPOTHETICAL PROTEIEN	519	692	699
Ctrl pH5	m6A	49244	-	5.42	GANTC	Coding Region	HP0049	HYPOTHETICAL PROTEIEN	530	614	649
Ctrl pH5	m6A	49264	-	4.46	RCGDAD	Promoter Region	HP0049	HYPOTHETICAL PROTEIEN	526	482	490
Ctrl pH5	m6A	49344	+	6.82	GANTC	Coding Region	HP0050	REPLICATION	508	808	822
Ctrl pH5	m6A	49346	-	6.31	GANTC	Coding Region	HP0050	REPLICATION	519	755	775
Ctrl pH5	m6A	49385	+	5.93	GANTC	Coding Region	HP0050	REPLICATION	502	733	765
Ctrl pH5	m6A	49387	-	6.1	GANTC	Coding Region	HP0050	REPLICATION	516	754	754
Ctrl pH5	m6A	49447	+	5.28	CATG	Coding Region	HP0050	REPLICATION	497	597	635
Ctrl pH5	m6A	49448	-	4.69	CATG	Coding Region	HP0050	REPLICATION	503	575	581
Ctrl pH5	m6A	49455	+	4.63	GATC	Coding Region	HP0050	REPLICATION	501	482	499
Ctrl pH5	m6A	49456	-	4.93	GATC	Coding Region	HP0050	REPLICATION	507	635	635
Ctrl pH5	m4C	49583	-	2.22		Coding Region	HP0050	REPLICATION	509	137	165
Ctrl pH5	m6A	49693	+	4.82	CATG	Coding Region	HP0050	REPLICATION	493	594	607
Ctrl pH5	m6A	49694	-	5.16	CATG	Coding Region	HP0050	REPLICATION	507	543	584
Ctrl pH5	m6A	49744	-	3.99	GAAGA	Coding Region	HP0050	REPLICATION	519	484	485
Ctrl pH5	m4C	49745	+	5.09	TCTTC	Coding Region	HP0050	REPLICATION	492	614	548
Ctrl pH5	m6A	49798	+	4.14	CATG	Coding Region	HP0050	REPLICATION	500	580	555
Ctrl pH5	m6A	49799	-	5.18	CATG	Coding Region	HP0050	REPLICATION	515	608	632
Ctrl pH5	m6A	49802	+	6.32	GCAG	Coding Region	HP0050	REPLICATION	506	713	730
Ctrl pH5	m6A	49829	+	5.71	RCGDAD	Coding Region	HP0050	REPLICATION	509	653	675
Ctrl pH5	m6A	49837	+	5.34	GATC	Coding Region	HP0050	REPLICATION	509	717	735
Ctrl pH5	m6A	49838	-	5.72	GATC	Coding Region	HP0050	REPLICATION	514	834	798
Ctrl pH5	m6A	49944	+	3.72	GAGG	Coding Region	HP0050	REPLICATION	512	390	419
Ctrl pH5	m6A	49957	+	5.39	GATC	Coding Region	HP0050	REPLICATION	518	735	733
Ctrl pH5	m6A	49958	-	5.14	GATC	Coding Region	HP0050	REPLICATION	529	631	620
Ctrl pH5	m6A	50052	+	5.58	GATC	Coding Region	HP0051	REPLICATION	521	661	725
Ctrl pH5	m6A	50053	-	5.19	GATC	Coding Region	HP0051	REPLICATION	531	628	660
Ctrl pH5	m4C	50080	-	4.72	TCTTC	Coding Region	HP0051	REPLICATION	515	512	577
Ctrl pH5	m6A	50081	+	4.44	GAGG,GAAGA	Coding Region	HP0051	REPLICATION	524	489	545
Ctrl pH5	m6A	50084	+	2.09	GAGG	Coding Region	HP0051	REPLICATION	527	186	104
Ctrl pH5	m6A	50198	-	4.74	YCGRATD	Coding Region	HP0051	REPLICATION	491	598	568
Ctrl pH5	m6A	50284	+	5.09	CATG	Coding Region	HP0051	REPLICATION	534	665	695
Ctrl pH5	m6A	50285	-	4.58	CATG	Coding Region	HP0051	REPLICATION	542	527	554
Ctrl pH5	m6A	50309	+	4.83	CATG	Coding Region	HP0051	REPLICATION	540	645	660
Ctrl pH5	m6A	50310	-	4.47	CATG	Coding Region	HP0051	REPLICATION	546	589	619
Ctrl pH5	m6A	50487	-	2.78	GAGG	Coding Region	HP0051	REPLICATION	541	237	222
Ctrl pH5	m6A	50546	+	3.91	DGAAGG	Coding Region	HP0051	REPLICATION	535	491	501
Ctrl pH5	m6A	50615	+	4.96	GAGG	Coding Region	HP0051	REPLICATION	535	562	600
Ctrl pH5	m6A	50691	-	4.73	GAAGA	Coding Region	HP0051	REPLICATION	545	570	585
Ctrl pH5	m4C	50692	+	4.97	TCTTC	Coding Region	HP0051	REPLICATION	521	611	623
Ctrl pH5	m6A	50724	+	4.38	GAGG	Coding Region	HP0051	REPLICATION	528	553	555
Ctrl pH5	m6A	50854	+	4.64	CATG	Coding Region	HP0051	REPLICATION	536	528	602
Ctrl pH5	m6A	50855	-	5.19	CATG	Coding Region	HP0051	REPLICATION	544	675	683
Ctrl pH5	m6A	50858	+	4.03	GAGG	Coding Region	HP0051	REPLICATION	540	512	497
Ctrl pH5	m4C	50866	+	2.35		Coding Region	HP0051	REPLICATION	543	136	204
Ctrl pH5	m6A	50871	+	4.93	GATC	Coding Region	HP0051	REPLICATION	537	660	689
Ctrl pH5	m6A	50872	-	4.8	GATC	Coding Region	HP0051	REPLICATION	545	665	663
Ctrl pH5	m6A	50874	+	5.25	CATG	Coding Region	HP0051	REPLICATION	538	714	742
Ctrl pH5	m6A	50875	-	5.29	CATG	Coding Region	HP0051	REPLICATION	542	629	664
Ctrl pH5	m6A	51027	-	6.32	GAAGA	Coding Region	HP0051	REPLICATION	522	737	753
Ctrl pH5	m4C	51028	+	4.78	TCTTC	Coding Region	HP0051	REPLICATION	503	500	545
Ctrl pH5	m6A	51118	+	4.72	GATC	Intergenic Region			527	639	661
Ctrl pH5	m6A	51119	-	6.36	GATC	Intergenic Region			521	879	875
Ctrl pH5	m6A	51224	-	5.47	GAGG,GAAGA	Intergenic Region			515	671	687
Ctrl pH5	m4C	51225	+	3.92	TCTTC	Intergenic Region			509	539	498
Ctrl pH5	m6A	51234	+	7.26	GATC	Intergenic Region			517	840	862
Ctrl pH5	m6A	51235	-	5.32	GATC	Intergenic Region			522	783	657
Ctrl pH5	m6A	51323	+	4.43	CATG	Coding Region	HP0052	HYPOTHETICAL PROTEIEN	513	563	592
Ctrl pH5	m6A	51324	-	5.28	CATG	Coding Region	HP0052	HYPOTHETICAL PROTEIEN	518	640	657
Ctrl pH5	m6A	51343	+	4.21	GANTC	Coding Region	HP0052	HYPOTHETICAL PROTEIEN	501	503	511
Ctrl pH5	m6A	51345	-	4.38	GANTC	Coding Region	HP0052	HYPOTHETICAL PROTEIEN	510	542	566
Ctrl pH5	m6A	51415	+	6.33	GCAG	Coding Region	HP0052	HYPOTHETICAL PROTEIEN	524	717	736
Ctrl pH5	m6A	51418	+	4.75	CATG	Coding Region	HP0052	HYPOTHETICAL PROTEIEN	528	609	608
Ctrl pH5	m6A	51419	-	4.91	CATG	Coding Region	HP0052	HYPOTHETICAL PROTEIEN	526	675	683
Ctrl pH5	m6A	51424	-	5.12	GCAG	Coding Region	HP0052	HYPOTHETICAL PROTEIEN	523	586	654
Ctrl pH5	m6A	51486	-	5.02	GAGG	Coding Region	HP0052	HYPOTHETICAL PROTEIEN	528	577	592
Ctrl pH5	m6A	51510	-	5.06	GCAG	Coding Region	HP0052	HYPOTHETICAL PROTEIEN	522	599	640
Ctrl pH5	m6A	51602	+	5.36	CATG	Promoter Region	HP0052	HYPOTHETICAL PROTEIEN	520	592	616
Ctrl pH5	m6A	51603	-	4.2	CATG	Promoter Region	HP0052	HYPOTHETICAL PROTEIEN	525	524	542
Ctrl pH5	m6A	51650	+	5.18	CATG	Coding Region	HP0052	HYPOTHETICAL PROTEIEN	523	659	664
Ctrl pH5	m6A	51651	-	5.15	CATG	Coding Region	HP0052	HYPOTHETICAL PROTEIEN	532	599	606
Ctrl pH5	m6A	51674	+	4.9	CATG	Coding Region	HP0052	HYPOTHETICAL PROTEIEN	525	686	668
Ctrl pH5	m6A	51675	-	4.83	CATG	Coding Region	HP0052	HYPOTHETICAL PROTEIEN	528	567	627
Ctrl pH5	m6A	51684	+	5.64	GANTC	Coding Region	HP0052	HYPOTHETICAL PROTEIEN	525	671	709
Ctrl pH5	m6A	51685	-	5.24	RCGDAD	Coding Region	HP0052	HYPOTHETICAL PROTEIEN	533	623	693
Ctrl pH5	m6A	51686	-	5.54	GANTC	Coding Region	HP0052	HYPOTHETICAL PROTEIEN	537	646	694
Ctrl pH5	m6A	51781	+	4.5	RCGDAD	Coding Region	HP0052	HYPOTHETICAL PROTEIEN	531	579	597
Ctrl pH5	m6A	51917	+	5.74	RCGDAD	Coding Region	HP0052	HYPOTHETICAL PROTEIEN	536	659	670
Ctrl pH5	m6A	51925	-	7.17	GCAG	Coding Region	HP0052	HYPOTHETICAL PROTEIEN	534	701	744
Ctrl pH5	m6A	51931	-	3.81	GCAG	Coding Region	HP0052	HYPOTHETICAL PROTEIEN	537	509	478
Ctrl pH5	m6A	52176	-	3.95	GAAGA	Coding Region	HP0052	HYPOTHETICAL PROTEIEN	537	449	502
Ctrl pH5	m4C	52177	+	2.87	TCTTC	Coding Region	HP0052	HYPOTHETICAL PROTEIEN	514	328	322
Ctrl pH5	m6A	52396	+	4.27	CATG	Intergenic Region			523	532	583
Ctrl pH5	m6A	52397	-	4.9	CATG	Intergenic Region			512	612	625
Ctrl pH5	m6A	52519	+	4.87	GATC	Coding Region	HP0053	HYPOTHETICAL PROTEIEN	526	642	674
Ctrl pH5	m6A	52520	-	5.51	GATC	Coding Region	HP0053	HYPOTHETICAL PROTEIEN	526	766	779
Ctrl pH5	m6A	52576	-	4.15	RCGDAD	Coding Region	HP0053	HYPOTHETICAL PROTEIEN	510	543	525
Ctrl pH5	m6A	52610	+	4.65	GAGG	Coding Region	HP0053	HYPOTHETICAL PROTEIEN	517	508	533
Ctrl pH5	m6A	52651	-	4.24	RCGDAD	Coding Region	HP0053	HYPOTHETICAL PROTEIEN	515	588	620
Ctrl pH5	m6A	52698	+	4.3	GCAG	Coding Region	HP0053	HYPOTHETICAL PROTEIEN	520	538	577
Ctrl pH5	m6A	52706	-	3.36	HTCAVNNNNNNTGY	Coding Region	HP0053	HYPOTHETICAL PROTEIEN	522	295	306
Ctrl pH5	m6A	52752	+	4.26	RCGDAD	Coding Region	HP0053	HYPOTHETICAL PROTEIEN	485	485	495
Ctrl pH5	m6A	52786	+	5.4	GANTC	Coding Region	HP0053	HYPOTHETICAL PROTEIEN	516	770	790
Ctrl pH5	m6A	52788	-	5.25	GANTC	Coding Region	HP0053	HYPOTHETICAL PROTEIEN	516	685	702
Ctrl pH5	m6A	52857	+	5.03	GANTC	Promoter Region	HP0053	HYPOTHETICAL PROTEIEN	503	544	623
Ctrl pH5	m6A	52859	-	4.17	GAAGA,GANTC	Promoter Region	HP0053	HYPOTHETICAL PROTEIEN	503	505	513
Ctrl pH5	m4C	52860	+	4.04	TCTTC	Promoter Region	HP0053	HYPOTHETICAL PROTEIEN	494	475	483
Ctrl pH5	m6A	52981	+	5.42	GATC	Coding Region	HP0053	HYPOTHETICAL PROTEIEN	511	663	694
Ctrl pH5	m6A	52982	-	4.74	GATC	Coding Region	HP0053	HYPOTHETICAL PROTEIEN	501	621	633
Ctrl pH5	m6A	53283	-	3.94	ATTAAT	Coding Region	HP0053	HYPOTHETICAL PROTEIEN	500	554	517
Ctrl pH5	m6A	53286	+	3.45	ATTAAT	Coding Region	HP0053	HYPOTHETICAL PROTEIEN	518	491	448
Ctrl pH5	m6A	53339	+	4.47	CATG	Coding Region	HP0053	HYPOTHETICAL PROTEIEN	516	553	574
Ctrl pH5	m6A	53340	-	4.34	CATG	Coding Region	HP0053	HYPOTHETICAL PROTEIEN	502	581	614
Ctrl pH5	m6A	53464	+	4.37	CATG	Coding Region	HP0053	HYPOTHETICAL PROTEIEN	516	565	588
Ctrl pH5	m6A	53465	-	4.06	CATG	Coding Region	HP0053	HYPOTHETICAL PROTEIEN	502	504	506
Ctrl pH5	m6A	53468	+	4.71	CATG	Coding Region	HP0053	HYPOTHETICAL PROTEIEN	510	589	623
Ctrl pH5	m6A	53469	-	4.49	CATG	Coding Region	HP0053	HYPOTHETICAL PROTEIEN	507	621	599
Ctrl pH5	m6A	53584	+	3.86	RCGDAD	Coding Region	HP0053	HYPOTHETICAL PROTEIEN	504	457	473
Ctrl pH5	m6A	53638	+	4.19	GATC	Coding Region	HP0053	HYPOTHETICAL PROTEIEN	529	622	567
Ctrl pH5	m6A	53639	-	5.86	GATC	Coding Region	HP0053	HYPOTHETICAL PROTEIEN	523	793	774
Ctrl pH5	m6A	53755	+	5.43	CATG	Coding Region	HP0054	REPLICATION	521	695	724
Ctrl pH5	m6A	53756	-	4.54	CATG	Coding Region	HP0054	REPLICATION	515	590	604
Ctrl pH5	m6A	53944	+	4.77	CATG	Coding Region	HP0054	REPLICATION	512	582	629
Ctrl pH5	m6A	53945	-	4.01	CATG	Coding Region	HP0054	REPLICATION	501	474	491
Ctrl pH5	m6A	54010	-	5.22	GAGG	Coding Region	HP0054	REPLICATION	499	536	537
Ctrl pH5	m6A	54091	+	5.16	RCGDAD	Coding Region	HP0054	REPLICATION	528	729	752
Ctrl pH5	m6A	54157	-	6.43	GCAG	Coding Region	HP0054	REPLICATION	521	683	707
Ctrl pH5	m6A	54160	+	4.39	CATG	Coding Region	HP0054	REPLICATION	530	622	645
Ctrl pH5	m6A	54161	-	4.93	CATG	Coding Region	HP0054	REPLICATION	521	643	725
Ctrl pH5	m6A	54402	-	4.93	GCAG	Coding Region	HP0054	REPLICATION	523	585	604
Ctrl pH5	m6A	54489	-	4.02	GCAG	Promoter Region	HP0054	REPLICATION	522	502	531
Ctrl pH5	m6A	54502	+	5.07	GANTC	Promoter Region	HP0054	REPLICATION	534	645	696
Ctrl pH5	m6A	54504	-	6.53	GANTC	Promoter Region	HP0054	REPLICATION	527	722	716
Ctrl pH5	m6A	54523	+	5.28	GANTC	Promoter Region	HP0054	REPLICATION	536	590	630
Ctrl pH5	m6A	54525	-	6.3	GANTC	Coding Region	HP0054	REPLICATION	524	864	864
Ctrl pH5	m6A	54531	+	5.93	CATG	Coding Region	HP0054	REPLICATION	532	741	760
Ctrl pH5	m6A	54532	-	4.8	CATG	Coding Region	HP0054	REPLICATION	530	570	591
Ctrl pH5	m6A	54552	+	5.12	RCGDAD	Coding Region	HP0054	REPLICATION	538	567	600
Ctrl pH5	m6A	54759	-	5.82	GCAG	Coding Region	HP0054	REPLICATION	537	708	734
Ctrl pH5	m6A	54811	-	3.26	RCGDAD	Coding Region	HP0054	REPLICATION	525	303	330
Ctrl pH5	m6A	54823	-	4.57	ATTAAT	Coding Region	HP0054	REPLICATION	529	590	609
Ctrl pH5	m6A	54826	+	5.08	ATTAAT	Coding Region	HP0054	REPLICATION	545	656	640
Ctrl pH5	m6A	54847	-	4.71	RCGDAD	Coding Region	HP0054	REPLICATION	531	598	639
Ctrl pH5	m6A	54885	-	4.81	GCAG	Coding Region	HP0054	REPLICATION	540	622	653
Ctrl pH5	m6A	55021	+	5.47	CATG	Coding Region	HP0054	REPLICATION	539	666	697
Ctrl pH5	m6A	55022	-	3.98	CATG	Coding Region	HP0054	REPLICATION	539	517	526
Ctrl pH5	m6A	55249	+	5.85	GATC	Coding Region	HP0054	REPLICATION	562	816	729
Ctrl pH5	m6A	55250	-	4.28	GATC	Coding Region	HP0054	REPLICATION	557	597	634
Ctrl pH5	m6A	55364	-	5.86	GCAG	Coding Region	HP0054	REPLICATION	561	664	684
Ctrl pH5	m6A	55380	+	4.21	GAGG	Coding Region	HP0054	REPLICATION	578	563	565
Ctrl pH5	m6A	55422	-	4.98	DGAAGG	Coding Region	HP0054	REPLICATION	547	631	645
Ctrl pH5	m6A	55486	-	4.37	RCGDAD	Coding Region	HP0054	REPLICATION	557	598	589
Ctrl pH5	m6A	55526	+	5.93	GATC	Coding Region	HP0054	REPLICATION	560	855	884
Ctrl pH5	m6A	55527	-	5.78	GATC	Coding Region	HP0054	REPLICATION	553	873	775
Ctrl pH5	m6A	55675	-	3.56	GAGG	Coding Region	HP0054	REPLICATION	544	284	301
Ctrl pH5	m6A	55721	+	6.85	GATC	Coding Region	HP0054	REPLICATION	542	864	888
Ctrl pH5	m6A	55722	-	4.34	GATC	Coding Region	HP0054	REPLICATION	536	589	563
Ctrl pH5	m6A	55819	+	4.85	GATC	Coding Region	HP0054	REPLICATION	536	709	731
Ctrl pH5	m6A	55820	-	6.74	GATC	Coding Region	HP0054	REPLICATION	538	970	902
Ctrl pH5	m6A	55858	+	4.89	GATC	Coding Region	HP0054	REPLICATION	533	627	638
Ctrl pH5	m6A	55859	-	6.8	GATC	Coding Region	HP0054	REPLICATION	534	1085	981
Ctrl pH5	m6A	55871	-	3.6	GAAGA	Coding Region	HP0054	REPLICATION	536	414	422
Ctrl pH5	m4C	55872	+	3.36	TCTTC	Coding Region	HP0054	REPLICATION	502	371	405
Ctrl pH5	m6A	55887	-	4.74	RCGDAD	Coding Region	HP0054	REPLICATION	532	644	669
Ctrl pH5	m6A	55894	+	5.57	CATG	Coding Region	HP0054	REPLICATION	520	719	733
Ctrl pH5	m6A	55895	-	3.93	CATG	Coding Region	HP0054	REPLICATION	519	480	487
Ctrl pH5	m6A	56047	-	5.22	ATTAAT	Coding Region	HP0054	REPLICATION	500	586	588
Ctrl pH5	m6A	56050	+	5.56	ATTAAT	Coding Region	HP0054	REPLICATION	524	663	679
Ctrl pH5	m6A	56110	-	3.88	GAGG,GAAGA	Coding Region	HP0054	REPLICATION	513	475	492
Ctrl pH5	m4C	56111	+	4.37	TCTTC	Coding Region	HP0054	REPLICATION	499	493	518
Ctrl pH5	m6A	56139	-	4.05	GCAG	Coding Region	HP0054	REPLICATION	510	492	502
Ctrl pH5	m6A	56175	+	4.76	GATC	Coding Region	HP0054	REPLICATION	513	594	620
Ctrl pH5	m6A	56176	-	4.58	GATC	Coding Region	HP0054	REPLICATION	517	691	691
Ctrl pH5	m6A	56224	-	4.67	ATTAAT	Intergenic Region			501	612	618
Ctrl pH5	m6A	56227	+	3.95	ATTAAT	Coding Region	HP0055	TRANSPORT AND BINDING PROTEINS	518	509	479
Ctrl pH5	m6A	56255	+	4.54	CATG	Coding Region	HP0055	TRANSPORT AND BINDING PROTEINS	513	580	613
Ctrl pH5	m6A	56256	-	5.19	CATG	Coding Region	HP0055	TRANSPORT AND BINDING PROTEINS	516	710	723
Ctrl pH5	m6A	56270	-	3.4	GAGG	Coding Region	HP0055	TRANSPORT AND BINDING PROTEINS	533	361	378
Ctrl pH5	m6A	56287	-	3.87	GCGTAC	Coding Region	HP0055	TRANSPORT AND BINDING PROTEINS	537	491	517
Ctrl pH5	m6A	56320	-	5.92	RCGDAD	Coding Region	HP0055	TRANSPORT AND BINDING PROTEINS	541	673	703
Ctrl pH5	m6A	56417	+	4.08	CATG	Coding Region	HP0055	TRANSPORT AND BINDING PROTEINS	538	506	528
Ctrl pH5	m6A	56418	-	4.55	CATG	Coding Region	HP0055	TRANSPORT AND BINDING PROTEINS	538	608	632
Ctrl pH5	m6A	56478	+	5.41	GATC	Coding Region	HP0055	TRANSPORT AND BINDING PROTEINS	540	744	782
Ctrl pH5	m6A	56479	-	7.52	GATC	Coding Region	HP0055	TRANSPORT AND BINDING PROTEINS	541	914	921
Ctrl pH5	m4C	56491	-	2.03		Coding Region	HP0055	TRANSPORT AND BINDING PROTEINS	538	77	123
Ctrl pH5	m6A	56505	+	5.32	CATG	Coding Region	HP0055	TRANSPORT AND BINDING PROTEINS	536	695	674
Ctrl pH5	m6A	56506	-	4.39	CATG	Coding Region	HP0055	TRANSPORT AND BINDING PROTEINS	541	644	618
Ctrl pH5	m6A	56511	+	4.99	RCGDAD	Coding Region	HP0055	TRANSPORT AND BINDING PROTEINS	535	629	660
Ctrl pH5	m6A	56543	-	4.28	RCGDAD	Coding Region	HP0055	TRANSPORT AND BINDING PROTEINS	542	640	603
Ctrl pH5	m6A	56651	-	4.22	GAAGA	Coding Region	HP0055	TRANSPORT AND BINDING PROTEINS	527	504	518
Ctrl pH5	m4C	56652	+	2.39	TCTTC	Coding Region	HP0055	TRANSPORT AND BINDING PROTEINS	520	167	195
Ctrl pH5	m4C	56669	-	4.01	TCTTC	Coding Region	HP0055	TRANSPORT AND BINDING PROTEINS	508	479	501
Ctrl pH5	m6A	56670	+	6.45	GAAGA	Coding Region	HP0055	TRANSPORT AND BINDING PROTEINS	523	782	806
Ctrl pH5	m6A	56681	+	5.03	GCAG	Coding Region	HP0055	TRANSPORT AND BINDING PROTEINS	521	613	633
Ctrl pH5	m4C	56719	+	2.17		Coding Region	HP0055	TRANSPORT AND BINDING PROTEINS	522	122	151
Ctrl pH5	m6A	56741	+	5.72	GATC	Coding Region	HP0055	TRANSPORT AND BINDING PROTEINS	528	840	856
Ctrl pH5	m6A	56742	-	5.86	GATC	Coding Region	HP0055	TRANSPORT AND BINDING PROTEINS	529	749	757
Ctrl pH5	m6A	56764	+	3.11	GANTC	Coding Region	HP0055	TRANSPORT AND BINDING PROTEINS	525	200	225
Ctrl pH5	m6A	56766	-	3.58	GANTC	Coding Region	HP0055	TRANSPORT AND BINDING PROTEINS	530	378	388
Ctrl pH5	m6A	56792	-	4.85	GAAGA	Coding Region	HP0055	TRANSPORT AND BINDING PROTEINS	530	613	630
Ctrl pH5	m4C	56793	+	5.24	TCTTC	Coding Region	HP0055	TRANSPORT AND BINDING PROTEINS	508	593	633
Ctrl pH5	m6A	56821	+	2.8		Coding Region	HP0055	TRANSPORT AND BINDING PROTEINS	514	208	245
Ctrl pH5	m6A	56822	-	3.87	RCGDAD	Coding Region	HP0055	TRANSPORT AND BINDING PROTEINS	525	458	501
Ctrl pH5	m6A	56850	+	3.56	CATG	Coding Region	HP0055	TRANSPORT AND BINDING PROTEINS	511	330	354
Ctrl pH5	m6A	56851	-	3.49	CATG	Coding Region	HP0055	TRANSPORT AND BINDING PROTEINS	518	401	432
Ctrl pH5	m6A	56924	+	3.08	RCGDAD	Promoter Region	HP0055	TRANSPORT AND BINDING PROTEINS	514	480	317
Ctrl pH5	m6A	56930	+	5.99	CATG	Promoter Region	HP0055	TRANSPORT AND BINDING PROTEINS	516	663	697
Ctrl pH5	m6A	56931	-	4.5	CATG	Promoter Region	HP0055	TRANSPORT AND BINDING PROTEINS	518	591	602
Ctrl pH5	m6A	57041	+	6.03	GATC	Coding Region	HP0055	TRANSPORT AND BINDING PROTEINS	505	767	741
Ctrl pH5	m6A	57042	-	5.13	GATC	Coding Region	HP0055	TRANSPORT AND BINDING PROTEINS	515	653	634
Ctrl pH5	m6A	57065	-	4.86	GAGG	Coding Region	HP0055	TRANSPORT AND BINDING PROTEINS	516	535	563
Ctrl pH5	m6A	57076	-	4.23	GAGG	Coding Region	HP0055	TRANSPORT AND BINDING PROTEINS	520	501	486
Ctrl pH5	m6A	57098	+	4.65	GATC	Coding Region	HP0055	TRANSPORT AND BINDING PROTEINS	513	570	573
Ctrl pH5	m6A	57099	-	5.06	GATC	Coding Region	HP0055	TRANSPORT AND BINDING PROTEINS	517	653	655
Ctrl pH5	m6A	57139	+	4.19	GANTC	Coding Region	HP0055	TRANSPORT AND BINDING PROTEINS	514	497	529
Ctrl pH5	m6A	57141	-	5.5	GANTC	Coding Region	HP0055	TRANSPORT AND BINDING PROTEINS	526	718	711
Ctrl pH5	m6A	57146	-	5.67	RCGDAD	Coding Region	HP0055	TRANSPORT AND BINDING PROTEINS	525	849	786
Ctrl pH5	m6A	57222	+	3.99	RCGDAD	Coding Region	HP0055	TRANSPORT AND BINDING PROTEINS	521	432	474
Ctrl pH5	m4C	57281	-	3.3	TCTTC	Coding Region	HP0055	TRANSPORT AND BINDING PROTEINS	504	389	395
Ctrl pH5	m6A	57282	+	4.39	GAAGA	Coding Region	HP0055	TRANSPORT AND BINDING PROTEINS	493	524	543
Ctrl pH5	m6A	57395	+	5.24	GATC	Coding Region	HP0055	TRANSPORT AND BINDING PROTEINS	525	671	695
Ctrl pH5	m6A	57396	-	6.08	GATC	Coding Region	HP0055	TRANSPORT AND BINDING PROTEINS	531	881	888
Ctrl pH5	m6A	57416	+	4.7	RCGDAD	Coding Region	HP0055	TRANSPORT AND BINDING PROTEINS	507	502	558
Ctrl pH5	m6A	57467	+	5.22	CTANNNNNNNNTGT	Coding Region	HP0055	TRANSPORT AND BINDING PROTEINS	514	600	632
Ctrl pH5	m6A	57476	-	3.23	ACANNNNNNNNTAG	Coding Region	HP0055	TRANSPORT AND BINDING PROTEINS	513	382	382
Ctrl pH5	m6A	57493	-	3.49	GAGG	Coding Region	HP0055	TRANSPORT AND BINDING PROTEINS	513	370	387
Ctrl pH5	m6A	57581	+	4.1	CATG	Coding Region	HP0055	TRANSPORT AND BINDING PROTEINS	506	560	536
Ctrl pH5	m6A	57582	-	4.46	CATG	Coding Region	HP0055	TRANSPORT AND BINDING PROTEINS	504	550	583
Ctrl pH5	m6A	57589	+	5.96	GATC	Coding Region	HP0055	TRANSPORT AND BINDING PROTEINS	506	724	758
Ctrl pH5	m6A	57590	-	5.28	GATC	Coding Region	HP0055	TRANSPORT AND BINDING PROTEINS	504	700	700
Ctrl pH5	m6A	57605	-	4.82	GAAGA	Coding Region	HP0055	TRANSPORT AND BINDING PROTEINS	505	604	627
Ctrl pH5	m4C	57606	+	3.75	TCTTC	Coding Region	HP0055	TRANSPORT AND BINDING PROTEINS	489	468	496
Ctrl pH5	m6A	57664	+	4.23	RCGDAD	Coding Region	HP0055	TRANSPORT AND BINDING PROTEINS	504	511	540
Ctrl pH5	m6A	57706	+	3.34	CATG	Coding Region	HP0055	TRANSPORT AND BINDING PROTEINS	493	316	350
Ctrl pH5	m6A	57707	-	4.91	CATG	Coding Region	HP0055	TRANSPORT AND BINDING PROTEINS	492	565	565
Ctrl pH5	m6A	57719	+	5	GATC	Intergenic Region			497	651	688
Ctrl pH5	m6A	57720	-	6.05	GATC	Intergenic Region			494	650	675
Ctrl pH5	m6A	57758	+	5.06	CATG	Coding Region	HP0056	ENERGY METABOLISM	493	590	619
Ctrl pH5	m6A	57759	-	5.54	CATG	Coding Region	HP0056	ENERGY METABOLISM	494	656	666
Ctrl pH5	m6A	57833	+	4.81	GATC	Coding Region	HP0056	ENERGY METABOLISM	479	610	643
Ctrl pH5	m6A	57834	-	5.27	GATC	Coding Region	HP0056	ENERGY METABOLISM	485	632	597
Ctrl pH5	m6A	57878	+	4.67	CATG	Coding Region	HP0056	ENERGY METABOLISM	470	551	568
Ctrl pH5	m6A	57879	-	4.15	CATG	Coding Region	HP0056	ENERGY METABOLISM	474	534	581
Ctrl pH5	m6A	57914	-	2.17		Coding Region	HP0056	ENERGY METABOLISM	473	78	111
Ctrl pH5	m6A	58121	+	4.59	CATG	Coding Region	HP0056	ENERGY METABOLISM	448	498	529
Ctrl pH5	m6A	58122	-	4.39	CATG	Coding Region	HP0056	ENERGY METABOLISM	459	528	536
Ctrl pH5	m6A	58141	+	4.56	CATG	Coding Region	HP0056	ENERGY METABOLISM	450	494	505
Ctrl pH5	m6A	58142	-	4.05	CATG	Coding Region	HP0056	ENERGY METABOLISM	460	459	471
Ctrl pH5	m6A	58213	-	4.25	GAAGA	Coding Region	HP0056	ENERGY METABOLISM	440	479	479
Ctrl pH5	m4C	58214	+	4	TCTTC	Coding Region	HP0056	ENERGY METABOLISM	419	416	443
Ctrl pH5	m6A	58221	-	3.8	GAGG	Coding Region	HP0056	ENERGY METABOLISM	444	405	433
Ctrl pH5	m6A	58257	+	4.99	CATG	Coding Region	HP0056	ENERGY METABOLISM	420	543	546
Ctrl pH5	m6A	58258	-	5.46	CATG	Coding Region	HP0056	ENERGY METABOLISM	431	549	570
Ctrl pH5	m6A	58277	+	6.11	RCGDAD	Coding Region	HP0056	ENERGY METABOLISM	424	590	621
Ctrl pH5	m6A	58311	+	5.02	CATG	Coding Region	HP0056	ENERGY METABOLISM	425	575	572
Ctrl pH5	m6A	58312	-	4.66	CATG	Coding Region	HP0056	ENERGY METABOLISM	439	540	546
Ctrl pH5	m6A	58317	+	4.6	RCGDAD	Coding Region	HP0056	ENERGY METABOLISM	421	480	519
Ctrl pH5	m6A	58318	-	2.48		Coding Region	HP0056	ENERGY METABOLISM	434	173	178
Ctrl pH5	m6A	58387	-	4.07	GAAGA	Promoter Region	HP0056	ENERGY METABOLISM	435	432	438
Ctrl pH5	m4C	58388	+	3.19	TCTTC	Promoter Region	HP0056	ENERGY METABOLISM	408	230	348
Ctrl pH5	m6A	58390	-	5.46	GAAGA	Promoter Region	HP0056	ENERGY METABOLISM	440	480	536
Ctrl pH5	m4C	58391	+	4.38	TCTTC	Promoter Region	HP0056	ENERGY METABOLISM	408	372	432
Ctrl pH5	m6A	58393	-	4.37	GAAGA	Promoter Region	HP0056	ENERGY METABOLISM	439	444	471
Ctrl pH5	m4C	58394	+	4.02	TCTTC	Promoter Region	HP0056	ENERGY METABOLISM	398	367	403
Ctrl pH5	m6A	58403	+	5.38	GCAG	Promoter Region	HP0056	ENERGY METABOLISM	421	515	551
Ctrl pH5	m6A	58448	-	5.03	GAGG	Coding Region	HP0056	ENERGY METABOLISM	426	487	503
Ctrl pH5	m6A	58466	+	3.96	RCGDAD	Coding Region	HP0056	ENERGY METABOLISM	408	383	409
Ctrl pH5	m6A	58586	+	4.49	GANTC	Coding Region	HP0056	ENERGY METABOLISM	402	449	484
Ctrl pH5	m6A	58588	-	5.3	GANTC	Coding Region	HP0056	ENERGY METABOLISM	413	469	504
Ctrl pH5	m6A	58667	+	2.96	RCGDAD	Coding Region	HP0056	ENERGY METABOLISM	401	254	288
Ctrl pH5	m6A	58680	+	4.9	RCGDAD	Coding Region	HP0056	ENERGY METABOLISM	374	381	394
Ctrl pH5	m6A	58878	+	6.1	GATC	Coding Region	HP0056	ENERGY METABOLISM	407	557	595
Ctrl pH5	m6A	58879	-	5.09	GATC	Coding Region	HP0056	ENERGY METABOLISM	417	573	629
Ctrl pH5	m6A	58899	+	4.91	GANTC	Coding Region	HP0056	ENERGY METABOLISM	399	521	513
Ctrl pH5	m6A	58901	-	4.69	GANTC	Coding Region	HP0056	ENERGY METABOLISM	416	508	516
Ctrl pH5	m6A	58914	+	5.33	GANTC	Coding Region	HP0056	ENERGY METABOLISM	402	511	538
Ctrl pH5	m6A	58916	-	3.99	GANTC	Coding Region	HP0056	ENERGY METABOLISM	416	413	450
Ctrl pH5	m6A	58933	-	5.15	GAAGA	Coding Region	HP0056	ENERGY METABOLISM	414	565	579
Ctrl pH5	m4C	58934	+	2.3	TCTTC	Coding Region	HP0056	ENERGY METABOLISM	396	116	171
Ctrl pH5	m6A	58992	+	5.83	YCGRATD	Coding Region	HP0056	ENERGY METABOLISM	406	589	593
Ctrl pH5	m6A	59040	-	4.13	GCAG	Coding Region	HP0056	ENERGY METABOLISM	416	409	443
Ctrl pH5	m6A	59131	-	5.48	GAAGA	Coding Region	HP0056	ENERGY METABOLISM	406	546	569
Ctrl pH5	m4C	59132	+	4.67	TCTTC	Coding Region	HP0056	ENERGY METABOLISM	386	367	435
Ctrl pH5	m6A	59207	+	5.51	GAGG	Coding Region	HP0056	ENERGY METABOLISM	387	537	545
Ctrl pH5	m6A	59277	-	4.81	RCGDAD	Coding Region	HP0056	ENERGY METABOLISM	405	508	508
Ctrl pH5	m6A	59294	+	4.3	GAGG	Coding Region	HP0056	ENERGY METABOLISM	389	429	468
Ctrl pH5	m6A	59334	+	7.12	GCAG	Coding Region	HP0056	ENERGY METABOLISM	389	528	587
Ctrl pH5	m6A	59372	+	5.28	CATG	Coding Region	HP0056	ENERGY METABOLISM	386	491	550
Ctrl pH5	m6A	59373	-	5.22	CATG	Coding Region	HP0056	ENERGY METABOLISM	403	492	548
Ctrl pH5	m6A	59550	-	4.37	GAGG,GAAGA	Coding Region	HP0056	ENERGY METABOLISM	412	406	434
Ctrl pH5	m4C	59551	+	3.63	TCTTC	Coding Region	HP0056	ENERGY METABOLISM	380	364	371
Ctrl pH5	m6A	59580	+	3.32	GANTC	Coding Region	HP0056	ENERGY METABOLISM	396	224	234
Ctrl pH5	m6A	59582	-	4.25	GANTC	Coding Region	HP0056	ENERGY METABOLISM	412	398	417
Ctrl pH5	m6A	59592	+	4.72	CATG	Coding Region	HP0056	ENERGY METABOLISM	391	440	478
Ctrl pH5	m6A	59593	-	4.49	CATG	Coding Region	HP0056	ENERGY METABOLISM	406	477	493
Ctrl pH5	m6A	59674	-	4.33	RCGDAD	Coding Region	HP0056	ENERGY METABOLISM	431	529	543
Ctrl pH5	m6A	59710	+	5.23	GANTC	Coding Region	HP0056	ENERGY METABOLISM	407	569	559
Ctrl pH5	m6A	59712	-	7.36	GANTC	Coding Region	HP0056	ENERGY METABOLISM	434	705	712
Ctrl pH5	m6A	59745	+	5.62	GATC	Coding Region	HP0056	ENERGY METABOLISM	416	711	579
Ctrl pH5	m6A	59746	-	4.82	GAAGA,GATC	Coding Region	HP0056	ENERGY METABOLISM	433	496	528
Ctrl pH5	m4C	59747	+	4.55	TCTTC	Coding Region	HP0056	ENERGY METABOLISM	409	413	461
Ctrl pH5	m6A	59756	-	4.24	GAGG	Coding Region	HP0056	ENERGY METABOLISM	434	460	448
Ctrl pH5	m6A	59795	-	5.91	RCGDAD	Coding Region	HP0056	ENERGY METABOLISM	434	524	524
Ctrl pH5	m6A	59925	+	4.08	GANTC	Coding Region	HP0056	ENERGY METABOLISM	409	428	458
Ctrl pH5	m6A	59927	-	4.75	GANTC	Coding Region	HP0056	ENERGY METABOLISM	435	477	458
Ctrl pH5	m6A	59991	+	5.09	GATC	Coding Region	HP0056	ENERGY METABOLISM	410	538	569
Ctrl pH5	m6A	59992	-	4.68	GATC	Coding Region	HP0056	ENERGY METABOLISM	429	576	567
Ctrl pH5	m6A	60000	-	3.76	RCGDAD	Coding Region	HP0056	ENERGY METABOLISM	424	437	453
Ctrl pH5	m6A	60019	+	4.27	GAGG	Coding Region	HP0056	ENERGY METABOLISM	416	431	456
Ctrl pH5	m6A	60034	-	4.11	DGAAGG	Coding Region	HP0056	ENERGY METABOLISM	413	482	453
Ctrl pH5	m6A	60037	+	5.85	CATG	Coding Region	HP0056	ENERGY METABOLISM	412	530	574
Ctrl pH5	m6A	60038	-	6.12	CATG	Coding Region	HP0056	ENERGY METABOLISM	427	599	646
Ctrl pH5	m6A	60053	+	3.65	GAGG	Coding Region	HP0056	ENERGY METABOLISM	417	388	350
Ctrl pH5	m6A	60071	-	4.86	GAGG	Coding Region	HP0056	ENERGY METABOLISM	433	516	460
Ctrl pH5	m6A	60074	-	4.61	GAGG	Coding Region	HP0056	ENERGY METABOLISM	433	562	539
Ctrl pH5	m6A	60088	+	6.52	GATC	Coding Region	HP0056	ENERGY METABOLISM	416	690	709
Ctrl pH5	m6A	60089	-	6.2	GATC	Coding Region	HP0056	ENERGY METABOLISM	428	629	629
Ctrl pH5	m4C	60124	-	2.23		Coding Region	HP0056	ENERGY METABOLISM	425	129	151
Ctrl pH5	m6A	60178	+	5	CATG	Coding Region	HP0056	ENERGY METABOLISM	418	456	553
Ctrl pH5	m6A	60179	-	4.23	CATG	Coding Region	HP0056	ENERGY METABOLISM	438	432	453
Ctrl pH5	m6A	60184	-	5.2	GAGG	Coding Region	HP0056	ENERGY METABOLISM	436	466	504
Ctrl pH5	m6A	60222	+	5.41	GATC	Coding Region	HP0056	ENERGY METABOLISM	427	573	604
Ctrl pH5	m6A	60223	-	5.06	GATC	Coding Region	HP0056	ENERGY METABOLISM	440	557	565
Ctrl pH5	m6A	60226	-	5.47	ATTAAT	Coding Region	HP0056	ENERGY METABOLISM	433	570	583
Ctrl pH5	m6A	60229	+	4.38	ATTAAT	Coding Region	HP0056	ENERGY METABOLISM	431	501	456
Ctrl pH5	m6A	60234	+	4.53	CATG	Coding Region	HP0056	ENERGY METABOLISM	426	470	508
Ctrl pH5	m6A	60235	-	5.44	CATG	Coding Region	HP0056	ENERGY METABOLISM	442	653	650
Ctrl pH5	m6A	60239	-	4.46	RCGDAD	Coding Region	HP0056	ENERGY METABOLISM	442	524	526
Ctrl pH5	m6A	60246	+	4.04	RCGDAD	Coding Region	HP0056	ENERGY METABOLISM	430	451	488
Ctrl pH5	m6A	60276	+	4.62	GANTC	Coding Region	HP0056	ENERGY METABOLISM	436	509	525
Ctrl pH5	m6A	60278	-	4.79	GANTC	Coding Region	HP0056	ENERGY METABOLISM	445	460	453
Ctrl pH5	m6A	60282	-	5.08	GCAG	Coding Region	HP0056	ENERGY METABOLISM	444	578	564
Ctrl pH5	m6A	60316	-	3.59	GAGG	Coding Region	HP0056	ENERGY METABOLISM	452	451	418
Ctrl pH5	m6A	60350	+	5.01	GANTC	Coding Region	HP0056	ENERGY METABOLISM	418	561	571
Ctrl pH5	m6A	60352	-	5.4	GANTC	Coding Region	HP0056	ENERGY METABOLISM	432	520	554
Ctrl pH5	m6A	60412	-	4.63	GAAGA	Coding Region	HP0056	ENERGY METABOLISM	437	475	471
Ctrl pH5	m4C	60413	+	4.24	TCTTC	Coding Region	HP0056	ENERGY METABOLISM	414	407	427
Ctrl pH5	m6A	60424	+	3.96	CATG	Coding Region	HP0056	ENERGY METABOLISM	421	417	463
Ctrl pH5	m6A	60425	-	6.36	CATG	Coding Region	HP0056	ENERGY METABOLISM	431	608	637
Ctrl pH5	m6A	60448	+	6.53	RCGDAD	Coding Region	HP0056	ENERGY METABOLISM	423	586	615
Ctrl pH5	m6A	60499	+	6.17	GCAG	Coding Region	HP0056	ENERGY METABOLISM	424	562	580
Ctrl pH5	m6A	60521	+	4.37	GANTC	Coding Region	HP0056	ENERGY METABOLISM	419	463	502
Ctrl pH5	m6A	60523	-	5.33	YCGRATD,GANTC	Coding Region	HP0056	ENERGY METABOLISM	433	609	648
Ctrl pH5	m6A	60541	+	6.18	GCAG	Coding Region	HP0056	ENERGY METABOLISM	422	538	563
Ctrl pH5	m6A	60578	+	5.68	GANTC	Coding Region	HP0056	ENERGY METABOLISM	428	673	617
Ctrl pH5	m6A	60580	-	5.23	GANTC	Coding Region	HP0056	ENERGY METABOLISM	445	503	534
Ctrl pH5	m6A	60590	+	2.95	GANTC	Coding Region	HP0056	ENERGY METABOLISM	430	219	255
Ctrl pH5	m6A	60592	-	3.97	GANTC	Coding Region	HP0056	ENERGY METABOLISM	440	388	413
[truncated: 57,417 more rows]

## Sheet: Supplemental Table 2c
Sample	Type	Position	Strand	IPDRatio	Motif	Classification	Gene_ID	Gene_Type	Coverage	Identification	Score
ΔarsS pH7	m6A	217	-	4.12	GAGG	Intergenic Region			469	512	541
ΔarsS pH7	m6A	255	+	5.81	GANTC	Coding Region	HP0001	TRANSCRIPTION	476	611	654
ΔarsS pH7	m6A	257	-	4.36	GANTC	Coding Region	HP0001	TRANSCRIPTION	469	549	547
ΔarsS pH7	m6A	300	+	5.53	RCGDAD	Coding Region	HP0001	TRANSCRIPTION	487	602	639
ΔarsS pH7	m6A	368	-	5.56	RCGDAD	Coding Region	HP0001	TRANSCRIPTION	478	621	660
ΔarsS pH7	m6A	383	+	4.81	RCGDAD	Coding Region	HP0001	TRANSCRIPTION	468	444	477
ΔarsS pH7	m6A	398	+	5.01	CATG	Coding Region	HP0001	TRANSCRIPTION	488	592	633
ΔarsS pH7	m6A	399	-	5.38	CATG	Coding Region	HP0001	TRANSCRIPTION	478	652	651
ΔarsS pH7	m6A	440	-	7.2	TCGA	Coding Region	HP0001	TRANSCRIPTION	468	665	720
ΔarsS pH7	m6A	443	+	5.84	TCGA	Coding Region	HP0001	TRANSCRIPTION	488	639	625
ΔarsS pH7	m6A	446	+	3.37	GAGG	Coding Region	HP0001	TRANSCRIPTION	493	341	357
ΔarsS pH7	m6A	530	-	4.29	GAAGA	Coding Region	HP0001	TRANSCRIPTION	486	534	486
ΔarsS pH7	m4C	531	+	5.09	TCTTC	Coding Region	HP0001	TRANSCRIPTION	480	590	609
ΔarsS pH7	m6A	539	+	5.66	CATG	Coding Region	HP0001	TRANSCRIPTION	500	620	654
ΔarsS pH7	m6A	540	-	5.78	CATG	Coding Region	HP0001	TRANSCRIPTION	481	697	660
ΔarsS pH7	m6A	563	-	4.85	GAAGA	Coding Region	HP0001	TRANSCRIPTION	489	500	535
ΔarsS pH7	m4C	564	+	2.47	TCTTC	Coding Region	HP0001	TRANSCRIPTION	495	186	228
ΔarsS pH7	m6A	675	+	3.75	GAGG	Coding Region	HP0002	BIOSYNTHESIS OF COFACTORS, PROSTHETIC GROUPS, AND CARRIERS	504	404	437
ΔarsS pH7	m6A	715	-	5.34	GCAG	Coding Region	HP0002	BIOSYNTHESIS OF COFACTORS, PROSTHETIC GROUPS, AND CARRIERS	493	635	659
ΔarsS pH7	m6A	777	+	4.28	CATG	Coding Region	HP0002	BIOSYNTHESIS OF COFACTORS, PROSTHETIC GROUPS, AND CARRIERS	512	572	607
ΔarsS pH7	m6A	778	-	5.09	CATG	Coding Region	HP0002	BIOSYNTHESIS OF COFACTORS, PROSTHETIC GROUPS, AND CARRIERS	497	626	643
ΔarsS pH7	m6A	797	+	3.86	CATG	Coding Region	HP0002	BIOSYNTHESIS OF COFACTORS, PROSTHETIC GROUPS, AND CARRIERS	511	492	499
ΔarsS pH7	m6A	798	-	5.65	CATG	Coding Region	HP0002	BIOSYNTHESIS OF COFACTORS, PROSTHETIC GROUPS, AND CARRIERS	496	661	642
ΔarsS pH7	m6A	845	+	3.97	RCGDAD,GANTC	Coding Region	HP0002	BIOSYNTHESIS OF COFACTORS, PROSTHETIC GROUPS, AND CARRIERS	511	548	468
ΔarsS pH7	m6A	847	-	3.24	GANTC	Coding Region	HP0002	BIOSYNTHESIS OF COFACTORS, PROSTHETIC GROUPS, AND CARRIERS	501	245	225
ΔarsS pH7	m6A	854	-	3.63	GAGG	Coding Region	HP0002	BIOSYNTHESIS OF COFACTORS, PROSTHETIC GROUPS, AND CARRIERS	494	424	402
ΔarsS pH7	m6A	861	+	4.75	GATC	Coding Region	HP0002	BIOSYNTHESIS OF COFACTORS, PROSTHETIC GROUPS, AND CARRIERS	511	695	695
ΔarsS pH7	m6A	862	-	5.83	GATC	Coding Region	HP0002	BIOSYNTHESIS OF COFACTORS, PROSTHETIC GROUPS, AND CARRIERS	489	670	682
ΔarsS pH7	m6A	965	+	7.88	GATC	Coding Region	HP0002	BIOSYNTHESIS OF COFACTORS, PROSTHETIC GROUPS, AND CARRIERS	505	913	942
ΔarsS pH7	m6A	966	-	5.62	GATC	Coding Region	HP0002	BIOSYNTHESIS OF COFACTORS, PROSTHETIC GROUPS, AND CARRIERS	493	774	769
ΔarsS pH7	m6A	969	-	4.34	GAGG	Coding Region	HP0002	BIOSYNTHESIS OF COFACTORS, PROSTHETIC GROUPS, AND CARRIERS	491	496	546
ΔarsS pH7	m6A	980	+	4.74	CATG	Coding Region	HP0002	BIOSYNTHESIS OF COFACTORS, PROSTHETIC GROUPS, AND CARRIERS	502	585	613
ΔarsS pH7	m6A	981	-	3.82	CATG	Coding Region	HP0002	BIOSYNTHESIS OF COFACTORS, PROSTHETIC GROUPS, AND CARRIERS	489	436	457
ΔarsS pH7	m6A	994	+	5.6	GCAG	Coding Region	HP0002	BIOSYNTHESIS OF COFACTORS, PROSTHETIC GROUPS, AND CARRIERS	503	566	599
ΔarsS pH7	m6A	1007	-	3.79	DGAAGG	Coding Region	HP0002	BIOSYNTHESIS OF COFACTORS, PROSTHETIC GROUPS, AND CARRIERS	486	475	448
ΔarsS pH7	m6A	1059	+	3.69	GANTC	Coding Region	HP0002	BIOSYNTHESIS OF COFACTORS, PROSTHETIC GROUPS, AND CARRIERS	500	401	423
ΔarsS pH7	m6A	1061	-	5	GANTC	Coding Region	HP0002	BIOSYNTHESIS OF COFACTORS, PROSTHETIC GROUPS, AND CARRIERS	485	565	578
ΔarsS pH7	m4C	1089	+	2.76		Coding Region	HP0002	BIOSYNTHESIS OF COFACTORS, PROSTHETIC GROUPS, AND CARRIERS	503	152	251
ΔarsS pH7	m6A	1091	-	4.29	DGAAGG	Coding Region	HP0002	BIOSYNTHESIS OF COFACTORS, PROSTHETIC GROUPS, AND CARRIERS	464	497	494
ΔarsS pH7	m6A	1104	+	5.13	CATG	Coding Region	HP0002	BIOSYNTHESIS OF COFACTORS, PROSTHETIC GROUPS, AND CARRIERS	506	570	600
ΔarsS pH7	m6A	1105	-	5.5	CATG	Coding Region	HP0002	BIOSYNTHESIS OF COFACTORS, PROSTHETIC GROUPS, AND CARRIERS	488	659	662
ΔarsS pH7	m6A	1140	+	5.33	CATG	Coding Region	HP0003	CELL ENVELOPE	497	625	631
ΔarsS pH7	m6A	1141	-	5.64	CATG	Coding Region	HP0003	CELL ENVELOPE	488	638	630
ΔarsS pH7	m6A	1179	+	4.65	CATG	Coding Region	HP0003	CELL ENVELOPE	491	550	582
ΔarsS pH7	m6A	1180	-	5.88	CATG	Coding Region	HP0003	CELL ENVELOPE	486	687	707
ΔarsS pH7	m6A	1211	+	3.75	GATC	Coding Region	HP0003	CELL ENVELOPE	500	622	442
ΔarsS pH7	m6A	1212	-	5.09	GATC	Coding Region	HP0003	CELL ENVELOPE	487	635	624
ΔarsS pH7	m6A	1217	+	6.04	CATG	Coding Region	HP0003	CELL ENVELOPE	503	688	710
ΔarsS pH7	m6A	1218	-	5.34	CATG	Coding Region	HP0003	CELL ENVELOPE	478	613	568
ΔarsS pH7	m6A	1259	+	8.75	GCAG	Coding Region	HP0003	CELL ENVELOPE	502	775	853
ΔarsS pH7	m6A	1371	+	5.23	CATG	Coding Region	HP0003	CELL ENVELOPE	506	604	629
ΔarsS pH7	m6A	1372	-	5.76	CATG	Coding Region	HP0003	CELL ENVELOPE	492	659	684
ΔarsS pH7	m6A	1420	-	5.9	GCAG	Coding Region	HP0003	CELL ENVELOPE	503	644	666
ΔarsS pH7	m6A	1527	+	4.58	CATG	Coding Region	HP0003	CELL ENVELOPE	507	567	600
ΔarsS pH7	m6A	1528	-	3.2	CATG	Coding Region	HP0003	CELL ENVELOPE	496	341	382
ΔarsS pH7	m6A	1542	+	5.21	CATG	Coding Region	HP0003	CELL ENVELOPE	509	626	633
ΔarsS pH7	m6A	1543	-	4.76	CATG	Coding Region	HP0003	CELL ENVELOPE	500	598	592
ΔarsS pH7	m6A	1601	+	4.69	GATC	Coding Region	HP0003	CELL ENVELOPE	518	631	673
ΔarsS pH7	m6A	1602	-	5.89	RCGDAD,GATC	Coding Region	HP0003	CELL ENVELOPE	502	796	801
ΔarsS pH7	m6A	1641	-	6.08	RCGDAD	Coding Region	HP0003	CELL ENVELOPE	500	683	693
ΔarsS pH7	m6A	1655	-	4.72	GCAG	Coding Region	HP0003	CELL ENVELOPE	499	546	593
ΔarsS pH7	m6A	1679	+	4.72	CATG	Coding Region	HP0003	CELL ENVELOPE	516	631	657
ΔarsS pH7	m6A	1680	-	4.62	CATG	Coding Region	HP0003	CELL ENVELOPE	500	574	586
ΔarsS pH7	m6A	1713	-	5.52	GAGG	Coding Region	HP0003	CELL ENVELOPE	500	587	603
ΔarsS pH7	m6A	1719	+	5.82	GATC	Coding Region	HP0003	CELL ENVELOPE	515	742	764
ΔarsS pH7	m6A	1720	-	5.01	GATC	Coding Region	HP0003	CELL ENVELOPE	500	707	701
ΔarsS pH7	m6A	1760	-	3.18	GAGG	Coding Region	HP0003	CELL ENVELOPE	494	330	364
ΔarsS pH7	m6A	1894	+	4.06	CATG	Coding Region	HP0003	CELL ENVELOPE	530	514	528
ΔarsS pH7	m6A	1895	-	4.54	CATG	Coding Region	HP0003	CELL ENVELOPE	515	568	594
ΔarsS pH7	m6A	1915	+	4.01	RCGDAD	Coding Region	HP0003	CELL ENVELOPE	532	470	510
ΔarsS pH7	m6A	1944	+	5.08	CATG	Coding Region	HP0003	CELL ENVELOPE	531	622	635
ΔarsS pH7	m6A	1945	-	5.03	CATG	Coding Region	HP0003	CELL ENVELOPE	512	578	598
ΔarsS pH7	m6A	2018	-	4.64	GCAG	Coding Region	HP0004	CENTRAL INTERMEDIARY METABOLISM	500	541	544
ΔarsS pH7	m6A	2101	+	4.53	GAGG	Coding Region	HP0004	CENTRAL INTERMEDIARY METABOLISM	526	508	540
ΔarsS pH7	m6A	2117	+	2.07		Coding Region	HP0004	CENTRAL INTERMEDIARY METABOLISM	531	71	113
ΔarsS pH7	m6A	2144	+	4.45	CATG	Coding Region	HP0004	CENTRAL INTERMEDIARY METABOLISM	523	555	575
ΔarsS pH7	m6A	2145	-	4.48	CATG	Coding Region	HP0004	CENTRAL INTERMEDIARY METABOLISM	511	540	583
ΔarsS pH7	m6A	2191	-	5.37	GAAGA	Coding Region	HP0004	CENTRAL INTERMEDIARY METABOLISM	517	621	628
ΔarsS pH7	m4C	2192	+	3.46	TCTTC	Coding Region	HP0004	CENTRAL INTERMEDIARY METABOLISM	512	462	468
ΔarsS pH7	m6A	2262	+	4.69	CATG	Coding Region	HP0004	CENTRAL INTERMEDIARY METABOLISM	527	609	651
ΔarsS pH7	m6A	2263	-	5.85	CATG	Coding Region	HP0004	CENTRAL INTERMEDIARY METABOLISM	517	668	678
ΔarsS pH7	m6A	2334	+	4.91	CATG	Coding Region	HP0004	CENTRAL INTERMEDIARY METABOLISM	522	470	597
ΔarsS pH7	m6A	2335	-	5.79	CATG	Coding Region	HP0004	CENTRAL INTERMEDIARY METABOLISM	510	574	603
ΔarsS pH7	m6A	2348	+	4.85	RCGDAD	Coding Region	HP0004	CENTRAL INTERMEDIARY METABOLISM	524	629	680
ΔarsS pH7	m6A	2375	+	3.84	GANTC	Coding Region	HP0004	CENTRAL INTERMEDIARY METABOLISM	525	415	443
ΔarsS pH7	m6A	2377	-	4.63	GANTC	Coding Region	HP0004	CENTRAL INTERMEDIARY METABOLISM	514	594	613
ΔarsS pH7	m6A	2413	+	4.21	CATG	Coding Region	HP0004	CENTRAL INTERMEDIARY METABOLISM	518	508	539
ΔarsS pH7	m6A	2414	-	4.43	CATG	Coding Region	HP0004	CENTRAL INTERMEDIARY METABOLISM	508	543	551
ΔarsS pH7	m6A	2433	-	5.17	RCGDAD	Coding Region	HP0004	CENTRAL INTERMEDIARY METABOLISM	502	636	646
ΔarsS pH7	m6A	2470	+	4.09	GANTC	Coding Region	HP0004	CENTRAL INTERMEDIARY METABOLISM	524	446	519
ΔarsS pH7	m6A	2472	-	3.94	GANTC	Coding Region	HP0004	CENTRAL INTERMEDIARY METABOLISM	511	464	496
ΔarsS pH7	m6A	2477	+	6.11	GANTC	Coding Region	HP0004	CENTRAL INTERMEDIARY METABOLISM	513	709	721
ΔarsS pH7	m6A	2479	-	4.86	GANTC	Coding Region	HP0004	CENTRAL INTERMEDIARY METABOLISM	510	698	664
ΔarsS pH7	m6A	2548	-	6.21	GAAGA	Coding Region	HP0004	CENTRAL INTERMEDIARY METABOLISM	516	688	693
ΔarsS pH7	m4C	2549	+	2.22	TCTTC	Coding Region	HP0004	CENTRAL INTERMEDIARY METABOLISM	512	112	149
ΔarsS pH7	m6A	2630	-	4.48	RCGDAD	Promoter Region	HP0004	CENTRAL INTERMEDIARY METABOLISM	505	600	572
ΔarsS pH7	m6A	2719	+	5.84	CATG	Coding Region	HP0005	PURINES, PYRIMIDINES, NUCLEOSIDES AND NUCLEOTIDES	533	804	832
ΔarsS pH7	m6A	2720	-	5.74	CATG	Coding Region	HP0005	PURINES, PYRIMIDINES, NUCLEOSIDES AND NUCLEOTIDES	520	737	734
ΔarsS pH7	m6A	2756	+	4.64	GAGG	Coding Region	HP0005	PURINES, PYRIMIDINES, NUCLEOSIDES AND NUCLEOTIDES	519	535	574
ΔarsS pH7	m6A	2786	+	4.56	DGAAGG	Coding Region	HP0005	PURINES, PYRIMIDINES, NUCLEOSIDES AND NUCLEOTIDES	524	559	562
ΔarsS pH7	m6A	2820	+	4.84	GATC	Coding Region	HP0005	PURINES, PYRIMIDINES, NUCLEOSIDES AND NUCLEOTIDES	533	603	619
ΔarsS pH7	m6A	2821	-	5.43	GATC	Coding Region	HP0005	PURINES, PYRIMIDINES, NUCLEOSIDES AND NUCLEOTIDES	525	739	779
ΔarsS pH7	m6A	2923	+	5.58	CATG	Coding Region	HP0005	PURINES, PYRIMIDINES, NUCLEOSIDES AND NUCLEOTIDES	518	638	672
ΔarsS pH7	m6A	2924	-	4.2	CATG	Coding Region	HP0005	PURINES, PYRIMIDINES, NUCLEOSIDES AND NUCLEOTIDES	519	498	558
ΔarsS pH7	m4C	2946	+	2.07		Coding Region	HP0005	PURINES, PYRIMIDINES, NUCLEOSIDES AND NUCLEOTIDES	520	63	132
ΔarsS pH7	m6A	2965	+	5.59	CATG	Coding Region	HP0005	PURINES, PYRIMIDINES, NUCLEOSIDES AND NUCLEOTIDES	521	643	697
ΔarsS pH7	m6A	2966	-	5.02	CATG	Coding Region	HP0005	PURINES, PYRIMIDINES, NUCLEOSIDES AND NUCLEOTIDES	518	548	601
ΔarsS pH7	m4C	2974	-	2.07		Coding Region	HP0005	PURINES, PYRIMIDINES, NUCLEOSIDES AND NUCLEOTIDES	517	136	138
ΔarsS pH7	m6A	2986	+	6.17	GCAG	Coding Region	HP0005	PURINES, PYRIMIDINES, NUCLEOSIDES AND NUCLEOTIDES	521	656	707
ΔarsS pH7	m6A	3061	+	2.05		Coding Region	HP0005	PURINES, PYRIMIDINES, NUCLEOSIDES AND NUCLEOTIDES	526	72	130
ΔarsS pH7	m6A	3084	+	2.16	RCGDAD	Coding Region	HP0005	PURINES, PYRIMIDINES, NUCLEOSIDES AND NUCLEOTIDES	534	155	147
ΔarsS pH7	m4C	3085	-	4.55	TCTTC	Coding Region	HP0005	PURINES, PYRIMIDINES, NUCLEOSIDES AND NUCLEOTIDES	520	576	591
ΔarsS pH7	m6A	3086	+	5.67	GAGG,GAAGA	Coding Region	HP0005	PURINES, PYRIMIDINES, NUCLEOSIDES AND NUCLEOTIDES	528	596	612
ΔarsS pH7	m4C	3088	-	2.11		Coding Region	HP0005	PURINES, PYRIMIDINES, NUCLEOSIDES AND NUCLEOTIDES	529	116	152
ΔarsS pH7	m6A	3209	+	4.31	GAGG	Coding Region	HP0005	PURINES, PYRIMIDINES, NUCLEOSIDES AND NUCLEOTIDES	530	462	492
ΔarsS pH7	m6A	3257	+	5.85	GATC	Coding Region	HP0005	PURINES, PYRIMIDINES, NUCLEOSIDES AND NUCLEOTIDES	540	927	753
ΔarsS pH7	m6A	3258	-	6.08	GATC	Coding Region	HP0005	PURINES, PYRIMIDINES, NUCLEOSIDES AND NUCLEOTIDES	539	864	845
ΔarsS pH7	m6A	3272	+	5.72	GAGG	Coding Region	HP0005	PURINES, PYRIMIDINES, NUCLEOSIDES AND NUCLEOTIDES	535	677	723
ΔarsS pH7	m6A	3275	+	4.97	GATC	Coding Region	HP0005	PURINES, PYRIMIDINES, NUCLEOSIDES AND NUCLEOTIDES	539	684	689
ΔarsS pH7	m6A	3276	-	5.67	GATC	Coding Region	HP0005	PURINES, PYRIMIDINES, NUCLEOSIDES AND NUCLEOTIDES	533	790	809
ΔarsS pH7	m4C	3457	-	4.99	TCTTC	Coding Region	HP0006	BIOSYNTHESIS OF COFACTORS, PROSTHETIC GROUPS, AND CARRIERS	518	560	584
ΔarsS pH7	m6A	3458	+	4.41	GAAGA	Coding Region	HP0006	BIOSYNTHESIS OF COFACTORS, PROSTHETIC GROUPS, AND CARRIERS	508	506	520
ΔarsS pH7	m4C	3592	-	4.25	TCTTC	Coding Region	HP0006	BIOSYNTHESIS OF COFACTORS, PROSTHETIC GROUPS, AND CARRIERS	521	532	559
ΔarsS pH7	m6A	3593	+	5.54	GAAGA	Coding Region	HP0006	BIOSYNTHESIS OF COFACTORS, PROSTHETIC GROUPS, AND CARRIERS	536	612	660
ΔarsS pH7	m6A	3609	-	3.94	GAGG	Coding Region	HP0006	BIOSYNTHESIS OF COFACTORS, PROSTHETIC GROUPS, AND CARRIERS	525	508	523
ΔarsS pH7	m6A	3702	+	6.05	GCAG	Coding Region	HP0006	BIOSYNTHESIS OF COFACTORS, PROSTHETIC GROUPS, AND CARRIERS	527	681	699
ΔarsS pH7	m6A	3752	+	5.59	GAGG	Coding Region	HP0006	BIOSYNTHESIS OF COFACTORS, PROSTHETIC GROUPS, AND CARRIERS	533	706	680
ΔarsS pH7	m6A	3760	+	4.07	CATG	Coding Region	HP0006	BIOSYNTHESIS OF COFACTORS, PROSTHETIC GROUPS, AND CARRIERS	524	594	563
ΔarsS pH7	m6A	3761	-	5.78	CATG	Coding Region	HP0006	BIOSYNTHESIS OF COFACTORS, PROSTHETIC GROUPS, AND CARRIERS	527	688	696
ΔarsS pH7	m6A	3766	+	3.03	RCGDAD	Coding Region	HP0006	BIOSYNTHESIS OF COFACTORS, PROSTHETIC GROUPS, AND CARRIERS	511	309	289
ΔarsS pH7	m6A	3793	+	6.26	GATC	Coding Region	HP0006	BIOSYNTHESIS OF COFACTORS, PROSTHETIC GROUPS, AND CARRIERS	532	725	724
ΔarsS pH7	m6A	3794	-	4.29	GATC	Coding Region	HP0006	BIOSYNTHESIS OF COFACTORS, PROSTHETIC GROUPS, AND CARRIERS	529	559	585
ΔarsS pH7	m6A	3836	+	5.18	RCGDAD	Coding Region	HP0006	BIOSYNTHESIS OF COFACTORS, PROSTHETIC GROUPS, AND CARRIERS	547	556	626
ΔarsS pH7	m6A	3918	+	5.31	CATG	Coding Region	HP0006	BIOSYNTHESIS OF COFACTORS, PROSTHETIC GROUPS, AND CARRIERS	548	671	680
ΔarsS pH7	m6A	3919	-	4.93	CATG	Coding Region	HP0006	BIOSYNTHESIS OF COFACTORS, PROSTHETIC GROUPS, AND CARRIERS	547	580	622
ΔarsS pH7	m6A	3925	+	5.68	GATC	Coding Region	HP0006	BIOSYNTHESIS OF COFACTORS, PROSTHETIC GROUPS, AND CARRIERS	550	824	846
ΔarsS pH7	m6A	3926	-	3.75	GATC	Coding Region	HP0006	BIOSYNTHESIS OF COFACTORS, PROSTHETIC GROUPS, AND CARRIERS	544	588	469
ΔarsS pH7	m6A	4034	+	4.31	GCAG	Coding Region	HP0006	BIOSYNTHESIS OF COFACTORS, PROSTHETIC GROUPS, AND CARRIERS	560	591	573
ΔarsS pH7	m6A	4360	+	5.48	RCGDAD	Intergenic Region			579	745	776
ΔarsS pH7	m6A	4401	+	4.31	GANTC	Intergenic Region			578	572	572
ΔarsS pH7	m6A	4403	-	4.15	TCGA,GANTC	Intergenic Region			569	547	545
ΔarsS pH7	m6A	4406	+	5.05	TCGA	Intergenic Region			574	686	716
ΔarsS pH7	m6A	4420	-	4.32	GCAG	Intergenic Region			567	544	599
ΔarsS pH7	m6A	4432	+	5.8	GCAG	Intergenic Region			575	720	750
ΔarsS pH7	m6A	4490	+	4.68	CATG	Intergenic Region			576	611	674
ΔarsS pH7	m6A	4491	-	4.66	CATG	Intergenic Region			577	671	682
ΔarsS pH7	m6A	4501	+	5.33	CATG	Intergenic Region			581	693	712
ΔarsS pH7	m6A	4502	-	4.73	CATG	Intergenic Region			577	596	623
ΔarsS pH7	m6A	4518	+	5.62	GANTC	Intergenic Region			589	731	787
ΔarsS pH7	m6A	4520	-	3.71	TCGA,GANTC	Intergenic Region			571	482	500
ΔarsS pH7	m6A	4523	+	4.66	TCGA	Intergenic Region			580	601	644
ΔarsS pH7	m6A	4624	+	4.15	GANTC	Intergenic Region			588	552	557
ΔarsS pH7	m6A	4626	-	3.84	GANTC	Intergenic Region			577	346	327
ΔarsS pH7	m6A	4687	+	5.44	DGAAGG	Intergenic Region			585	725	706
ΔarsS pH7	m6A	4703	+	5.14	CATG	Coding Region	HP0007	HYPOTHETICAL PROTEIEN	580	615	666
ΔarsS pH7	m6A	4704	-	5.6	CATG	Coding Region	HP0007	HYPOTHETICAL PROTEIEN	578	703	732
ΔarsS pH7	m6A	4927	+	5.36	GATC	Intergenic Region			567	759	752
ΔarsS pH7	m6A	4928	-	4.93	GATC	Intergenic Region			569	760	768
ΔarsS pH7	m6A	5002	+	6.54	GATC	Coding Region	HP0008	HYPOTHETICAL PROTEIEN	579	815	874
ΔarsS pH7	m6A	5003	-	5.71	GATC	Coding Region	HP0008	HYPOTHETICAL PROTEIEN	579	838	846
ΔarsS pH7	m6A	5009	+	4.41	ACANNNNNNNNTAG	Coding Region	HP0008	HYPOTHETICAL PROTEIEN	561	579	605
ΔarsS pH7	m6A	5018	-	5.79	CTANNNNNNNNTGT	Intergenic Region			582	739	749
ΔarsS pH7	m6A	5088	+	5.85	GATC	Intergenic Region			575	746	764
ΔarsS pH7	m6A	5089	-	6.03	GATC	Intergenic Region			574	864	894
ΔarsS pH7	m6A	5153	-	3.98	RCGDAD	Intergenic Region			577	479	499
ΔarsS pH7	m6A	5174	+	4.4	GAGG	Intergenic Region			568	556	591
ΔarsS pH7	m6A	5282	-	4.04	GCAG	Coding Region	HP0009	CELL ENVELOPE	561	510	527
ΔarsS pH7	m6A	5320	-	4.25	RCGDAD	Coding Region	HP0009	CELL ENVELOPE	554	573	564
ΔarsS pH7	m6A	5329	+	5.42	GATC	Coding Region	HP0009	CELL ENVELOPE	562	729	721
ΔarsS pH7	m6A	5330	-	4.67	GATC	Coding Region	HP0009	CELL ENVELOPE	554	644	672
ΔarsS pH7	m6A	5338	+	5.83	GATC	Coding Region	HP0009	CELL ENVELOPE	564	784	731
ΔarsS pH7	m6A	5339	-	4.76	GAAGA,GATC	Coding Region	HP0009	CELL ENVELOPE	554	718	707
ΔarsS pH7	m4C	5340	+	4.41	TCTTC	Coding Region	HP0009	CELL ENVELOPE	556	592	645
ΔarsS pH7	m6A	5361	+	4.99	CATG	Coding Region	HP0009	CELL ENVELOPE	560	673	693
ΔarsS pH7	m6A	5362	-	5.57	CATG	Coding Region	HP0009	CELL ENVELOPE	559	732	751
ΔarsS pH7	m6A	5373	+	5.61	CATG	Coding Region	HP0009	CELL ENVELOPE	558	727	729
ΔarsS pH7	m6A	5374	-	5.6	CATG	Coding Region	HP0009	CELL ENVELOPE	552	787	777
ΔarsS pH7	m6A	5376	+	5.66	GATC	Coding Region	HP0009	CELL ENVELOPE	567	877	815
ΔarsS pH7	m6A	5377	-	4.73	GATC	Coding Region	HP0009	CELL ENVELOPE	549	732	680
ΔarsS pH7	m6A	5406	+	3.81	GANTC	Coding Region	HP0009	CELL ENVELOPE	565	518	539
ΔarsS pH7	m6A	5408	-	5.27	GANTC	Coding Region	HP0009	CELL ENVELOPE	567	641	666
ΔarsS pH7	m6A	5443	-	5.12	RCGDAD	Coding Region	HP0009	CELL ENVELOPE	556	773	688
ΔarsS pH7	m6A	5599	+	6.25	GAGG	Coding Region	HP0009	CELL ENVELOPE	561	739	763
ΔarsS pH7	m6A	5636	+	4.57	GAGG	Coding Region	HP0009	CELL ENVELOPE	575	596	624
ΔarsS pH7	m6A	5670	+	4.43	CATG	Coding Region	HP0009	CELL ENVELOPE	569	592	632
ΔarsS pH7	m6A	5671	-	4.45	CATG	Coding Region	HP0009	CELL ENVELOPE	563	660	669
ΔarsS pH7	m6A	5709	-	4.77	GAAGA	Coding Region	HP0009	CELL ENVELOPE	556	670	687
ΔarsS pH7	m4C	5710	+	4.36	TCTTC	Coding Region	HP0009	CELL ENVELOPE	556	561	596
ΔarsS pH7	m6A	5755	+	4.73	GATC	Coding Region	HP0009	CELL ENVELOPE	569	741	761
ΔarsS pH7	m6A	5756	-	4.72	GATC	Coding Region	HP0009	CELL ENVELOPE	562	648	671
ΔarsS pH7	m6A	5853	+	4.73	RCGDAD	Coding Region	HP0009	CELL ENVELOPE	573	594	616
ΔarsS pH7	m6A	6008	-	5.63	GCAG	Coding Region	HP0009	CELL ENVELOPE	559	676	705
ΔarsS pH7	m6A	6012	-	5.13	GAGG	Coding Region	HP0009	CELL ENVELOPE	563	699	615
ΔarsS pH7	m4C	6033	+	2.23		Coding Region	HP0009	CELL ENVELOPE	562	65	141
ΔarsS pH7	m6A	6060	+	5.79	GATC	Coding Region	HP0009	CELL ENVELOPE	569	781	807
ΔarsS pH7	m6A	6061	-	6.12	GATC	Coding Region	HP0009	CELL ENVELOPE	570	898	887
ΔarsS pH7	m6A	6112	-	4.56	GAAGA	Coding Region	HP0009	CELL ENVELOPE	572	592	614
ΔarsS pH7	m4C	6113	+	3.6	TCTTC	Coding Region	HP0009	CELL ENVELOPE	555	446	479
ΔarsS pH7	m6A	6159	-	4.37	GCAG	Coding Region	HP0009	CELL ENVELOPE	573	583	614
ΔarsS pH7	m6A	6195	-	7.4	GCAG	Coding Region	HP0009	CELL ENVELOPE	579	855	899
ΔarsS pH7	m6A	6252	+	5.24	GATC	Coding Region	HP0009	CELL ENVELOPE	592	750	787
ΔarsS pH7	m6A	6253	-	5.79	GATC	Coding Region	HP0009	CELL ENVELOPE	591	898	869
ΔarsS pH7	m6A	6298	+	4.62	CATG	Coding Region	HP0009	CELL ENVELOPE	582	647	676
ΔarsS pH7	m6A	6299	-	4.69	CATG	Coding Region	HP0009	CELL ENVELOPE	582	666	677
ΔarsS pH7	m6A	6324	+	6	GCAG	Coding Region	HP0009	CELL ENVELOPE	584	701	718
ΔarsS pH7	m6A	6326	+	4.2	GAGG	Coding Region	HP0009	CELL ENVELOPE	583	523	501
ΔarsS pH7	m6A	6418	+	5.94	GATC	Coding Region	HP0009	CELL ENVELOPE	577	788	788
ΔarsS pH7	m6A	6419	-	5.74	GATC	Coding Region	HP0009	CELL ENVELOPE	587	837	802
ΔarsS pH7	m6A	6421	+	4.81	CATG	Coding Region	HP0009	CELL ENVELOPE	578	659	689
ΔarsS pH7	m6A	6422	-	5.58	CATG	Coding Region	HP0009	CELL ENVELOPE	581	712	747
ΔarsS pH7	m6A	6527	+	4.34	CATG	Coding Region	HP0009	CELL ENVELOPE	577	593	600
ΔarsS pH7	m6A	6528	-	3.49	CATG	Coding Region	HP0009	CELL ENVELOPE	580	466	488
ΔarsS pH7	m6A	6533	+	5.2	GCAG	Coding Region	HP0009	CELL ENVELOPE	579	679	697
ΔarsS pH7	m6A	6544	+	4.43	GAGG	Coding Region	HP0009	CELL ENVELOPE	582	625	604
ΔarsS pH7	m6A	6696	-	4.21	RCGDAD	Coding Region	HP0009	CELL ENVELOPE	591	582	611
ΔarsS pH7	m6A	6811	-	5.13	ATTAAT	Coding Region	HP0009	CELL ENVELOPE	558	725	628
ΔarsS pH7	m6A	6814	+	5.62	ATTAAT	Coding Region	HP0009	CELL ENVELOPE	585	840	840
ΔarsS pH7	m6A	6818	+	5.75	GATC	Coding Region	HP0009	CELL ENVELOPE	581	852	772
ΔarsS pH7	m6A	6819	-	4.33	GATC	Coding Region	HP0009	CELL ENVELOPE	581	569	615
ΔarsS pH7	m6A	6824	+	4.88	GANTC	Coding Region	HP0009	CELL ENVELOPE	573	682	620
ΔarsS pH7	m6A	6826	-	6.54	GANTC	Coding Region	HP0009	CELL ENVELOPE	584	1054	991
ΔarsS pH7	m6A	6828	+	3.69	CATG	Coding Region	HP0009	CELL ENVELOPE	582	497	463
ΔarsS pH7	m6A	6829	-	4.99	CATG	Coding Region	HP0009	CELL ENVELOPE	585	658	702
ΔarsS pH7	m6A	6852	-	3.34	RCGDAD	Coding Region	HP0009	CELL ENVELOPE	583	422	451
ΔarsS pH7	m6A	6861	+	5.87	GATC	Coding Region	HP0009	CELL ENVELOPE	580	861	882
ΔarsS pH7	m6A	6862	-	5.02	GATC	Coding Region	HP0009	CELL ENVELOPE	586	764	720
ΔarsS pH7	m6A	6952	-	5.71	RCGDAD	Coding Region	HP0009	CELL ENVELOPE	573	834	830
ΔarsS pH7	m6A	7009	-	4.16	TCGA	Coding Region	HP0009	CELL ENVELOPE	577	616	590
ΔarsS pH7	m6A	7012	+	4.99	TCGA,GATC	Coding Region	HP0009	CELL ENVELOPE	572	652	683
ΔarsS pH7	m6A	7013	-	6.43	GATC	Coding Region	HP0009	CELL ENVELOPE	578	1022	934
ΔarsS pH7	m6A	7032	+	3.99	DGAAGG	Coding Region	HP0009	CELL ENVELOPE	577	592	598
ΔarsS pH7	m6A	7037	-	6.68	GCAG	Coding Region	HP0009	CELL ENVELOPE	575	757	800
ΔarsS pH7	m6A	7063	+	3.65	GAGG	Coding Region	HP0009	CELL ENVELOPE	573	401	437
ΔarsS pH7	m6A	7125	-	5.35	RCGDAD	Coding Region	HP0009	CELL ENVELOPE	567	738	742
ΔarsS pH7	m4C	7173	+	2.02		Intergenic Region			588	139	129
ΔarsS pH7	m6A	7195	-	4	GAAGA	Intergenic Region			591	543	551
ΔarsS pH7	m4C	7196	+	3.03	TCTTC	Intergenic Region			573	331	347
ΔarsS pH7	m6A	7483	-	5.03	GCAG	Intergenic Region			607	683	664
ΔarsS pH7	m6A	7578	+	5.79	GCAG	Intergenic Region			610	736	766
ΔarsS pH7	m6A	7610	+	4.29	CATG	Coding Region	HP0010	CELLULAR PROCESSES	618	603	641
ΔarsS pH7	m6A	7611	-	5.09	CATG	Coding Region	HP0010	CELLULAR PROCESSES	617	739	748
ΔarsS pH7	m6A	7619	+	5.4	CATG	Coding Region	HP0010	CELLULAR PROCESSES	608	742	791
ΔarsS pH7	m6A	7620	-	4.06	CATG	Coding Region	HP0010	CELLULAR PROCESSES	612	585	600
ΔarsS pH7	m6A	7624	-	5.26	GAGG	Coding Region	HP0010	CELLULAR PROCESSES	615	632	582
ΔarsS pH7	m6A	7637	+	5.71	CATG	Coding Region	HP0010	CELLULAR PROCESSES	614	726	747
ΔarsS pH7	m6A	7638	-	3.52	CATG	Coding Region	HP0010	CELLULAR PROCESSES	610	487	516
ΔarsS pH7	m6A	7673	-	3.55	GAAGA	Coding Region	HP0010	CELLULAR PROCESSES	620	511	466
ΔarsS pH7	m4C	7674	+	3.87	TCTTC	Coding Region	HP0010	CELLULAR PROCESSES	590	604	580
ΔarsS pH7	m6A	7687	+	5.36	CATG	Coding Region	HP0010	CELLULAR PROCESSES	612	830	823
ΔarsS pH7	m6A	7688	-	4.36	CATG	Coding Region	HP0010	CELLULAR PROCESSES	614	621	628
ΔarsS pH7	m6A	7715	+	4.49	GCAG	Coding Region	HP0010	CELLULAR PROCESSES	609	632	650
ΔarsS pH7	m6A	7748	+	5.62	GATC	Coding Region	HP0010	CELLULAR PROCESSES	598	831	850
ΔarsS pH7	m6A	7749	-	4.55	GATC	Coding Region	HP0010	CELLULAR PROCESSES	600	648	602
ΔarsS pH7	m6A	7780	-	3.71	DGAAGG	Coding Region	HP0010	CELLULAR PROCESSES	579	377	408
ΔarsS pH7	m6A	7834	-	5.06	RCGDAD	Coding Region	HP0010	CELLULAR PROCESSES	576	657	657
ΔarsS pH7	m6A	7922	+	6.07	CATG	Coding Region	HP0010	CELLULAR PROCESSES	595	837	737
ΔarsS pH7	m6A	7923	-	4.42	CATG	Coding Region	HP0010	CELLULAR PROCESSES	597	605	632
ΔarsS pH7	m6A	7988	+	4.18	RCGDAD	Coding Region	HP0010	CELLULAR PROCESSES	605	631	580
ΔarsS pH7	m6A	8021	-	6.03	GAAGA	Coding Region	HP0010	CELLULAR PROCESSES	593	714	748
ΔarsS pH7	m4C	8022	+	2.44	TCTTC	Coding Region	HP0010	CELLULAR PROCESSES	591	209	232
ΔarsS pH7	m6A	8098	+	5.41	GCAG	Coding Region	HP0010	CELLULAR PROCESSES	583	696	722
ΔarsS pH7	m6A	8210	+	3.82	GANTC	Coding Region	HP0010	CELLULAR PROCESSES	578	453	510
ΔarsS pH7	m6A	8212	-	5.58	GANTC	Coding Region	HP0010	CELLULAR PROCESSES	564	715	726
ΔarsS pH7	m6A	8227	+	4.49	CATG	Coding Region	HP0010	CELLULAR PROCESSES	578	646	683
ΔarsS pH7	m6A	8228	-	4.25	CATG	Coding Region	HP0010	CELLULAR PROCESSES	566	566	580
ΔarsS pH7	m6A	8252	+	5.73	GATC	Coding Region	HP0010	CELLULAR PROCESSES	567	716	740
ΔarsS pH7	m6A	8253	-	5.58	GATC	Coding Region	HP0010	CELLULAR PROCESSES	562	741	758
ΔarsS pH7	m6A	8283	-	4.21	DGAAGG	Coding Region	HP0010	CELLULAR PROCESSES	548	545	542
ΔarsS pH7	m6A	8323	+	5.17	GANTC	Coding Region	HP0010	CELLULAR PROCESSES	568	715	720
ΔarsS pH7	m6A	8325	-	4.88	GANTC	Coding Region	HP0010	CELLULAR PROCESSES	549	649	667
ΔarsS pH7	m6A	8336	-	4.38	GAAGA	Coding Region	HP0010	CELLULAR PROCESSES	562	552	585
ΔarsS pH7	m4C	8337	+	3.86	TCTTC	Coding Region	HP0010	CELLULAR PROCESSES	556	514	526
ΔarsS pH7	m6A	8392	-	3.4	GAAGA	Coding Region	HP0010	CELLULAR PROCESSES	574	389	422
ΔarsS pH7	m4C	8393	+	4.65	TCTTC	Coding Region	HP0010	CELLULAR PROCESSES	548	583	614
ΔarsS pH7	m6A	8425	-	4.9	GCAG	Coding Region	HP0010	CELLULAR PROCESSES	569	675	700
ΔarsS pH7	m6A	8443	-	4.59	GAGG	Coding Region	HP0010	CELLULAR PROCESSES	571	585	596
ΔarsS pH7	m6A	8464	+	4.7	GANTC	Coding Region	HP0010	CELLULAR PROCESSES	578	637	674
ΔarsS pH7	m6A	8466	-	3.02	GANTC	Coding Region	HP0010	CELLULAR PROCESSES	571	340	369
ΔarsS pH7	m6A	8483	-	3.83	GAGG	Coding Region	HP0010	CELLULAR PROCESSES	567	464	478
ΔarsS pH7	m6A	8489	-	3.42	GAAGA	Coding Region	HP0010	CELLULAR PROCESSES	564	519	449
ΔarsS pH7	m4C	8490	+	3.01	TCTTC	Coding Region	HP0010	CELLULAR PROCESSES	560	319	356
ΔarsS pH7	m6A	8519	-	4.05	GAGG	Coding Region	HP0010	CELLULAR PROCESSES	565	499	509
ΔarsS pH7	m6A	8525	+	5.14	CATG	Coding Region	HP0010	CELLULAR PROCESSES	576	687	723
ΔarsS pH7	m6A	8526	-	5.6	CATG	Coding Region	HP0010	CELLULAR PROCESSES	570	687	701
ΔarsS pH7	m6A	8558	+	5.25	CATG	Coding Region	HP0010	CELLULAR PROCESSES	577	714	729
ΔarsS pH7	m6A	8559	-	4.66	CATG	Coding Region	HP0010	CELLULAR PROCESSES	572	609	620
ΔarsS pH7	m6A	8576	-	4.72	RCGDAD	Coding Region	HP0010	CELLULAR PROCESSES	577	707	696
ΔarsS pH7	m6A	8648	+	3.42	GAGG	Coding Region	HP0010	CELLULAR PROCESSES	555	316	335
ΔarsS pH7	m6A	8656	-	4.01	GAGG	Coding Region	HP0010	CELLULAR PROCESSES	548	527	538
ΔarsS pH7	m6A	8669	+	4.82	CATG	Coding Region	HP0010	CELLULAR PROCESSES	555	500	626
ΔarsS pH7	m6A	8670	-	4.32	CATG	Coding Region	HP0010	CELLULAR PROCESSES	552	620	584
ΔarsS pH7	m6A	8674	-	4.16	DGAAGG	Coding Region	HP0010	CELLULAR PROCESSES	517	487	481
ΔarsS pH7	m6A	8693	-	4.07	GAAGA	Coding Region	HP0010	CELLULAR PROCESSES	550	559	586
ΔarsS pH7	m4C	8694	+	3.78	TCTTC	Coding Region	HP0010	CELLULAR PROCESSES	534	527	523
ΔarsS pH7	m6A	8711	-	6.17	GAAGA	Coding Region	HP0010	CELLULAR PROCESSES	550	774	790
ΔarsS pH7	m4C	8712	+	3.07	TCTTC	Coding Region	HP0010	CELLULAR PROCESSES	545	339	376
ΔarsS pH7	m6A	8723	+	5.74	GATC	Coding Region	HP0010	CELLULAR PROCESSES	552	808	827
ΔarsS pH7	m6A	8724	-	5.23	GATC	Coding Region	HP0010	CELLULAR PROCESSES	538	679	678
ΔarsS pH7	m6A	8782	+	4.58	GATC	Coding Region	HP0010	CELLULAR PROCESSES	542	595	622
ΔarsS pH7	m6A	8783	-	4.34	GATC	Coding Region	HP0010	CELLULAR PROCESSES	537	600	606
ΔarsS pH7	m6A	8794	+	5.85	GCAG	Coding Region	HP0010	CELLULAR PROCESSES	540	626	656
ΔarsS pH7	m6A	8819	-	4.78	GAAGA	Coding Region	HP0010	CELLULAR PROCESSES	540	520	527
ΔarsS pH7	m4C	8820	+	3.98	TCTTC	Coding Region	HP0010	CELLULAR PROCESSES	515	523	529
ΔarsS pH7	m6A	8861	-	5.91	ATTAAT	Coding Region	HP0010	CELLULAR PROCESSES	530	693	703
ΔarsS pH7	m6A	8864	+	5.16	ATTAAT	Coding Region	HP0010	CELLULAR PROCESSES	545	672	692
ΔarsS pH7	m6A	8888	+	3.97	CATG	Coding Region	HP0010	CELLULAR PROCESSES	533	569	597
ΔarsS pH7	m6A	8889	-	3.79	CATG	Coding Region	HP0010	CELLULAR PROCESSES	539	507	532
ΔarsS pH7	m6A	8893	-	4.28	GAGG	Coding Region	HP0010	CELLULAR PROCESSES	537	451	368
ΔarsS pH7	m6A	8934	-	4.4	GAGG	Coding Region	HP0010	CELLULAR PROCESSES	537	521	532
ΔarsS pH7	m6A	8941	-	4.64	DGAAGG	Coding Region	HP0010	CELLULAR PROCESSES	518	585	570
ΔarsS pH7	m6A	8995	+	6.72	GCAG	Coding Region	HP0010	CELLULAR PROCESSES	533	666	704
ΔarsS pH7	m6A	9041	+	4.72	CATG	Coding Region	HP0010	CELLULAR PROCESSES	536	618	638
ΔarsS pH7	m6A	9042	-	4.6	CATG	Coding Region	HP0010	CELLULAR PROCESSES	534	540	571
ΔarsS pH7	m4C	9118	-	2.22		Coding Region	HP0010	CELLULAR PROCESSES	532	129	140
ΔarsS pH7	m6A	9128	+	4.69	GATC	Coding Region	HP0010	CELLULAR PROCESSES	537	581	601
ΔarsS pH7	m6A	9129	-	5.49	GATC	Coding Region	HP0010	CELLULAR PROCESSES	533	817	793
ΔarsS pH7	m6A	9141	-	4.09	GCAG	Coding Region	HP0010	CELLULAR PROCESSES	532	543	555
ΔarsS pH7	m6A	9145	-	4.98	GAGG	Coding Region	HP0010	CELLULAR PROCESSES	532	623	494
ΔarsS pH7	m6A	9155	+	4.62	CATG	Coding Region	HP0010	CELLULAR PROCESSES	537	594	602
ΔarsS pH7	m6A	9156	-	5.21	CATG	Coding Region	HP0010	CELLULAR PROCESSES	537	700	696
ΔarsS pH7	m6A	9175	+	4.32	CATG	Coding Region	HP0010	CELLULAR PROCESSES	534	543	577
ΔarsS pH7	m6A	9176	-	4.85	CATG	Coding Region	HP0010	CELLULAR PROCESSES	530	647	657
ΔarsS pH7	m6A	9193	-	4.04	DGAAGG	Coding Region	HP0010	CELLULAR PROCESSES	502	529	493
ΔarsS pH7	m6A	9283	+	6.34	GATC	Coding Region	HP0011	CELLULAR PROCESSES	538	750	752
ΔarsS pH7	m6A	9284	-	5.11	GATC	Coding Region	HP0011	CELLULAR PROCESSES	540	744	705
ΔarsS pH7	m6A	9286	+	5.47	CATG	Coding Region	HP0011	CELLULAR PROCESSES	538	655	677
ΔarsS pH7	m6A	9287	-	5.34	CATG	Coding Region	HP0011	CELLULAR PROCESSES	537	657	683
ΔarsS pH7	m6A	9301	+	4.35	CATG	Coding Region	HP0011	CELLULAR PROCESSES	540	550	585
ΔarsS pH7	m6A	9302	-	5.34	CATG	Coding Region	HP0011	CELLULAR PROCESSES	542	644	655
ΔarsS pH7	m6A	9313	+	3.91	CATG	Coding Region	HP0011	CELLULAR PROCESSES	537	471	499
ΔarsS pH7	m6A	9314	-	4.38	CATG	Coding Region	HP0011	CELLULAR PROCESSES	534	500	562
ΔarsS pH7	m6A	9325	+	5.83	CATG	Coding Region	HP0011	CELLULAR PROCESSES	544	699	723
ΔarsS pH7	m6A	9326	-	3.22	CATG	Coding Region	HP0011	CELLULAR PROCESSES	536	380	403
ΔarsS pH7	m6A	9374	-	5	GAAGA	Coding Region	HP0011	CELLULAR PROCESSES	549	699	707
ΔarsS pH7	m4C	9375	+	5.15	TCTTC	Coding Region	HP0011	CELLULAR PROCESSES	525	572	624
ΔarsS pH7	m6A	9392	+	3.7	CATG	Coding Region	HP0011	CELLULAR PROCESSES	539	438	479
ΔarsS pH7	m6A	9393	-	5.86	CATG	Coding Region	HP0011	CELLULAR PROCESSES	537	740	728
ΔarsS pH7	m6A	9421	-	4.5	GCAG	Coding Region	HP0011	CELLULAR PROCESSES	541	589	608
ΔarsS pH7	m6A	9446	+	4.38	GATC	Coding Region	HP0011	CELLULAR PROCESSES	539	596	607
ΔarsS pH7	m6A	9447	-	5.04	GATC	Coding Region	HP0011	CELLULAR PROCESSES	539	758	752
ΔarsS pH7	m6A	9457	-	4.09	DGAAGG	Coding Region	HP0011	CELLULAR PROCESSES	501	491	491
ΔarsS pH7	m6A	9479	-	3.07	GAGG	Coding Region	HP0011	CELLULAR PROCESSES	526	343	353
ΔarsS pH7	m6A	9508	-	4.96	RCGDAD	Coding Region	HP0011	CELLULAR PROCESSES	531	592	626
ΔarsS pH7	m6A	9572	-	5.7	GAAGA	Coding Region	HP0011	CELLULAR PROCESSES	519	646	661
ΔarsS pH7	m4C	9573	+	3.27	TCTTC	Coding Region	HP0011	CELLULAR PROCESSES	511	305	409
ΔarsS pH7	m6A	9575	-	4.42	GAAGA	Coding Region	HP0011	CELLULAR PROCESSES	523	526	553
ΔarsS pH7	m4C	9576	+	4.18	TCTTC	Coding Region	HP0011	CELLULAR PROCESSES	521	484	543
ΔarsS pH7	m4C	9898	-	2.72	TCTTC	Intergenic Region			509	280	295
ΔarsS pH7	m6A	9899	+	5.44	GAAGA	Intergenic Region			514	655	648
ΔarsS pH7	m6A	9904	+	4.96	CATG	Intergenic Region			524	570	595
ΔarsS pH7	m6A	9905	-	5.27	CATG	Intergenic Region			517	688	701
ΔarsS pH7	m6A	9914	+	4.67	GANTC	Coding Region	HP0012	REPLICATION	521	631	664
ΔarsS pH7	m6A	9916	-	4.79	GANTC	Coding Region	HP0012	REPLICATION	516	593	621
ΔarsS pH7	m6A	9933	+	5.25	GATC	Coding Region	HP0012	REPLICATION	517	736	764
ΔarsS pH7	m6A	9934	-	4.42	GATC	Coding Region	HP0012	REPLICATION	512	583	574
ΔarsS pH7	m6A	9989	+	5.06	GAGG	Coding Region	HP0012	REPLICATION	516	604	631
ΔarsS pH7	m6A	10010	+	4.79	CATG	Coding Region	HP0012	REPLICATION	515	598	625
ΔarsS pH7	m6A	10011	-	3.08	CATG	Coding Region	HP0012	REPLICATION	516	310	348
ΔarsS pH7	m6A	10029	+	4.86	CATG	Coding Region	HP0012	REPLICATION	511	640	610
ΔarsS pH7	m6A	10030	-	4.89	CATG	Coding Region	HP0012	REPLICATION	511	546	582
ΔarsS pH7	m4C	10034	-	3.06	TCTTC	Coding Region	HP0012	REPLICATION	503	419	346
ΔarsS pH7	m6A	10035	+	3.59	GAAGA	Coding Region	HP0012	REPLICATION	502	415	420
ΔarsS pH7	m4C	10042	+	2.24		Coding Region	HP0012	REPLICATION	512	131	167
ΔarsS pH7	m6A	10177	+	4.98	GANTC	Coding Region	HP0012	REPLICATION	513	616	642
ΔarsS pH7	m6A	10179	-	5.2	GANTC	Coding Region	HP0012	REPLICATION	521	686	710
ΔarsS pH7	m6A	10218	+	5.14	GATC	Coding Region	HP0012	REPLICATION	516	653	670
ΔarsS pH7	m6A	10219	-	5.1	GATC	Coding Region	HP0012	REPLICATION	516	733	722
ΔarsS pH7	m4C	10229	-	2.86	TCTTC	Coding Region	HP0012	REPLICATION	498	339	319
ΔarsS pH7	m6A	10230	+	4.47	GAAGA	Coding Region	HP0012	REPLICATION	530	561	601
ΔarsS pH7	m4C	10271	-	3.51	TCTTC	Coding Region	HP0012	REPLICATION	511	407	435
ΔarsS pH7	m6A	10272	+	6.51	GAAGA	Coding Region	HP0012	REPLICATION	531	742	762
ΔarsS pH7	m6A	10315	+	5.97	GAGG	Coding Region	HP0012	REPLICATION	526	686	683
ΔarsS pH7	m6A	10365	+	4.1	RCGDAD	Coding Region	HP0012	REPLICATION	538	504	510
ΔarsS pH7	m6A	10449	+	6.23	GATC	Coding Region	HP0012	REPLICATION	536	768	788
ΔarsS pH7	m6A	10450	-	4.79	GATC	Coding Region	HP0012	REPLICATION	527	658	669
ΔarsS pH7	m6A	10476	+	4.85	GATC	Coding Region	HP0012	REPLICATION	533	659	679
ΔarsS pH7	m6A	10477	-	5.35	GATC	Coding Region	HP0012	REPLICATION	527	828	801
ΔarsS pH7	m6A	10484	+	4.6	CATG	Coding Region	HP0012	REPLICATION	533	556	582
ΔarsS pH7	m6A	10485	-	5.97	CATG	Coding Region	HP0012	REPLICATION	516	672	683
ΔarsS pH7	m6A	10528	+	2.07	GAGG	Coding Region	HP0012	REPLICATION	535	121	101
ΔarsS pH7	m6A	10567	-	3.7	RCGDAD	Coding Region	HP0012	REPLICATION	522	373	376
ΔarsS pH7	m6A	10665	+	4.53	GAGG	Coding Region	HP0012	REPLICATION	512	609	603
ΔarsS pH7	m6A	10773	+	4.7	GATC	Coding Region	HP0012	REPLICATION	523	708	723
ΔarsS pH7	m6A	10774	-	6.1	GATC	Coding Region	HP0012	REPLICATION	506	729	759
ΔarsS pH7	m6A	10810	+	4	GCAG	Coding Region	HP0012	REPLICATION	525	510	541
ΔarsS pH7	m6A	10822	+	6.57	GCAG	Coding Region	HP0012	REPLICATION	521	688	709
ΔarsS pH7	m6A	10862	+	5.77	GAGG	Coding Region	HP0012	REPLICATION	525	416	594
ΔarsS pH7	m6A	10867	+	3.22	GAGG	Coding Region	HP0012	REPLICATION	516	356	344
ΔarsS pH7	m6A	10896	+	4.4	GATC	Coding Region	HP0012	REPLICATION	524	549	535
ΔarsS pH7	m6A	10897	-	5	GATC	Coding Region	HP0012	REPLICATION	516	681	699
ΔarsS pH7	m6A	10905	+	6.44	RCGDAD	Coding Region	HP0012	REPLICATION	527	551	705
ΔarsS pH7	m6A	10910	+	4.97	GATC	Coding Region	HP0012	REPLICATION	526	673	684
ΔarsS pH7	m6A	10911	-	5.17	GATC	Coding Region	HP0012	REPLICATION	511	668	689
ΔarsS pH7	m6A	10958	+	4.56	CATG	Coding Region	HP0012	REPLICATION	538	517	560
ΔarsS pH7	m6A	10959	-	4.27	CATG	Coding Region	HP0012	REPLICATION	530	578	595
ΔarsS pH7	m6A	10988	+	4.19	CATG	Coding Region	HP0012	REPLICATION	544	625	590
ΔarsS pH7	m6A	10989	-	6.13	CATG	Coding Region	HP0012	REPLICATION	534	730	722
ΔarsS pH7	m6A	10995	+	4.74	RCGDAD,GANTC	Coding Region	HP0012	REPLICATION	546	640	669
ΔarsS pH7	m6A	10997	-	4.43	GANTC	Coding Region	HP0012	REPLICATION	541	603	603
ΔarsS pH7	m6A	11013	+	5.37	GATC	Coding Region	HP0012	REPLICATION	545	776	791
ΔarsS pH7	m6A	11014	-	5.21	GATC	Coding Region	HP0012	REPLICATION	540	723	735
ΔarsS pH7	m6A	11089	+	3.56	RCGDAD	Coding Region	HP0012	REPLICATION	550	442	480
ΔarsS pH7	m6A	11130	+	4.16	CATG	Coding Region	HP0012	REPLICATION	545	535	558
ΔarsS pH7	m6A	11131	-	5.4	CATG	Coding Region	HP0012	REPLICATION	531	704	721
ΔarsS pH7	m6A	11152	+	3.15	GANTC	Coding Region	HP0012	REPLICATION	542	355	375
ΔarsS pH7	m6A	11154	-	4.35	GANTC	Coding Region	HP0012	REPLICATION	536	607	617
ΔarsS pH7	m6A	11200	-	3.52	GAGG	Coding Region	HP0012	REPLICATION	525	410	423
ΔarsS pH7	m6A	11214	+	3.28	CATG	Coding Region	HP0012	REPLICATION	536	327	396
ΔarsS pH7	m6A	11215	-	5.42	CATG	Coding Region	HP0012	REPLICATION	528	660	680
ΔarsS pH7	m6A	11258	+	5.91	GATC	Coding Region	HP0012	REPLICATION	539	831	840
ΔarsS pH7	m6A	11259	-	4.4	RCGDAD,GATC	Coding Region	HP0012	REPLICATION	526	620	633
ΔarsS pH7	m4C	11276	-	5.15	TCTTC	Promoter Region	HP0012	REPLICATION	513	558	595
ΔarsS pH7	m6A	11277	+	3.68	GAAGA	Promoter Region	HP0012	REPLICATION	540	467	511
ΔarsS pH7	m6A	11409	+	4.32	RCGDAD	Coding Region	HP0012	REPLICATION	530	574	563
ΔarsS pH7	m6A	11525	+	5.92	GATC	Coding Region	HP0012	REPLICATION	514	803	839
ΔarsS pH7	m6A	11526	-	5.14	GATC	Coding Region	HP0012	REPLICATION	506	600	627
ΔarsS pH7	m6A	11568	+	4.49	ACANNNNNNNNTAG	Coding Region	HP0012	REPLICATION	509	547	577
ΔarsS pH7	m6A	11577	-	5.22	CTANNNNNNNNTGT	Coding Region	HP0012	REPLICATION	505	615	643
ΔarsS pH7	m6A	11644	+	4.75	CATG	Coding Region	HP0013	HYPOTHETICAL PROTEIEN	503	545	591
ΔarsS pH7	m6A	11645	-	3.77	CATG	Coding Region	HP0013	HYPOTHETICAL PROTEIEN	493	506	514
ΔarsS pH7	m6A	11660	+	5.15	GATC	Coding Region	HP0013	HYPOTHETICAL PROTEIEN	505	670	692
ΔarsS pH7	m6A	11661	-	5.43	GATC	Coding Region	HP0013	HYPOTHETICAL PROTEIEN	493	655	663
ΔarsS pH7	m6A	11789	+	4.74	GCAG	Coding Region	HP0013	HYPOTHETICAL PROTEIEN	496	510	523
ΔarsS pH7	m6A	11857	-	4.16	GCAG	Coding Region	HP0013	HYPOTHETICAL PROTEIEN	492	458	489
ΔarsS pH7	m6A	11861	+	6.09	CATG	Coding Region	HP0013	HYPOTHETICAL PROTEIEN	502	687	718
ΔarsS pH7	m6A	11862	-	4.91	CATG	Coding Region	HP0013	HYPOTHETICAL PROTEIEN	492	562	569
ΔarsS pH7	m6A	11869	+	5.16	CATG	Coding Region	HP0013	HYPOTHETICAL PROTEIEN	498	612	623
ΔarsS pH7	m6A	11870	-	4.43	CATG	Coding Region	HP0013	HYPOTHETICAL PROTEIEN	485	514	550
ΔarsS pH7	m6A	11912	+	5.13	RCGDAD	Coding Region	HP0013	HYPOTHETICAL PROTEIEN	491	649	640
ΔarsS pH7	m6A	11983	+	4.65	GAGG	Coding Region	HP0013	HYPOTHETICAL PROTEIEN	483	532	517
ΔarsS pH7	m4C	12010	-	4.21	TCTTC	Coding Region	HP0013	HYPOTHETICAL PROTEIEN	472	456	493
ΔarsS pH7	m6A	12011	+	4.68	GAGG,GAAGA	Coding Region	HP0013	HYPOTHETICAL PROTEIEN	485	554	566
ΔarsS pH7	m6A	12023	+	7.26	GATC	Coding Region	HP0013	HYPOTHETICAL PROTEIEN	476	977	974
ΔarsS pH7	m6A	12024	-	4.53	GATC	Coding Region	HP0013	HYPOTHETICAL PROTEIEN	476	556	532
ΔarsS pH7	m6A	12048	+	3.78	GCAG	Coding Region	HP0013	HYPOTHETICAL PROTEIEN	474	342	361
ΔarsS pH7	m6A	12094	+	3.89	CATG	Coding Region	HP0013	HYPOTHETICAL PROTEIEN	478	436	452
ΔarsS pH7	m6A	12095	-	4.09	CATG	Coding Region	HP0013	HYPOTHETICAL PROTEIEN	479	523	550
ΔarsS pH7	m6A	12187	+	4.49	GCAG	Coding Region	HP0013	HYPOTHETICAL PROTEIEN	465	449	477
ΔarsS pH7	m6A	12202	+	5.65	GATC	Coding Region	HP0013	HYPOTHETICAL PROTEIEN	469	687	705
ΔarsS pH7	m6A	12203	-	4.83	GATC	Coding Region	HP0013	HYPOTHETICAL PROTEIEN	467	549	599
ΔarsS pH7	m6A	12243	+	5.23	GAGG	Coding Region	HP0013	HYPOTHETICAL PROTEIEN	462	581	585
ΔarsS pH7	m4C	12319	-	5.05	TCTTC	Coding Region	HP0013	HYPOTHETICAL PROTEIEN	463	566	599
ΔarsS pH7	m6A	12320	+	4.04	GAAGA	Coding Region	HP0013	HYPOTHETICAL PROTEIEN	466	560	503
ΔarsS pH7	m4C	12394	-	2.72	TCTTC	Coding Region	HP0013	HYPOTHETICAL PROTEIEN	448	201	273
ΔarsS pH7	m6A	12395	+	5.46	GAAGA	Coding Region	HP0013	HYPOTHETICAL PROTEIEN	462	486	537
ΔarsS pH7	m4C	12397	-	3.01	TCTTC	Coding Region	HP0013	HYPOTHETICAL PROTEIEN	449	390	331
ΔarsS pH7	m6A	12398	+	2.96	GAAGA	Coding Region	HP0013	HYPOTHETICAL PROTEIEN	440	276	281
ΔarsS pH7	m4C	12499	-	4	TCTTC	Coding Region	HP0013	HYPOTHETICAL PROTEIEN	437	415	438
ΔarsS pH7	m6A	12500	+	4.62	GAAGA	Coding Region	HP0013	HYPOTHETICAL PROTEIEN	458	526	563
ΔarsS pH7	m6A	12563	-	3.07	GAGG	Coding Region	HP0013	HYPOTHETICAL PROTEIEN	453	235	223
ΔarsS pH7	m6A	12653	+	3.61	GAGG	Promoter Region	HP0014	HYPOTHETICAL PROTEIEN	460	389	398
ΔarsS pH7	m6A	12720	+	4.54	GAGG	Intergenic Region			466	530	528
ΔarsS pH7	m6A	12728	+	4.44	CATG	Coding Region	HP0014	HYPOTHETICAL PROTEIEN	463	525	554
ΔarsS pH7	m6A	12729	-	4.6	CATG	Coding Region	HP0014	HYPOTHETICAL PROTEIEN	454	598	578
ΔarsS pH7	m6A	12769	+	4.51	GCAG	Coding Region	HP0014	HYPOTHETICAL PROTEIEN	467	484	514
ΔarsS pH7	m6A	12787	+	4.61	GCAG	Coding Region	HP0014	HYPOTHETICAL PROTEIEN	464	542	543
ΔarsS pH7	m6A	12794	+	5.11	GANTC	Coding Region	HP0014	HYPOTHETICAL PROTEIEN	457	560	568
ΔarsS pH7	m6A	12796	-	5.04	GANTC	Coding Region	HP0014	HYPOTHETICAL PROTEIEN	456	557	570
ΔarsS pH7	m6A	12812	+	4.97	CATG	Coding Region	HP0014	HYPOTHETICAL PROTEIEN	463	558	572
ΔarsS pH7	m6A	12813	-	4.47	CATG	Coding Region	HP0014	HYPOTHETICAL PROTEIEN	449	484	515
ΔarsS pH7	m4C	12824	-	4.42	TCTTC	Coding Region	HP0014	HYPOTHETICAL PROTEIEN	448	480	481
ΔarsS pH7	m6A	12825	+	4.19	GAAGA	Coding Region	HP0014	HYPOTHETICAL PROTEIEN	450	400	432
ΔarsS pH7	m4C	12842	-	2.21		Coding Region	HP0014	HYPOTHETICAL PROTEIEN	452	104	108
ΔarsS pH7	m6A	12927	+	5.09	GATC	Coding Region	HP0014	HYPOTHETICAL PROTEIEN	475	724	692
ΔarsS pH7	m6A	12928	-	4.58	GATC	Coding Region	HP0014	HYPOTHETICAL PROTEIEN	463	574	595
ΔarsS pH7	m6A	12949	+	4.53	GCAG	Coding Region	HP0014	HYPOTHETICAL PROTEIEN	476	517	540
ΔarsS pH7	m6A	13028	+	6.67	CATG	Coding Region	HP0014	HYPOTHETICAL PROTEIEN	490	740	734
ΔarsS pH7	m6A	13029	-	5.31	CATG	Coding Region	HP0014	HYPOTHETICAL PROTEIEN	485	593	602
ΔarsS pH7	m6A	13119	+	5.17	GCAG	Coding Region	HP0014	HYPOTHETICAL PROTEIEN	493	542	586
ΔarsS pH7	m6A	13305	+	3.51	GANTC	Coding Region	HP0014	HYPOTHETICAL PROTEIEN	491	390	378
ΔarsS pH7	m6A	13307	-	4.6	GANTC	Coding Region	HP0014	HYPOTHETICAL PROTEIEN	499	478	510
ΔarsS pH7	m6A	13314	+	4	GAGG	Coding Region	HP0014	HYPOTHETICAL PROTEIEN	495	483	503
ΔarsS pH7	m6A	13428	+	3.35	GAGG	Coding Region	HP0014	HYPOTHETICAL PROTEIEN	478	287	212
ΔarsS pH7	m6A	13436	+	5.6	GATC	Coding Region	HP0014	HYPOTHETICAL PROTEIEN	476	693	682
ΔarsS pH7	m6A	13437	-	5.35	GATC	Coding Region	HP0014	HYPOTHETICAL PROTEIEN	479	640	674
ΔarsS pH7	m6A	13475	+	4.4	GANTC	Coding Region	HP0014	HYPOTHETICAL PROTEIEN	485	536	582
ΔarsS pH7	m6A	13477	-	5.61	GANTC	Coding Region	HP0014	HYPOTHETICAL PROTEIEN	492	632	652
ΔarsS pH7	m6A	13485	-	4.69	GAGG	Coding Region	HP0014	HYPOTHETICAL PROTEIEN	489	534	509
ΔarsS pH7	m4C	13493	-	4.78	TCTTC	Coding Region	HP0014	HYPOTHETICAL PROTEIEN	463	595	563
ΔarsS pH7	m6A	13494	+	3.92	GAGG,GAAGA	Coding Region	HP0014	HYPOTHETICAL PROTEIEN	478	392	436
ΔarsS pH7	m6A	13632	+	5.31	GAGG	Promoter Region	HP0015	HYPOTHETICAL PROTEIEN	475	570	589
ΔarsS pH7	m6A	13693	+	4.13	DGAAGG	Intergenic Region			479	513	535
ΔarsS pH7	m6A	13741	+	4.87	CATG	Coding Region	HP0015	HYPOTHETICAL PROTEIEN	467	527	549
ΔarsS pH7	m6A	13742	-	5.98	CATG	Coding Region	HP0015	HYPOTHETICAL PROTEIEN	474	690	724
ΔarsS pH7	m6A	13767	+	5.32	DGAAGG	Coding Region	HP0015	HYPOTHETICAL PROTEIEN	470	585	592
ΔarsS pH7	m6A	13775	+	4.99	GAGG	Coding Region	HP0015	HYPOTHETICAL PROTEIEN	469	580	595
ΔarsS pH7	m6A	13852	+	5.83	GATC	Coding Region	HP0015	HYPOTHETICAL PROTEIEN	468	691	716
ΔarsS pH7	m6A	13853	-	5.44	GATC	Coding Region	HP0015	HYPOTHETICAL PROTEIEN	469	658	704
ΔarsS pH7	m6A	13870	+	4.39	GAGG	Coding Region	HP0015	HYPOTHETICAL PROTEIEN	468	527	526
ΔarsS pH7	m6A	13894	+	5.66	GATC	Coding Region	HP0015	HYPOTHETICAL PROTEIEN	471	633	636
ΔarsS pH7	m6A	13895	-	5.68	GATC	Coding Region	HP0015	HYPOTHETICAL PROTEIEN	478	688	701
ΔarsS pH7	m6A	13906	+	5.23	GATC	Coding Region	HP0015	HYPOTHETICAL PROTEIEN	474	643	659
ΔarsS pH7	m6A	13907	-	5.19	GATC	Coding Region	HP0015	HYPOTHETICAL PROTEIEN	481	685	662
ΔarsS pH7	m6A	13961	+	3.79	RCGDAD	Coding Region	HP0015	HYPOTHETICAL PROTEIEN	473	437	446
ΔarsS pH7	m4C	14009	-	3.99	TCTTC	Coding Region	HP0016	HYPOTHETICAL PROTEIEN	471	485	515
ΔarsS pH7	m6A	14010	+	6.11	GAAGA	Coding Region	HP0016	HYPOTHETICAL PROTEIEN	463	686	696
ΔarsS pH7	m6A	14182	+	6.37	GAAGA	Coding Region	HP0016	HYPOTHETICAL PROTEIEN	487	635	689
ΔarsS pH7	m6A	14189	+	3.71	GCAG	Coding Region	HP0016	HYPOTHETICAL PROTEIEN	484	454	462
ΔarsS pH7	m6A	14223	+	4.35	CTANNNNNNNNTGT	Coding Region	HP0016	HYPOTHETICAL PROTEIEN	461	418	434
ΔarsS pH7	m6A	14232	-	4.6	ACANNNNNNNNTAG	Coding Region	HP0016	HYPOTHETICAL PROTEIEN	502	498	567
ΔarsS pH7	m6A	14245	+	5.72	RCGDAD	Intergenic Region			495	586	606
ΔarsS pH7	m4C	14335	-	3.76	TCTTC	Coding Region	HP0017	CELLULAR PROCESSES	500	447	458
ΔarsS pH7	m6A	14336	+	4.57	GAAGA	Coding Region	HP0017	CELLULAR PROCESSES	492	460	471
ΔarsS pH7	m6A	14405	-	4.35	RCGDAD,GAGG	Coding Region	HP0017	CELLULAR PROCESSES	504	499	538
ΔarsS pH7	m6A	14415	+	4.34	DGAAGG	Coding Region	HP0017	CELLULAR PROCESSES	501	604	541
ΔarsS pH7	m6A	14456	+	6.05	GATC	Coding Region	HP0017	CELLULAR PROCESSES	501	738	766
ΔarsS pH7	m6A	14457	-	6.47	GATC	Coding Region	HP0017	CELLULAR PROCESSES	504	835	843
ΔarsS pH7	m6A	14486	+	4.93	GANTC	Coding Region	HP0017	CELLULAR PROCESSES	497	667	660
ΔarsS pH7	m6A	14488	-	5.57	GANTC	Coding Region	HP0017	CELLULAR PROCESSES	508	654	695
ΔarsS pH7	m6A	14530	+	4.84	RCGDAD	Coding Region	HP0017	CELLULAR PROCESSES	491	517	498
ΔarsS pH7	m6A	14537	+	4.52	GATC	Coding Region	HP0017	CELLULAR PROCESSES	502	516	544
ΔarsS pH7	m6A	14538	-	5.72	GATC	Coding Region	HP0017	CELLULAR PROCESSES	516	722	725
ΔarsS pH7	m6A	14561	+	6.33	GANTC	Coding Region	HP0017	CELLULAR PROCESSES	505	736	757
ΔarsS pH7	m6A	14563	-	5.19	GANTC	Coding Region	HP0017	CELLULAR PROCESSES	522	691	716
ΔarsS pH7	m6A	14587	+	4.4	GANTC	Coding Region	HP0017	CELLULAR PROCESSES	512	484	518
ΔarsS pH7	m6A	14589	-	6.35	GANTC	Coding Region	HP0017	CELLULAR PROCESSES	517	771	773
ΔarsS pH7	m6A	14657	+	5.86	CATG	Coding Region	HP0017	CELLULAR PROCESSES	511	657	675
ΔarsS pH7	m6A	14658	-	4.92	CATG	Coding Region	HP0017	CELLULAR PROCESSES	514	665	673
ΔarsS pH7	m6A	14689	+	3.74	CATG	Coding Region	HP0017	CELLULAR PROCESSES	510	466	491
ΔarsS pH7	m6A	14690	-	6.55	CATG	Coding Region	HP0017	CELLULAR PROCESSES	509	650	693
ΔarsS pH7	m6A	14693	+	4.1	CATG	Coding Region	HP0017	CELLULAR PROCESSES	509	537	534
ΔarsS pH7	m6A	14694	-	4.26	CATG	Coding Region	HP0017	CELLULAR PROCESSES	517	539	547
ΔarsS pH7	m6A	14813	+	3.42	GAGG	Coding Region	HP0017	CELLULAR PROCESSES	520	337	364
ΔarsS pH7	m4C	14838	+	2.16		Coding Region	HP0017	CELLULAR PROCESSES	507	19	156
ΔarsS pH7	m6A	14840	-	3.67	ATTAAT	Coding Region	HP0017	CELLULAR PROCESSES	495	399	420
ΔarsS pH7	m6A	14843	+	4.29	ATTAAT	Coding Region	HP0017	CELLULAR PROCESSES	520	544	554
ΔarsS pH7	m4C	14845	-	2.23		Coding Region	HP0017	CELLULAR PROCESSES	474	10	138
ΔarsS pH7	m6A	14852	+	6.34	GATC	Coding Region	HP0017	CELLULAR PROCESSES	522	845	878
ΔarsS pH7	m6A	14853	-	5.19	GATC	Coding Region	HP0017	CELLULAR PROCESSES	515	684	683
ΔarsS pH7	m6A	15004	+	4.72	GATC	Coding Region	HP0017	CELLULAR PROCESSES	516	624	653
ΔarsS pH7	m6A	15005	-	5.15	GATC	Coding Region	HP0017	CELLULAR PROCESSES	517	658	662
ΔarsS pH7	m6A	15019	+	4.28	GATC	Coding Region	HP0017	CELLULAR PROCESSES	518	543	577
ΔarsS pH7	m6A	15020	-	4.89	GATC	Coding Region	HP0017	CELLULAR PROCESSES	513	642	662
ΔarsS pH7	m6A	15059	-	3.16	GAAGA	Coding Region	HP0017	CELLULAR PROCESSES	509	373	390
ΔarsS pH7	m4C	15060	+	3.43	TCTTC	Coding Region	HP0017	CELLULAR PROCESSES	506	429	459
ΔarsS pH7	m6A	15112	+	4.4	GAGG	Coding Region	HP0017	CELLULAR PROCESSES	523	551	565
ΔarsS pH7	m6A	15127	+	4.24	CATG	Coding Region	HP0017	CELLULAR PROCESSES	520	518	536
ΔarsS pH7	m6A	15128	-	5.48	CATG	Coding Region	HP0017	CELLULAR PROCESSES	513	555	584
ΔarsS pH7	m6A	15193	+	5.18	CATG	Coding Region	HP0017	CELLULAR PROCESSES	540	731	771
ΔarsS pH7	m6A	15194	-	3.69	CATG	Coding Region	HP0017	CELLULAR PROCESSES	527	477	492
ΔarsS pH7	m6A	15202	-	4.97	RCGDAD	Coding Region	HP0017	CELLULAR PROCESSES	511	662	560
ΔarsS pH7	m6A	15323	+	4.64	DGAAGG	Coding Region	HP0017	CELLULAR PROCESSES	523	561	584
ΔarsS pH7	m6A	15388	-	6.1	GAGG	Coding Region	HP0017	CELLULAR PROCESSES	524	687	708
ΔarsS pH7	m6A	15450	+	3.6	CATG	Coding Region	HP0017	CELLULAR PROCESSES	519	466	490
ΔarsS pH7	m6A	15451	-	6.18	CATG	Coding Region	HP0017	CELLULAR PROCESSES	508	648	668
ΔarsS pH7	m6A	15652	+	5.14	CATG	Coding Region	HP0017	CELLULAR PROCESSES	531	618	654
ΔarsS pH7	m6A	15653	-	4.69	CATG	Coding Region	HP0017	CELLULAR PROCESSES	521	641	658
ΔarsS pH7	m6A	15680	+	4.65	GCAG	Coding Region	HP0017	CELLULAR PROCESSES	528	600	612
ΔarsS pH7	m6A	15722	+	5.51	CATG	Coding Region	HP0017	CELLULAR PROCESSES	527	638	666
ΔarsS pH7	m6A	15723	-	4.9	CATG	Coding Region	HP0017	CELLULAR PROCESSES	529	593	613
ΔarsS pH7	m6A	15773	+	6.46	GCAG	Coding Region	HP0017	CELLULAR PROCESSES	532	730	752
ΔarsS pH7	m6A	15775	+	4.61	GANTC	Coding Region	HP0017	CELLULAR PROCESSES	530	585	611
ΔarsS pH7	m6A	15777	-	6.39	GANTC	Coding Region	HP0017	CELLULAR PROCESSES	529	843	849
ΔarsS pH7	m6A	15796	-	5.15	DGAAGG	Coding Region	HP0017	CELLULAR PROCESSES	508	592	614
ΔarsS pH7	m6A	15808	+	3.73	CATG	Coding Region	HP0017	CELLULAR PROCESSES	530	465	475
ΔarsS pH7	m6A	15809	-	5.97	CATG	Coding Region	HP0017	CELLULAR PROCESSES	516	725	747
ΔarsS pH7	m6A	15815	+	5.4	GATC	Coding Region	HP0017	CELLULAR PROCESSES	535	691	685
ΔarsS pH7	m6A	15816	-	6.08	GATC	Coding Region	HP0017	CELLULAR PROCESSES	519	875	786
ΔarsS pH7	m6A	15825	-	3.91	DGAAGG	Coding Region	HP0017	CELLULAR PROCESSES	515	477	448
ΔarsS pH7	m4C	15850	-	5.31	TCTTC	Coding Region	HP0017	CELLULAR PROCESSES	493	581	611
ΔarsS pH7	m6A	15851	+	4.01	GAAGA	Coding Region	HP0017	CELLULAR PROCESSES	529	540	560
ΔarsS pH7	m4C	16126	-	5.65	TCTTC	Coding Region	HP0017	CELLULAR PROCESSES	530	686	734
ΔarsS pH7	m6A	16127	+	5.97	GAAGA,GANTC	Coding Region	HP0017	CELLULAR PROCESSES	556	775	823
ΔarsS pH7	m6A	16129	-	4.74	GANTC	Coding Region	HP0017	CELLULAR PROCESSES	549	626	708
ΔarsS pH7	m6A	16321	+	4.81	CATG	Coding Region	HP0017	CELLULAR PROCESSES	548	585	605
ΔarsS pH7	m6A	16322	-	5.05	CATG	Coding Region	HP0017	CELLULAR PROCESSES	534	656	676
ΔarsS pH7	m6A	16327	+	4.78	GANTC	Coding Region	HP0017	CELLULAR PROCESSES	546	663	669
ΔarsS pH7	m6A	16329	-	3.65	GANTC	Coding Region	HP0017	CELLULAR PROCESSES	542	431	403
ΔarsS pH7	m6A	16439	+	4.86	GCAG	Coding Region	HP0017	CELLULAR PROCESSES	543	592	618
ΔarsS pH7	m6A	16477	+	4.79	CATG	Coding Region	HP0017	CELLULAR PROCESSES	544	597	612
ΔarsS pH7	m6A	16478	-	4.45	CATG	Coding Region	HP0017	CELLULAR PROCESSES	532	567	581
ΔarsS pH7	m6A	16527	-	5.1	YCGRATD	Coding Region	HP0017	CELLULAR PROCESSES	523	700	649
ΔarsS pH7	m6A	16532	+	4.94	YCGRATD,GANTC	Coding Region	HP0017	CELLULAR PROCESSES	544	607	611
ΔarsS pH7	m6A	16534	-	6.01	GANTC	Coding Region	HP0017	CELLULAR PROCESSES	541	678	713
ΔarsS pH7	m6A	16541	+	4.06	CATG	Coding Region	HP0017	CELLULAR PROCESSES	547	459	490
ΔarsS pH7	m6A	16542	-	4.15	CATG	Coding Region	HP0017	CELLULAR PROCESSES	528	551	553
ΔarsS pH7	m6A	16603	+	4.3	GAGG	Coding Region	HP0017	CELLULAR PROCESSES	556	523	552
ΔarsS pH7	m6A	16684	+	4.2	ACANNNNNNNNTAG	Intergenic Region			558	525	545
ΔarsS pH7	m6A	16693	-	4.58	CTANNNNNNNNTGT	Intergenic Region			541	610	634
ΔarsS pH7	m6A	16699	+	4.72	GANTC	Intergenic Region			560	603	600
ΔarsS pH7	m6A	16701	-	4.16	GANTC	Intergenic Region			535	531	522
ΔarsS pH7	m6A	16703	-	5.46	GCAG	Intergenic Region			536	636	635
ΔarsS pH7	m6A	16770	+	4.05	GATC	Intergenic Region			545	530	508
ΔarsS pH7	m6A	16771	-	4.83	GATC	Intergenic Region			531	694	699
ΔarsS pH7	m6A	16817	-	4.33	RCGDAD	Promoter Region	HP0018	HYPOTHETICAL PROTEIEN	528	452	535
ΔarsS pH7	m6A	16872	-	5		Coding Region	HP0018	HYPOTHETICAL PROTEIEN	515	719	681
ΔarsS pH7	m4C	16968	-	2.51	TCTTC	Coding Region	HP0018	HYPOTHETICAL PROTEIEN	523	319	248
ΔarsS pH7	m6A	16969	+	5.1	GAAGA	Coding Region	HP0018	HYPOTHETICAL PROTEIEN	543	609	624
ΔarsS pH7	m6A	17064	-	4.08	RCGDAD	Coding Region	HP0018	HYPOTHETICAL PROTEIEN	530	527	557
ΔarsS pH7	m6A	17101	+	5.89	GATC	Coding Region	HP0018	HYPOTHETICAL PROTEIEN	545	792	793
ΔarsS pH7	m6A	17102	-	5.18	GATC	Coding Region	HP0018	HYPOTHETICAL PROTEIEN	536	804	732
ΔarsS pH7	m6A	17147	+	4.23	GAGG	Coding Region	HP0018	HYPOTHETICAL PROTEIEN	545	463	504
ΔarsS pH7	m6A	17172	+	5.39	CATG	Coding Region	HP0018	HYPOTHETICAL PROTEIEN	538	613	674
ΔarsS pH7	m6A	17173	-	4.67	CATG	Coding Region	HP0018	HYPOTHETICAL PROTEIEN	531	598	626
ΔarsS pH7	m6A	17176	-	5.33	ATTAAT	Coding Region	HP0018	HYPOTHETICAL PROTEIEN	522	661	621
ΔarsS pH7	m6A	17179	+	5.66	ATTAAT	Coding Region	HP0018	HYPOTHETICAL PROTEIEN	547	749	705
ΔarsS pH7	m6A	17215	+	4.08	GAGG	Coding Region	HP0018	HYPOTHETICAL PROTEIEN	543	500	508
ΔarsS pH7	m6A	17253	+	5.15	CATG	Coding Region	HP0018	HYPOTHETICAL PROTEIEN	536	688	690
ΔarsS pH7	m6A	17254	-	4.66	CATG	Coding Region	HP0018	HYPOTHETICAL PROTEIEN	537	629	648
ΔarsS pH7	m6A	17316	+	4.68	GCAG	Coding Region	HP0018	HYPOTHETICAL PROTEIEN	540	584	636
ΔarsS pH7	m6A	17338	+	5.22	GAGG	Coding Region	HP0018	HYPOTHETICAL PROTEIEN	539	621	653
ΔarsS pH7	m6A	17364	+	6.04	GATC	Coding Region	HP0018	HYPOTHETICAL PROTEIEN	544	913	850
ΔarsS pH7	m6A	17365	-	4.78	TCGA,GATC	Coding Region	HP0018	HYPOTHETICAL PROTEIEN	540	629	657
ΔarsS pH7	m6A	17368	+	4.33	TCGA,GANTC	Coding Region	HP0018	HYPOTHETICAL PROTEIEN	540	592	596
ΔarsS pH7	m6A	17370	-	7.53	GANTC	Coding Region	HP0018	HYPOTHETICAL PROTEIEN	541	777	830
ΔarsS pH7	m6A	17389	-	3.1	ATTAAT	Coding Region	HP0018	HYPOTHETICAL PROTEIEN	526	351	349
ΔarsS pH7	m6A	17392	+	3.7	ATTAAT	Coding Region	HP0018	HYPOTHETICAL PROTEIEN	547	486	489
[truncated: 58,067 more rows]

## Sheet: Supplemental Table 2d
Sample	Type	Position	Strand	IPDRatio	Motif	Classification	Gene_ID	Gene_Type	Coverage	Identification	Score
[truncated: 58,641 more rows]
